# Supplementary material for: Quantitative proteomics reveals that distant recurrence-associated protein R-Ras and Transgelin predict post-surgical survival in patients with Stage III colorectal cancer
Source: Oncotarget. 2016 May 30;7(28):43868–93. doi: 10.18632/oncotarget.9701 (PMC5190065; doi:10.18632/oncotarget.9701)
Supplement: Supplementary file 2 [file oncotarget-07-43868-s002.xlsx]

## Sheet: 3B
Accession	Description	Score	Coverage	# Proteins	# Unique Peptides	# Peptides	# PSMs	127/126	normalized 127/126	127/126 Count	127/126 Variability [%]	128/126	normalized 128/126	128/126 Count	128/126 Variability [%]	130/126	normalized 130/126	130/126 Count	130/126 Variability [%]	# AAs	MW [kDa]	calc. pI
P80511	Protein S100-A12 OS=Homo sapiens GN=S100A12 PE=1 SV=2 - [S10AC_HUMAN]	6.42332	9.78	1	1	1	2	0.636232	0.741142	2	5.76082	12.4422	7.67214	2	13.0541	1.88682	1.70746	2	0.212347	92	10.5685	6.25244
Q9Y2W1	Thyroid hormone receptor-associated protein 3 OS=Homo sapiens GN=THRAP3 PE=1 SV=2 - [TR150_HUMAN]	8.74057	2.2	1	2	2	3	0.982368	1.14435	3	9.54714	11.4915	7.08589	3	3.28537	1.45798	1.31938	3	15.8962	955	108.601	10.1548
P63313	Thymosin beta-10 OS=Homo sapiens GN=TMSB10 PE=1 SV=2 - [TYB10_HUMAN]	14.274	29.55	1	1	2	5	0.697157	0.812113	4	1.72158	10.272	6.33395	4	17.0793	1.04252	0.943413	4	9.76056	44	5.02255	5.36377
Q96JY6	PDZ and LIM domain protein 2 OS=Homo sapiens GN=PDLIM2 PE=1 SV=1 - [PDLI2_HUMAN]	11.7496	3.13	1	1	1	3	0.911067	1.0613	3	20.9375	7.46482	4.60298	3	39.5273	1.08245	0.979552	3	10.2233	352	37.4357	8.71924
P06454	Prothymosin alpha OS=Homo sapiens GN=PTMA PE=1 SV=2 - [PTMA_HUMAN]	45.7875	13.51	1	4	4	12	1.69768	1.97762	12	40.2271	6.77492	4.17757	12	60.0506	1.49081	1.34908	12	16.381	111	12.196	3.77686
Q13523	Serine/threonine-protein kinase PRP4 homolog OS=Homo sapiens GN=PRPF4B PE=1 SV=3 - [PRP4B_HUMAN]	3.9778	1.19	1	1	1	1	0.786795	0.916532	1		6.19936	3.82267	1		1.56032	1.41199	1		1007	116.916	10.2573
Q14978	Nucleolar and coiled-body phosphoprotein 1 OS=Homo sapiens GN=NOLC1 PE=1 SV=2 - [NOLC1_HUMAN]	7.69874	1.43	1	1	1	2	1.17613	1.37006	2	4.62386	6.16432	3.80106	2	7.46301	1.29005	1.16741	2	7.20749	699	73.5596	9.46631
P21291	Cysteine and glycine-rich protein 1 OS=Homo sapiens GN=CSRP1 PE=1 SV=3 - [CSRP1_HUMAN]	96.3716	30.57	1	4	4	23	0.877772	1.02251	23	32.6881	5.93935	3.66234	23	81.2402	1.21207	1.09684	23	53.9482	193	20.5538	8.57275
P46937	Transcriptional coactivator YAP1 OS=Homo sapiens GN=YAP1 PE=1 SV=2 - [YAP1_HUMAN]	3.61477	2.18	1	1	1	1	0.757635	0.882563	1		5.86285	3.61517	1		1.14321	1.03454	1		504	54.4275	5.17334
Q15847	Adipogenesis regulatory factor OS=Homo sapiens GN=ADIRF PE=1 SV=1 - [ADIRF_HUMAN]	15.1631	28.95	1	2	2	4	0.891441	1.03843	4	16.4531	5.81648	3.58658	4	87.5737	0.843796	0.763581	4	25.3797	76	7.84997	5.31299
P52943	Cysteine-rich protein 2 OS=Homo sapiens GN=CRIP2 PE=1 SV=1 - [CRIP2_HUMAN]	3.20722	9.13	1	1	1	1	0.905752	1.0551	1		5.45797	3.36551	1		1.08595	0.982716	1		208	22.478	8.71924
Q15714	TSC22 domain family protein 1 OS=Homo sapiens GN=TSC22D1 PE=1 SV=3 - [T22D1_HUMAN]	3.86837	1.12	1	1	1	1	0.954559	1.11196	1		5.40092	3.33033	1		0.848296	0.767654	1		1073	109.61	5.64307
P30419	Glycylpeptide N-tetradecanoyltransferase 1 OS=Homo sapiens GN=NMT1 PE=1 SV=2 - [NMT1_HUMAN]	2.91285	2.42	1	1	1	1	0.78155	0.910421	1		5.16684	3.18599	1		1.17267	1.06119	1		496	56.7699	7.79639
P62633	Cellular nucleic acid-binding protein OS=Homo sapiens GN=CNBP PE=1 SV=1 - [CNBP_HUMAN]	11.1793	7.91	1	1	1	4	1.07755	1.25523	4	9.26291	5.09083	3.13912	4	14.8177	2.2925	2.07456	4	18.8078	177	19.4496	7.7085
Q05682	Caldesmon OS=Homo sapiens GN=CALD1 PE=1 SV=3 - [CALD1_HUMAN]	137.188	20.68	1	19	19	41	0.907465	1.0571	41	21.4872	5.07772	3.13104	41	85.433	0.992739	0.898366	41	25.8346	793	93.1754	5.65576
P20962	Parathymosin OS=Homo sapiens GN=PTMS PE=1 SV=2 - [PTMS_HUMAN]	12.346	22.55	1	3	3	4	0.978107	1.13939	4	12.3685	4.96805	3.06342	4	46.5593	0.947582	0.857502	4	17.4436	102	11.5232	4.15771
Q9UEY8	Gamma-adducin OS=Homo sapiens GN=ADD3 PE=1 SV=1 - [ADDG_HUMAN]	8.3387	2.69	1	2	2	3	0.960764	1.11919	3	6.01996	4.92086	3.03432	3	3.20022	1.64059	1.48463	3	25.0119	706	79.1052	6.31592
Q8NC51	Plasminogen activator inhibitor 1 RNA-binding protein OS=Homo sapiens GN=SERBP1 PE=1 SV=2 - [PAIRB_HUMAN]	29.9043	22.06	1	7	7	10	0.914708	1.06554	10	12.3264	4.91263	3.02924	10	81.5873	1.08471	0.981592	10	9.02858	408	44.9385	8.646
P50238	Cysteine-rich protein 1 OS=Homo sapiens GN=CRIP1 PE=1 SV=3 - [CRIP1_HUMAN]	2.41935	11.69	1	1	1	1	1.00245	1.16775	1		4.87553	3.00636	1		0.911503	0.824852	1		77	8.52701	8.74854
Q96MU7	YTH domain-containing protein 1 OS=Homo sapiens GN=YTHDC1 PE=1 SV=3 - [YTDC1_HUMAN]	1.83549	0.83	1	1	1	1	0.799863	0.931754	1		4.87344	3.00508	1		1.60979	1.45676	1		727	84.6493	6.22705
Q14318	Peptidyl-prolyl cis-trans isomerase FKBP8 OS=Homo sapiens GN=FKBP8 PE=1 SV=2 - [FKBP8_HUMAN]	2.15744	1.94	1	1	1	1	0.867217	1.01022	1		4.79823	2.9587	1		1.25199	1.13298	1		412	44.5337	4.84326
Q8NC56	LEM domain-containing protein 2 OS=Homo sapiens GN=LEMD2 PE=1 SV=1 - [LEMD2_HUMAN]	8.13701	1.99	1	1	1	3	0.732606	0.853408	3	3.90225	4.70258	2.89972	3	43.612	1.19634	1.08261	3	31.915	503	56.9395	8.99756
P07996	Thrombospondin-1 OS=Homo sapiens GN=THBS1 PE=1 SV=2 - [TSP1_HUMAN]	236.659	30.77	2	28	29	70	0.764704	0.890798	64	16.1855	4.63296	2.85679	66	70.7149	0.986267	0.892509	66	20.8726	1170	129.3	4.94482
Q9BQ61	Uncharacterized protein C19orf43 OS=Homo sapiens GN=C19orf43 PE=1 SV=1 - [CS043_HUMAN]	1.66414	7.95	1	1	1	1	0.778073	0.906371	1		4.61939	2.84842	1		1.37933	1.24821	1		176	18.4082	9.43701
Q86Y79	Probable peptidyl-tRNA hydrolase OS=Homo sapiens GN=PTRH1 PE=1 SV=1 - [PTH_HUMAN]	2.20317	4.67	1	1	1	1	0.77491	0.902687	1		4.60571	2.83998	1		1.27488	1.15368	1		214	22.9221	10.5649
O14979	Heterogeneous nuclear ribonucleoprotein D-like OS=Homo sapiens GN=HNRNPDL PE=1 SV=3 - [HNRDL_HUMAN]	31.8156	8.1	1	2	3	10	0.928145	1.08119	3	3.39513	4.5577	2.81038	3	6.58172	1.43627	1.29974	3	0.424943	420	46.4091	9.56885
P14209	CD99 antigen OS=Homo sapiens GN=CD99 PE=1 SV=1 - [CD99_HUMAN]	4.94434	5.41	1	1	1	2	0.755319	0.879865	2	2.72326	4.54117	2.80019	2	27.4839	0.657878	0.595337	2	19.21	185	18.8363	4.75439
P40261	Nicotinamide N-methyltransferase OS=Homo sapiens GN=NNMT PE=1 SV=1 - [NNMT_HUMAN]	8.25055	10.23	1	2	2	2	0.7967	0.92807	2	23.8715	4.50898	2.78034	2	38.0806	1.55868	1.41051	2	2.50266	264	29.5551	5.74463
Q15637	Splicing factor 1 OS=Homo sapiens GN=SF1 PE=1 SV=4 - [SF01_HUMAN]	2.7606	2.03	1	1	1	1	1.06323	1.23855	1		4.50709	2.77918	1		1.27797	1.15648	1		639	68.2859	8.98291
O76041	Nebulette OS=Homo sapiens GN=NEBL PE=1 SV=1 - [NEBL_HUMAN]	7.63876	0.69	2	1	1	3	0.782751	0.911821	3	14.3353	4.46511	2.75329	3	62.9773	1.56956	1.42036	3	45.1593	1014	116.381	7.98682
Q76M96	Coiled-coil domain-containing protein 80 OS=Homo sapiens GN=CCDC80 PE=1 SV=1 - [CCD80_HUMAN]	9.8298	2.63	1	2	2	3	0.927461	1.08039	3	0.901983	4.43891	2.73713	3	25.2862	1.04512	0.945768	3	20.368	950	108.106	9.71533
P38159	RNA-binding motif protein, X chromosome OS=Homo sapiens GN=RBMX PE=1 SV=3 - [RBMX_HUMAN]	38.0459	26.34	2	10	10	19	0.873389	1.0174	19	13.2083	4.43858	2.73693	19	55.7637	0.973266	0.880744	19	24.467	391	42.3063	10.0522
Q15063	Periostin OS=Homo sapiens GN=POSTN PE=1 SV=2 - [POSTN_HUMAN]	515.113	36	1	24	24	130	0.748772	0.872239	130	16.5511	4.40895	2.71866	130	79.8866	0.890298	0.805663	130	17.6231	836	93.2553	7.53271
Q9Y2Z0	Suppressor of G2 allele of SKP1 homolog OS=Homo sapiens GN=SUGT1 PE=1 SV=3 - [SUGT1_HUMAN]	24.8809	10.41	1	3	3	7	0.864179	1.00668	7	4.91621	4.38938	2.70659	7	98.4615	1.05157	0.951606	7	19.3586	365	40.9985	5.16064
P0DJI9	Serum amyloid A-2 protein OS=Homo sapiens GN=SAA2 PE=1 SV=1 - [SAA2_HUMAN]	2.8187	10.66	1	1	1	1	0.860608	1.00252	1		4.38459	2.70364	1		0.684281	0.61923	1		122	13.5186	9.14404
O43768	Alpha-endosulfine OS=Homo sapiens GN=ENSA PE=1 SV=1 - [ENSA_HUMAN]	4.54953	19.01	2	2	2	3	0.991598	1.15511	3	14.1402	4.31247	2.65917	3	10.7147	0.898092	0.812716	3	3.27075	121	13.3808	7.23975
Q9H307	Pinin OS=Homo sapiens GN=PNN PE=1 SV=4 - [PININ_HUMAN]	7.9233	3.07	1	2	2	2	1.08697	1.2662	2	21.2668	4.29144	2.6462	2	24.4914	3.57608	3.23613	2	18.7335	717	81.565	7.13721
P62328	Thymosin beta-4 OS=Homo sapiens GN=TMSB4X PE=1 SV=2 - [TYB4_HUMAN]	18.6258	29.55	1	1	2	9	1.07985	1.25791	8	9.13654	4.29006	2.64535	8	30.9613	0.858547	0.77693	8	9.80017	44	5.04952	5.05908
Q99729	Heterogeneous nuclear ribonucleoprotein A/B OS=Homo sapiens GN=HNRNPAB PE=1 SV=2 - [ROAA_HUMAN]	26.4356	6.93	1	1	2	9	0.834415	0.972004	2	7.68604	4.28176	2.64023	2	7.23528	0.861918	0.779981	2	13.0598	332	36.2024	8.20654
Q86UE4	Protein LYRIC OS=Homo sapiens GN=MTDH PE=1 SV=2 - [LYRIC_HUMAN]	15.2314	7.56	1	4	4	6	0.848757	0.988711	6	11.646	4.23768	2.61305	6	105.276	1.26414	1.14396	6	29.6094	582	63.7988	9.31982
P17540	Creatine kinase S-type, mitochondrial OS=Homo sapiens GN=CKMT2 PE=1 SV=2 - [KCRS_HUMAN]	8.79776	5.97	2	1	3	4	0.738259	0.859993	1		4.20376	2.59213	1		1.45086	1.31293	1		419	47.4744	8.19189
P51531	Probable global transcription activator SNF2L2 OS=Homo sapiens GN=SMARCA2 PE=1 SV=2 - [SMCA2_HUMAN]	18.555	2.89	1	2	4	6	0.817802	0.952651	2	35.7365	4.1841	2.58001	2	3.19187	1.8795	1.70083	2	3.52731	1590	181.166	7.1958
P35442	Thrombospondin-2 OS=Homo sapiens GN=THBS2 PE=1 SV=2 - [TSP2_HUMAN]	212.258	20.82	1	18	19	56	0.804891	0.937611	54	25.7683	4.17548	2.5747	54	52.1431	0.935764	0.846807	54	25.9173	1172	129.908	4.83057
O14908	PDZ domain-containing protein GIPC1 OS=Homo sapiens GN=GIPC1 PE=1 SV=2 - [GIPC1_HUMAN]	3.85735	4.8	1	1	1	1	1.29872	1.51287	1		4.17069	2.57174	1		1.34673	1.21871	1		333	36.0267	6.27783
Q56VL3	OCIA domain-containing protein 2 OS=Homo sapiens GN=OCIAD2 PE=1 SV=1 - [OCAD2_HUMAN]	7.27103	15.58	1	2	2	4	0.845165	0.984527	4	13.4062	4.14292	2.55462	4	29.2487	1.1306	1.02312	4	10.3329	154	16.9426	9.02686
A0PJK1	Sodium/glucose cotransporter 5 OS=Homo sapiens GN=SLC5A10 PE=1 SV=2 - [SC5AA_HUMAN]	1.82742	2.35	1	1	1	1	0.880549	1.02575	1		4.12466	2.54336	1		2.24439	2.03103	1		596	64.3005	7.60596
P52594	Arf-GAP domain and FG repeat-containing protein 1 OS=Homo sapiens GN=AGFG1 PE=1 SV=2 - [AGFG1_HUMAN]	5.0296	3.02	1	1	2	2	0.791079	0.921523	1		4.10942	2.53396	1		0.898349	0.812949	1		562	58.2242	8.63135
Q15424	Scaffold attachment factor B1 OS=Homo sapiens GN=SAFB PE=1 SV=4 - [SAFB1_HUMAN]	5.88552	3.17	1	4	4	5	0.840969	0.979639	5	9.621	4.07253	2.51122	5	31.5671	1.36696	1.23701	5	17.5075	915	102.58	5.46533
Q99715	Collagen alpha-1(XII) chain OS=Homo sapiens GN=COL12A1 PE=1 SV=2 - [COCA1_HUMAN]	389.804	20.21	1	46	46	111	0.806512	0.9395	111	15.0524	4.03182	2.48611	111	65.1734	1.1889	1.07588	111	28.9356	3063	332.941	5.52881
P01011	Alpha-1-antichymotrypsin OS=Homo sapiens GN=SERPINA3 PE=1 SV=2 - [AACT_HUMAN]	72.1917	16.31	1	6	6	15	0.71518	0.833108	15	19.701	4.02833	2.48396	15	49.1296	0.823039	0.744798	15	33.7208	423	47.6205	5.51611
Q9HBL0	Tensin-1 OS=Homo sapiens GN=TNS1 PE=1 SV=2 - [TENS1_HUMAN]	34.4904	4.61	2	5	6	11	0.863538	1.00593	9	9.30567	4.02431	2.48148	9	81.4004	0.835256	0.755854	9	30.2131	1735	185.586	7.75244
P33241	Lymphocyte-specific protein 1 OS=Homo sapiens GN=LSP1 PE=1 SV=1 - [LSP1_HUMAN]	17.5071	14.45	1	3	3	5	0.79557	0.926754	5	9.16032	4.02206	2.48009	5	17.8674	0.984157	0.890599	5	9.54253	339	37.169	4.7417
Q14157	Ubiquitin-associated protein 2-like OS=Homo sapiens GN=UBAP2L PE=1 SV=2 - [UBP2L_HUMAN]	4.04515	1.38	1	1	1	1	0.738883	0.860719	1		3.9994	2.46612	1		1.21294	1.09764	1		1087	114.465	7.10791
P49903	Selenide, water dikinase 1 OS=Homo sapiens GN=SEPHS1 PE=1 SV=2 - [SPS1_HUMAN]	3.8153	3.06	1	1	1	1	1.1424	1.33077	1		3.97322	2.44998	1		2.10224	1.90239	1		392	42.8827	5.97314
Q9NX55	Huntingtin-interacting protein K OS=Homo sapiens GN=HYPK PE=1 SV=2 - [HYPK_HUMAN]	8.2066	14.73	1	2	2	4	0.956038	1.11368	4	9.14784	3.97172	2.44905	4	11.9452	1.38996	1.25782	4	12.0022	129	14.6564	4.93213
P23193	Transcription elongation factor A protein 1 OS=Homo sapiens GN=TCEA1 PE=1 SV=2 - [TCEA1_HUMAN]	14.5874	11.63	2	3	3	5	0.954084	1.11141	5	14.805	3.96034	2.44204	5	52.4952	1.29113	1.16839	5	19.043	301	33.948	8.38232
P09234	U1 small nuclear ribonucleoprotein C OS=Homo sapiens GN=SNRPC PE=1 SV=1 - [RU1C_HUMAN]	3.58625	7.55	1	1	1	1	0.780535	0.909239	1		3.95759	2.44034	1		1.53161	1.38601	1		159	17.3812	9.67139
P02655	Apolipoprotein C-II OS=Homo sapiens GN=APOC2 PE=1 SV=1 - [APOC2_HUMAN]	4.93635	8.91	1	1	1	2	1.16726	1.35973	2	12.2766	3.95364	2.4379	2	19.4378	0.993185	0.89877	2	6.15173	101	11.2768	4.71631
Q9H1E3	Nuclear ubiquitous casein and cyclin-dependent kinase substrate 1 OS=Homo sapiens GN=NUCKS1 PE=1 SV=1 - [NUCKS_HUMAN]	8.56548	3.7	1	1	1	3	0.784489	0.913846	3	7.73679	3.92589	2.42079	3	74.2111	0.843292	0.763126	3	11.8572	243	27.28	5.08447
Q9NX24	H/ACA ribonucleoprotein complex subunit 2 OS=Homo sapiens GN=NHP2 PE=1 SV=1 - [NHP2_HUMAN]	22.8752	24.84	1	3	3	6	1.00941	1.17585	6	7.56042	3.92275	2.41885	6	100.794	2.20638	1.99663	6	25.3352	153	17.1899	8.22119
Q8WWM7	Ataxin-2-like protein OS=Homo sapiens GN=ATXN2L PE=1 SV=2 - [ATX2L_HUMAN]	9.55278	1.86	1	2	2	3	0.942543	1.09796	3	58.6652	3.9203	2.41735	3	48.1176	1.0802	0.977517	3	4.3086	1075	113.304	8.5874
Q15836	Vesicle-associated membrane protein 3 OS=Homo sapiens GN=VAMP3 PE=1 SV=3 - [VAMP3_HUMAN]	4.25426	16	1	1	1	1	0.845874	0.985352	1		3.91662	2.41508	1		1.33232	1.20567	1		100	11.302	8.79248
Q15942	Zyxin OS=Homo sapiens GN=ZYX PE=1 SV=1 - [ZYX_HUMAN]	26.1067	7.34	1	3	3	7	0.791959	0.922547	7	11.2666	3.8993	2.4044	7	37.7092	0.859449	0.777747	7	9.6668	572	61.2382	6.66846
P16112	Aggrecan core protein OS=Homo sapiens GN=ACAN PE=1 SV=2 - [PGCA_HUMAN]	6.57273	0.58	1	2	2	3	0.89737	1.04534	3	3.88314	3.89912	2.40429	3	7.63622	2.32002	2.09947	3	14.5653	2415	250.04	4.18311
Q99426	Tubulin-folding cofactor B OS=Homo sapiens GN=TBCB PE=1 SV=2 - [TBCB_HUMAN]	11.5881	18.03	1	4	4	6	0.838131	0.976333	6	14.389	3.88665	2.3966	6	22.9055	1.62776	1.47302	6	39.4715	244	27.3085	5.14795
O14602	Eukaryotic translation initiation factor 1A, Y-chromosomal OS=Homo sapiens GN=EIF1AY PE=1 SV=4 - [IF1AY_HUMAN]	8.49598	6.94	2	1	1	3	1.00288	1.16825	3	2.94715	3.87743	2.39091	3	62.6547	2.35151	2.12797	3	0.381081	144	16.4323	5.23682
O60869	Endothelial differentiation-related factor 1 OS=Homo sapiens GN=EDF1 PE=1 SV=1 - [EDF1_HUMAN]	6.49146	10.14	1	1	1	2	1.03891	1.21022	2	44.1348	3.85817	2.37904	2	30.2205	3.16875	2.86752	2	59.7034	148	16.3589	9.94971
Q0ZGT2	Nexilin OS=Homo sapiens GN=NEXN PE=1 SV=1 - [NEXN_HUMAN]	4.40726	2.07	1	2	2	2	0.865784	1.00855	2	14.2722	3.84817	2.37287	2	37.8336	1.33599	1.20899	2	29.8203	675	80.6087	5.32568
P30273	High affinity immunoglobulin epsilon receptor subunit gamma OS=Homo sapiens GN=FCER1G PE=1 SV=1 - [FCERG_HUMAN]	6.94998	23.26	1	2	2	2	0.755567	0.880155	2	4.71509	3.83688	2.36591	2	8.83717	1.05841	0.95779	2	11.0523	86	9.66128	7.12256
Q96B97	SH3 domain-containing kinase-binding protein 1 OS=Homo sapiens GN=SH3KBP1 PE=1 SV=2 - [SH3K1_HUMAN]	7.25294	2.71	1	1	1	2	1.12511	1.31063	2	8.5198	3.82237	2.35696	2	9.24194	1.44673	1.30919	2	2.34105	665	73.0817	6.62451
Q2TB90	Putative hexokinase HKDC1 OS=Homo sapiens GN=HKDC1 PE=1 SV=3 - [HKDC1_HUMAN]	2.42618	1.53	1	1	1	1	0.826856	0.963198	1		3.81913	2.35496	1		2.14114	1.9376	1		917	102.478	7.12256
Q14134	Tripartite motif-containing protein 29 OS=Homo sapiens GN=TRIM29 PE=1 SV=2 - [TRI29_HUMAN]	20.3733	8.33	1	4	4	7	0.953795	1.11107	7	12.9993	3.7995	2.34286	7	40.1073	1.3948	1.26221	7	50.7703	588	65.7933	7.15186
Q13148	TAR DNA-binding protein 43 OS=Homo sapiens GN=TARDBP PE=1 SV=1 - [TADBP_HUMAN]	6.87102	2.66	1	1	1	2	0.855971	0.997114	2	7.13114	3.77149	2.32559	2	0.0804531	1.32886	1.20253	2	2.50395	414	44.7113	6.18896
P24821	Tenascin OS=Homo sapiens GN=TNC PE=1 SV=3 - [TENA_HUMAN]	346.589	19.63	1	32	32	91	0.793644	0.924511	91	16.0939	3.7498	2.31221	91	81.0072	1.2723	1.15135	91	30.6693	2201	240.7	4.89404
Q13283	Ras GTPase-activating protein-binding protein 1 OS=Homo sapiens GN=G3BP1 PE=1 SV=1 - [G3BP1_HUMAN]	17.2091	8.58	1	3	3	5	0.978815	1.14021	5	21.1928	3.74949	2.31202	5	252.908	1.51129	1.36762	5	55.9943	466	52.1321	5.51611
P51397	Death-associated protein 1 OS=Homo sapiens GN=DAP PE=1 SV=3 - [DAP1_HUMAN]	3.26461	7.84	1	1	1	1	0.947321	1.10353	1		3.74929	2.3119	1		0.85258	0.771531	1		102	11.1577	9.31982
Q16671	Anti-Muellerian hormone type-2 receptor OS=Homo sapiens GN=AMHR2 PE=1 SV=1 - [AMHR2_HUMAN]	0	1.57	1	1	1	1	0.904473	1.05361	1		3.73643	2.30397	1		1.45145	1.31347	1		573	62.7094	5.80811
O43290	U4/U6.U5 tri-snRNP-associated protein 1 OS=Homo sapiens GN=SART1 PE=1 SV=1 - [SNUT1_HUMAN]	19.121	3.13	6	1	2	5	0.735676	0.856984	4	7.57949	3.7141	2.2902	4	44.5388	1.63027	1.47529	4	37.7272	800	90.2003	6.12549
O00479	High mobility group nucleosome-binding domain-containing protein 4 OS=Homo sapiens GN=HMGN4 PE=1 SV=3 - [HMGN4_HUMAN]	2.79405	10	1	1	1	1	0.715767	0.833792	1		3.70908	2.2871	1		0.718829	0.650494	1		90	9.53323	10.4771
P02652	Apolipoprotein A-II OS=Homo sapiens GN=APOA2 PE=1 SV=1 - [APOA2_HUMAN]	3.12485	9	1	1	1	1	1.03061	1.20055	1		3.70855	2.28678	1		1.3497	1.2214	1		100	11.1679	6.62451
P49747	Cartilage oligomeric matrix protein OS=Homo sapiens GN=COMP PE=1 SV=2 - [COMP_HUMAN]	20.3052	6.74	2	4	4	6	0.716031	0.834099	6	9.70569	3.70608	2.28525	6	10.6691	0.926543	0.838462	6	18.2495	757	82.8076	4.60205
Q14103	Heterogeneous nuclear ribonucleoprotein D0 OS=Homo sapiens GN=HNRNPD PE=1 SV=1 - [HNRPD_HUMAN]	100.938	16.06	1	4	5	27	0.866402	1.00927	20	9.57725	3.70523	2.28473	20	34.1671	1.4325	1.29633	20	52.1139	355	38.4103	7.81104
P50479	PDZ and LIM domain protein 4 OS=Homo sapiens GN=PDLIM4 PE=1 SV=2 - [PDLI4_HUMAN]	7.23262	5.76	1	2	2	3	0.761171	0.886682	3	1.34213	3.69405	2.27784	3	5.3786	1.32771	1.2015	3	3.29086	330	35.3757	7.91357
O95292	Vesicle-associated membrane protein-associated protein B/C OS=Homo sapiens GN=VAPB PE=1 SV=3 - [VAPB_HUMAN]	29.7782	18.93	1	3	4	8	0.906324	1.05577	7	8.27928	3.6877	2.27392	7	93.3276	1.231	1.11398	7	34.1019	243	27.2111	7.29834
P20042	Eukaryotic translation initiation factor 2 subunit 2 OS=Homo sapiens GN=EIF2S2 PE=1 SV=2 - [IF2B_HUMAN]	13.8479	7.21	1	2	2	4	0.821299	0.956725	4	8.92564	3.68044	2.26944	4	59.0138	1.56285	1.41428	4	2.21021	333	38.3644	5.79541
Q92882	Osteoclast-stimulating factor 1 OS=Homo sapiens GN=OSTF1 PE=1 SV=2 - [OSTF1_HUMAN]	6.20466	11.68	1	1	1	1	1.45673	1.69694	1		3.67759	2.26769	1		1.16766	1.05666	1		214	23.7719	5.68115
P26583	High mobility group protein B2 OS=Homo sapiens GN=HMGB2 PE=1 SV=2 - [HMGB2_HUMAN]	30.2379	18.66	1	3	4	17	0.878469	1.02332	5	0.770632	3.66582	2.26043	5	11.6369	2.1519	1.94733	5	22.2462	209	24.0187	7.81104
P11166	Solute carrier family 2, facilitated glucose transporter member 1 OS=Homo sapiens GN=SLC2A1 PE=1 SV=2 - [GTR1_HUMAN]	17.3095	7.72	1	3	3	6	0.899564	1.0479	6	6.80741	3.66391	2.25925	6	14.4193	1.42246	1.28723	6	19.1424	492	54.0485	8.71924
P61960	Ubiquitin-fold modifier 1 OS=Homo sapiens GN=UFM1 PE=1 SV=1 - [UFM1_HUMAN]	2.29567	8.24	1	1	1	1	0.994147	1.15807	1		3.65862	2.25599	1		1.01082	0.914729	1		85	9.11187	9.30518
O00515	Ladinin-1 OS=Homo sapiens GN=LAD1 PE=1 SV=2 - [LAD1_HUMAN]	8.8923	5.61	1	3	3	5	0.970168	1.13014	5	11.1564	3.63956	2.24423	5	5.28732	0.880594	0.796881	5	33.2545	517	57.0968	9.67139
Q9UDY2	Tight junction protein ZO-2 OS=Homo sapiens GN=TJP2 PE=1 SV=2 - [ZO2_HUMAN]	6.4484	2.94	1	4	4	5	0.866942	1.00989	5	7.88422	3.62328	2.2342	5	76.1168	1.12242	1.01572	5	12.8215	1190	133.876	7.40088
Q99541	Perilipin-2 OS=Homo sapiens GN=PLIN2 PE=1 SV=2 - [PLIN2_HUMAN]	4.16683	3.66	1	2	2	2	0.87835	1.02318	2	34.671	3.61064	2.2264	2	17.1552	1.06063	0.959803	2	30.95	437	48.0454	6.80029
Q96D15	Reticulocalbin-3 OS=Homo sapiens GN=RCN3 PE=1 SV=1 - [RCN3_HUMAN]	28.3721	18.9	1	4	4	7	0.764057	0.890044	7	5.47102	3.60833	2.22498	7	70.1856	1.20379	1.08935	7	23.1106	328	37.47	4.89404
O15511	Actin-related protein 2/3 complex subunit 5 OS=Homo sapiens GN=ARPC5 PE=1 SV=3 - [ARPC5_HUMAN]	7.94901	23.18	1	1	1	1	1.1901	1.38634	1		3.59832	2.2188	1		1.55638	1.40842	1		151	16.3103	5.66846
P09486	SPARC OS=Homo sapiens GN=SPARC PE=1 SV=1 - [SPRC_HUMAN]	18.7793	9.9	1	2	2	5	0.948918	1.10539	5	6.4491	3.57197	2.20256	5	12.3219	1.67064	1.51183	5	24.4305	303	34.6097	4.84326
Q9Y6M1	Insulin-like growth factor 2 mRNA-binding protein 2 OS=Homo sapiens GN=IGF2BP2 PE=1 SV=2 - [IF2B2_HUMAN]	11.5878	3.67	1	2	2	4	0.873898	1.018	4	8.37614	3.56121	2.19592	4	16.2026	1.41769	1.28292	4	25.2828	599	66.0806	8.45557
O14737	Programmed cell death protein 5 OS=Homo sapiens GN=PDCD5 PE=1 SV=3 - [PDCD5_HUMAN]	1.71659	5.6	1	1	1	1	1.07455	1.25173	1		3.56064	2.19557	1		1.67315	1.51409	1		125	14.2763	6.03662
P02656	Apolipoprotein C-III OS=Homo sapiens GN=APOC3 PE=1 SV=1 - [APOC3_HUMAN]	15.8403	16.16	1	1	1	4	0.876097	1.02056	4	7.95578	3.55368	2.19128	4	178.764	0.893774	0.808809	4	14.9203	99	10.8455	5.41455
Q9C075	Keratin, type I cytoskeletal 23 OS=Homo sapiens GN=KRT23 PE=1 SV=2 - [K1C23_HUMAN]	15.531	17.77	1	6	6	6	0.736638	0.858104	6	23.5904	3.54639	2.18678	6	59.1587	1.61566	1.46207	6	71.1222	422	48.1012	6.53662
Q15642	Cdc42-interacting protein 4 OS=Homo sapiens GN=TRIP10 PE=1 SV=3 - [CIP4_HUMAN]	2.95869	2.16	1	1	1	1	1.11189	1.29523	1		3.52814	2.17553	1		1.49909	1.35658	1		601	68.3102	5.73193
Q9Y6E2	Basic leucine zipper and W2 domain-containing protein 2 OS=Homo sapiens GN=BZW2 PE=1 SV=1 - [BZW2_HUMAN]	19.531	6.21	1	2	2	4	1.00804	1.17425	4	18.0365	3.52301	2.17237	4	41.7287	1.52132	1.3767	4	18.8548	419	48.132	6.68311
O00483	Cytochrome c oxidase subunit NDUFA4 OS=Homo sapiens GN=NDUFA4 PE=1 SV=1 - [NDUA4_HUMAN]	3.24334	9.88	1	1	1	1	0.959803	1.11807	1		3.51937	2.17012	1		2.20222	1.99287	1		81	9.36391	9.37842
Q14247	Src substrate cortactin OS=Homo sapiens GN=CTTN PE=1 SV=2 - [SRC8_HUMAN]	38.7219	17.64	1	8	8	14	0.829137	0.965856	14	13.6766	3.47222	2.14105	14	67.8632	1.20805	1.09321	14	24.6011	550	61.5485	5.40186
Q9NZU5	LIM and cysteine-rich domains protein 1 OS=Homo sapiens GN=LMCD1 PE=1 SV=1 - [LMCD1_HUMAN]	10.2445	4.93	1	2	2	4	0.88183	1.02724	4	3.85891	3.46887	2.13898	4	15.2295	1.63943	1.48358	4	6.47949	365	40.8061	7.92822
Q01433	AMP deaminase 2 OS=Homo sapiens GN=AMPD2 PE=1 SV=2 - [AMPD2_HUMAN]	2.84711	1.02	1	1	1	1	0.743436	0.866024	1		3.45515	2.13053	1		1.01676	0.920099	1		879	100.624	6.93213
P17096	High mobility group protein HMG-I/HMG-Y OS=Homo sapiens GN=HMGA1 PE=1 SV=3 - [HMGA1_HUMAN]	6.85909	15.89	1	2	2	3	0.719261	0.837861	3	23.8343	3.45371	2.12963	3	24.6891	0.898393	0.812988	3	19.4901	107	11.6691	10.3159
Q04695	Keratin, type I cytoskeletal 17 OS=Homo sapiens GN=KRT17 PE=1 SV=2 - [K1C17_HUMAN]	131.626	19.68	11	4	13	65	0.907661	1.05733	7	16.3885	3.45004	2.12737	7	6.76076	1.45116	1.3132	7	14.2032	432	48.076	5.021
Q8IUX7	Adipocyte enhancer-binding protein 1 OS=Homo sapiens GN=AEBP1 PE=1 SV=1 - [AEBP1_HUMAN]	126.487	14.25	1	12	12	35	0.781748	0.910653	35	12.2236	3.44961	2.12711	35	55.2629	1.0517	0.951722	35	14.5553	1158	130.847	5.10986
P09429	High mobility group protein B1 OS=Homo sapiens GN=HMGB1 PE=1 SV=3 - [HMGB1_HUMAN]	159.582	32.09	3	8	9	51	0.735779	0.857103	39	15.0279	3.44489	2.1242	39	37.5443	1.86689	1.68942	39	26.4196	215	24.8782	5.74463
Q13151	Heterogeneous nuclear ribonucleoprotein A0 OS=Homo sapiens GN=HNRNPA0 PE=1 SV=1 - [ROA0_HUMAN]	10.4562	11.48	1	2	2	3	0.826625	0.962929	3	2.46938	3.4393	2.12075	3	16.1584	0.894239	0.809229	3	20.9583	305	30.8218	9.29053
O60216	Double-strand-break repair protein rad21 homolog OS=Homo sapiens GN=RAD21 PE=1 SV=2 - [RAD21_HUMAN]	6.71482	3.96	1	2	2	2	0.892225	1.03935	2	6.8679	3.43608	2.11877	2	4.54182	1.76207	1.59456	2	51.7295	631	71.6447	4.65283
Q14767	Latent-transforming growth factor beta-binding protein 2 OS=Homo sapiens GN=LTBP2 PE=1 SV=3 - [LTBP2_HUMAN]	39.2979	4.12	1	8	8	18	0.770014	0.896984	18	18.2889	3.40851	2.10176	18	22.8678	1.00454	0.909047	18	20.5076	1821	194.923	5.18604
Q0VD83	Apolipoprotein B receptor OS=Homo sapiens GN=APOBR PE=1 SV=2 - [APOBR_HUMAN]	12.6662	4.32	1	4	4	4	1.06792	1.24402	4	22.4213	3.40508	2.09965	4	48.2763	0.972134	0.87972	4	14.6738	1088	114.805	4.39893
Q99614	Tetratricopeptide repeat protein 1 OS=Homo sapiens GN=TTC1 PE=1 SV=1 - [TTC1_HUMAN]	2.6083	4.45	1	1	1	1	0.908174	1.05793	1		3.40343	2.09864	1		1.91559	1.73349	1		292	33.5052	4.84326
P54687	Branched-chain-amino-acid aminotransferase, cytosolic OS=Homo sapiens GN=BCAT1 PE=1 SV=3 - [BCAT1_HUMAN]	7.59187	3.89	1	1	1	2	0.888763	1.03531	2	0.366784	3.39649	2.09436	2	0.676979	1.34902	1.22078	2	1.49101	386	42.9385	5.30029
Q13643	Four and a half LIM domains protein 3 OS=Homo sapiens GN=FHL3 PE=1 SV=4 - [FHL3_HUMAN]	2.28042	3.57	1	1	1	1	0.689882	0.803639	1		3.38345	2.08631	1		1.45569	1.31731	1		280	31.1706	6.20166
P06727	Apolipoprotein A-IV OS=Homo sapiens GN=APOA4 PE=1 SV=3 - [APOA4_HUMAN]	23.0662	17.17	6	6	7	9	0.848124	0.987974	8	22.8236	3.38237	2.08565	8	22.5536	0.805354	0.728795	8	38.681	396	45.3715	5.37646
P49006	MARCKS-related protein OS=Homo sapiens GN=MARCKSL1 PE=1 SV=2 - [MRP_HUMAN]	13.3487	14.36	1	2	2	3	1.01499	1.18235	3	6.54571	3.38044	2.08446	3	22.3625	0.869559	0.786896	3	11.1987	195	19.5172	4.66553
Q9NX40	OCIA domain-containing protein 1 OS=Homo sapiens GN=OCIAD1 PE=1 SV=1 - [OCAD1_HUMAN]	8.91132	9.39	1	2	2	3	0.77496	0.902745	3	5.69271	3.37857	2.0833	3	3.63761	1.09687	0.992602	3	0.713498	245	27.6088	7.48877
P78344	Eukaryotic translation initiation factor 4 gamma 2 OS=Homo sapiens GN=EIF4G2 PE=1 SV=1 - [IF4G2_HUMAN]	1.84051	1.21	1	1	1	2	0.87803	1.02281	2	2.01174	3.37601	2.08172	2	17.2982	0.792138	0.716835	2	0.440832	907	102.297	7.13721
P37108	Signal recognition particle 14 kDa protein OS=Homo sapiens GN=SRP14 PE=1 SV=2 - [SRP14_HUMAN]	1.97619	9.56	1	1	1	1	0.872219	1.01604	1		3.36832	2.07699	1		1.6249	1.47043	1		136	14.5608	10.0376
Q6WKZ4	Rab11 family-interacting protein 1 OS=Homo sapiens GN=RAB11FIP1 PE=1 SV=3 - [RFIP1_HUMAN]	12.0292	1.56	2	2	2	4	0.94663	1.10272	4	10.1269	3.35807	2.07066	4	31.9367	2.21187	2.0016	4	19.5614	1283	137.083	5.42725
P43487	Ran-specific GTPase-activating protein OS=Homo sapiens GN=RANBP1 PE=1 SV=1 - [RANG_HUMAN]	16.9071	10.95	1	2	2	6	0.943741	1.09936	6	24.9304	3.34041	2.05978	6	43.3215	2.38923	2.16211	6	41.1485	201	23.2956	5.2876
Q9BSD7	Cancer-related nucleoside-triphosphatase OS=Homo sapiens GN=NTPCR PE=1 SV=1 - [NTPCR_HUMAN]	7.33581	7.89	1	1	1	2	0.860785	1.00272	2	11.1262	3.3275	2.05181	2	16.2777	1.90025	1.7196	2	0.780988	190	20.7001	9.53955
Q7Z2W4	Zinc finger CCCH-type antiviral protein 1 OS=Homo sapiens GN=ZC3HAV1 PE=1 SV=3 - [ZCCHV_HUMAN]	4.33817	2.66	1	2	2	2	0.787956	0.917884	2	6.326	3.3079	2.03972	2	55.8076	1.32357	1.19775	2	4.07587	902	101.367	8.39697
Q9UNH7	Sorting nexin-6 OS=Homo sapiens GN=SNX6 PE=1 SV=1 - [SNX6_HUMAN]	31.7219	13.3	1	5	5	9	1.0221	1.19064	9	15.5965	3.30719	2.03929	9	17.9817	2.08488	1.88668	9	18.6265	406	46.6198	6.16357
P52756	RNA-binding protein 5 OS=Homo sapiens GN=RBM5 PE=1 SV=2 - [RBM5_HUMAN]	3.44941	1.47	1	1	1	1	1.04017	1.21169	1		3.3058	2.03843	1		1.35533	1.22649	1		815	92.097	6.27783
P51858	Hepatoma-derived growth factor OS=Homo sapiens GN=HDGF PE=1 SV=1 - [HDGF_HUMAN]	64.7522	35	1	6	6	19	1.05846	1.23299	19	30.954	3.29075	2.02915	19	42.314	1.21573	1.10016	19	45.0678	240	26.7719	4.729
Q9BQG2	Peroxisomal NADH pyrophosphatase NUDT12 OS=Homo sapiens GN=NUDT12 PE=1 SV=1 - [NUD12_HUMAN]	0	1.95	1	1	1	1	0.78769	0.917575	1		3.28257	2.02411	1		0.875704	0.792456	1		462	52.0427	6.82959
P55209	Nucleosome assembly protein 1-like 1 OS=Homo sapiens GN=NAP1L1 PE=1 SV=1 - [NP1L1_HUMAN]	32.6441	7.42	1	1	2	8	1.13244	1.31917	3	17.105	3.27586	2.01997	3	24.082	4.00993	3.62873	3	50.0784	391	45.3459	4.4624
O15522	Homeobox protein Nkx-2.8 OS=Homo sapiens GN=NKX2-8 PE=2 SV=2 - [NKX28_HUMAN]	2.16025	3.77	1	1	1	1	1.31064	1.52676	1		3.27207	2.01763	1		1.03519	0.93678	1		239	25.8503	9.36377
P35269	General transcription factor IIF subunit 1 OS=Homo sapiens GN=GTF2F1 PE=1 SV=2 - [T2FA_HUMAN]	2.01043	2.71	1	1	1	1	0.921757	1.07375	1		3.26492	2.01323	1		1.4165	1.28184	1		517	58.2051	7.48877
Q9Y237	Peptidyl-prolyl cis-trans isomerase NIMA-interacting 4 OS=Homo sapiens GN=PIN4 PE=1 SV=1 - [PIN4_HUMAN]	4.04955	9.16	1	1	1	1	1.15626	1.34692	1		3.26307	2.01208	1		1.13724	1.02913	1		131	13.801	9.77393
Q6KB66	Keratin, type II cytoskeletal 80 OS=Homo sapiens GN=KRT80 PE=1 SV=2 - [K2C80_HUMAN]	17.1432	6.42	6	2	3	6	0.697407	0.812404	1		3.25957	2.00993	1		1.13179	1.0242	1		452	50.4938	5.66846
Q99459	Cell division cycle 5-like protein OS=Homo sapiens GN=CDC5L PE=1 SV=2 - [CDC5L_HUMAN]	4.55174	3.62	1	2	4	5	0.920671	1.07248	3	8.49521	3.25298	2.00586	3	3.61019	0.948372	0.858217	3	16.0553	802	92.1937	8.17725
Q8IYB3	Serine/arginine repetitive matrix protein 1 OS=Homo sapiens GN=SRRM1 PE=1 SV=2 - [SRRM1_HUMAN]	11.7712	3.54	1	3	3	5	0.87194	1.01572	5	8.26452	3.23108	1.99236	5	44.8571	0.94177	0.852242	5	13.0649	904	102.274	11.8394
Q9BWH2	FUN14 domain-containing protein 2 OS=Homo sapiens GN=FUNDC2 PE=1 SV=2 - [FUND2_HUMAN]	1.7327	5.82	1	1	1	1	0.749355	0.872918	1		3.21878	1.98477	1		0.745565	0.674689	1		189	20.6627	9.72998
P42167	Lamina-associated polypeptide 2, isoforms beta/gamma OS=Homo sapiens GN=TMPO PE=1 SV=2 - [LAP2B_HUMAN]	29.5738	14.98	1	1	4	9	0.8556	0.996683	1		3.21209	1.98065	1		1.97305	1.78549	1		454	50.6395	9.37842
P27816	Microtubule-associated protein 4 OS=Homo sapiens GN=MAP4 PE=1 SV=3 - [MAP4_HUMAN]	76.2082	12.33	1	12	12	23	0.835766	0.973577	23	12.4954	3.20634	1.9771	23	41.6995	0.976681	0.883834	23	17.0378	1152	120.93	5.42725
O60493	Sorting nexin-3 OS=Homo sapiens GN=SNX3 PE=1 SV=3 - [SNX3_HUMAN]	17.3989	23.46	1	3	3	6	1.04452	1.21675	6	34.4156	3.2063	1.97708	6	22.3923	1.27727	1.15585	6	21.4964	162	18.7508	8.66064
Q8IXT5	RNA-binding protein 12B OS=Homo sapiens GN=RBM12B PE=1 SV=2 - [RB12B_HUMAN]	0	5.49	1	1	2	2	0.913719	1.06438	1		3.20245	1.9747	1		1.0691	0.967472	1		1001	118.03	6.81494
Q9UHB6	LIM domain and actin-binding protein 1 OS=Homo sapiens GN=LIMA1 PE=1 SV=1 - [LIMA1_HUMAN]	5.87675	2.24	1	2	2	2	1.06973	1.24612	2	30.166	3.2023	1.97461	2	50.0058	0.976935	0.884064	2	10.1573	759	85.1734	6.84424
Q96QR8	Transcriptional activator protein Pur-beta OS=Homo sapiens GN=PURB PE=1 SV=3 - [PURB_HUMAN]	6.06028	5.13	1	2	2	3	0.921164	1.07306	3	8.25024	3.20209	1.97448	3	32.7702	1.34393	1.21617	3	23.2268	312	33.2205	5.42725
Q92945	Far upstream element-binding protein 2 OS=Homo sapiens GN=KHSRP PE=1 SV=4 - [FUBP2_HUMAN]	18.9282	5.77	1	2	3	6	0.881275	1.02659	4	6.64283	3.19087	1.96756	4	36.7829	1.36591	1.23606	4	9.93944	711	73.07	7.29834
Q12929	Epidermal growth factor receptor kinase substrate 8 OS=Homo sapiens GN=EPS8 PE=1 SV=1 - [EPS8_HUMAN]	17.6422	4.99	1	3	3	5	1.04325	1.21528	5	15.4783	3.16978	1.95456	5	37.181	1.6565	1.49903	5	22.9061	822	91.8244	7.50342
P02751	Fibronectin OS=Homo sapiens GN=FN1 PE=1 SV=4 - [FINC_HUMAN]	1077.04	29.25	1	51	51	381	0.735662	0.856967	381	14.9616	3.15735	1.94689	381	41.5694	1.12873	1.02143	381	18.3724	2386	262.46	5.70654
Q9BY77	Polymerase delta-interacting protein 3 OS=Homo sapiens GN=POLDIP3 PE=1 SV=2 - [PDIP3_HUMAN]	3.77613	1.66	1	1	1	2	0.788467	0.918479	2	1.29922	3.14222	1.93757	2	2.91542	1.03276	0.934586	2	2.897	421	46.0605	9.99365
Q12846	Syntaxin-4 OS=Homo sapiens GN=STX4 PE=1 SV=2 - [STX4_HUMAN]	2.38914	6.4	1	1	1	1	1.10192	1.28361	1		3.13681	1.93423	1		1.32408	1.1982	1		297	34.1589	6.27783
Q9Y266	Nuclear migration protein nudC OS=Homo sapiens GN=NUDC PE=1 SV=1 - [NUDC_HUMAN]	3.34206	2.72	1	1	1	1	0.850603	0.990861	1		3.13259	1.93163	1		0.874709	0.791556	1		331	38.2191	5.37646
Q9Y5M8	Signal recognition particle receptor subunit beta OS=Homo sapiens GN=SRPRB PE=1 SV=3 - [SRPRB_HUMAN]	8.87053	4.8	1	1	1	3	0.638399	0.743666	3	0.86111	3.1215	1.92479	3	37.9699	1.4016	1.26836	3	17.6946	271	29.6838	9.0415
O43237	Cytoplasmic dynein 1 light intermediate chain 2 OS=Homo sapiens GN=DYNC1LI2 PE=1 SV=1 - [DC1L2_HUMAN]	7.12399	2.44	1	1	1	2	0.78362	0.912834	2	0.300423	3.12096	1.92446	2	36.5829	0.758739	0.68661	2	8.09104	492	54.0655	6.37939
P62820	Ras-related protein Rab-1A OS=Homo sapiens GN=RAB1A PE=1 SV=3 - [RAB1A_HUMAN]	41.8944	33.17	14	3	6	11	1.21349	1.41358	6	25.5197	3.12075	1.92433	6	12.7772	1.66172	1.50375	6	42.441	205	22.6634	6.21436
Q9NWH9	SAFB-like transcription modulator OS=Homo sapiens GN=SLTM PE=1 SV=2 - [SLTM_HUMAN]	4.60556	2.22	1	2	3	4	0.906803	1.05633	2	5.7889	3.111	1.91831	2	43.6625	1.31527	1.19024	2	9.05265	1034	117.079	7.86963
Q9Y2W2	WW domain-binding protein 11 OS=Homo sapiens GN=WBP11 PE=1 SV=1 - [WBP11_HUMAN]	0	1.4	1	1	1	1	0.935651	1.08993	1		3.1093	1.91727	1		0.883574	0.799578	1		641	69.9539	8.38232
Q4ZHG4	Fibronectin type III domain-containing protein 1 OS=Homo sapiens GN=FNDC1 PE=2 SV=4 - [FNDC1_HUMAN]	7.73991	1.74	1	3	3	3	0.928271	1.08134	3	19.4032	3.10628	1.9154	3	12.3535	0.981324	0.888035	3	10.9601	1894	205.433	9.31982
Q9NXV6	CDKN2A-interacting protein OS=Homo sapiens GN=CDKN2AIP PE=1 SV=3 - [CARF_HUMAN]	9.26226	3.62	1	2	2	4	1.03067	1.20062	4	4.51353	3.10478	1.91448	4	13.9796	1.04532	0.945946	4	48.5146	580	61.0879	9.01221
Q92597	Protein NDRG1 OS=Homo sapiens GN=NDRG1 PE=1 SV=1 - [NDRG1_HUMAN]	28.2968	11.42	1	3	3	10	0.874036	1.01816	10	4.13719	3.10323	1.91352	10	15.2677	1.02515	0.927693	10	19.07	394	42.8077	5.8208
Q96GA3	Protein LTV1 homolog OS=Homo sapiens GN=LTV1 PE=1 SV=1 - [LTV1_HUMAN]	1.69063	1.68	1	1	1	1	0.854041	0.994866	1		3.10312	1.91346	1		0.939382	0.850081	1		475	54.8212	4.90674
P22061	Protein-L-isoaspartate(D-aspartate) O-methyltransferase OS=Homo sapiens GN=PCMT1 PE=1 SV=4 - [PIMT_HUMAN]	2.50447	4.85	1	1	1	1	1.16044	1.35178	1		3.10083	1.91204	1		1.74634	1.58033	1		227	24.6206	7.21045
Q14766	Latent-transforming growth factor beta-binding protein 1 OS=Homo sapiens GN=LTBP1 PE=1 SV=4 - [LTBP1_HUMAN]	0	0.58	1	1	1	2	0.988601	1.15161	2	2.5453	3.09935	1.91113	2	6.56184	2.26946	2.05372	2	8.43192	1721	186.673	5.96045
P67809	Nuclease-sensitive element-binding protein 1 OS=Homo sapiens GN=YBX1 PE=1 SV=3 - [YBOX1_HUMAN]	19.4774	17.28	3	3	3	5	0.821832	0.957346	4	9.7657	3.08705	1.90354	4	54.8202	2.15315	1.94847	4	70.8801	324	35.9027	9.87646
Q53T59	HCLS1-binding protein 3 OS=Homo sapiens GN=HS1BP3 PE=1 SV=1 - [H1BP3_HUMAN]	12.367	6.89	1	2	2	3	0.753081	0.877258	3	7.33452	3.07654	1.89706	3	8.86775	1.31785	1.19257	3	1.27706	392	42.7539	5.0083
P55060	Exportin-2 OS=Homo sapiens GN=CSE1L PE=1 SV=3 - [XPO2_HUMAN]	42.3653	5.46	1	5	5	13	0.940146	1.09517	13	21.9874	3.06234	1.88831	13	74.632	2.32924	2.10781	13	55.8465	971	110.346	5.77002
Q8WWI1	LIM domain only protein 7 OS=Homo sapiens GN=LMO7 PE=1 SV=3 - [LMO7_HUMAN]	50.8848	8.26	1	12	12	21	0.785965	0.915565	21	23.3539	3.05605	1.88443	21	35.6604	1.06341	0.96232	21	56.3275	1683	192.576	8.08936
Q9NP61	ADP-ribosylation factor GTPase-activating protein 3 OS=Homo sapiens GN=ARFGAP3 PE=1 SV=1 - [ARFG3_HUMAN]	0	2.13	1	1	1	1	0.79677	0.928151	1		3.05341	1.88281	1		1.41722	1.28249	1		516	56.893	7.35693
Q9H910	Hematological and neurological expressed 1-like protein OS=Homo sapiens GN=HN1L PE=1 SV=1 - [HN1L_HUMAN]	6.72712	13.68	1	2	2	2	0.915602	1.06658	2	4.6502	3.04853	1.87979	2	8.62441	1.15439	1.04465	2	19.6109	190	20.051	9.26123
P01009	Alpha-1-antitrypsin OS=Homo sapiens GN=SERPINA1 PE=1 SV=3 - [A1AT_HUMAN]	319.582	32.54	3	15	15	117	0.939965	1.09496	105	10.6302	3.04725	1.87901	105	25.3088	0.939082	0.84981	105	18.7577	418	46.707	5.59229
P50454	Serpin H1 OS=Homo sapiens GN=SERPINH1 PE=1 SV=2 - [SERPH_HUMAN]	117.782	22.49	1	9	9	31	0.743443	0.866031	31	8.2682	3.0452	1.87774	31	47.1905	1.46579	1.32645	31	26.2356	418	46.4112	8.68994
O75569	Interferon-inducible double-stranded RNA-dependent protein kinase activator A OS=Homo sapiens GN=PRKRA PE=1 SV=1 - [PRKRA_HUMAN]	6.62075	5.11	1	2	2	3	0.864473	1.00702	3	10.1219	3.04418	1.87711	3	38.6367	1.39147	1.25919	3	27.2464	313	34.3825	8.41162
Q86U42	Polyadenylate-binding protein 2 OS=Homo sapiens GN=PABPN1 PE=1 SV=3 - [PABP2_HUMAN]	3.23385	3.59	1	1	1	1	1.1606	1.35198	1		3.04399	1.87699	1		1.95013	1.76474	1		306	32.729	5.05908
Q6P158	Putative ATP-dependent RNA helicase DHX57 OS=Homo sapiens GN=DHX57 PE=1 SV=2 - [DHX57_HUMAN]	1.98162	0.79	1	1	1	1	0.928985	1.08217	1		3.0297	1.86818	1		1.82403	1.65063	1		1386	155.507	7.7085
Q9BQ69	O-acetyl-ADP-ribose deacetylase MACROD1 OS=Homo sapiens GN=MACROD1 PE=1 SV=2 - [MACD1_HUMAN]	12.0172	10.77	1	3	3	4	0.761996	0.887643	4	13.8828	3.01187	1.85719	4	26.8513	1.23871	1.12095	4	37.5513	325	35.4827	9.51025
P13611	Versican core protein OS=Homo sapiens GN=VCAN PE=1 SV=3 - [CSPG2_HUMAN]	77.4752	4.12	1	13	13	23	0.797191	0.928642	23	19.5293	3.01036	1.85626	23	29.5583	1.17267	1.0612	23	33.5449	3396	372.59	4.51318
Q9Y5P4	Collagen type IV alpha-3-binding protein OS=Homo sapiens GN=COL4A3BP PE=1 SV=1 - [C43BP_HUMAN]	3.44362	2.08	1	1	1	1	0.887478	1.03382	1		3.00766	1.85459	1		1.14853	1.03935	1		624	70.7907	5.47803
Q9NYF8	Bcl-2-associated transcription factor 1 OS=Homo sapiens GN=BCLAF1 PE=1 SV=2 - [BCLF1_HUMAN]	2.16114	0.98	1	1	1	1	0.89133	1.0383	1		3.00755	1.85452	1		1.56512	1.41634	1		920	106.059	9.979
Q15582	Transforming growth factor-beta-induced protein ig-h3 OS=Homo sapiens GN=TGFBI PE=1 SV=1 - [BGH3_HUMAN]	112.763	31.04	1	19	19	37	0.836681	0.974644	37	15.0779	3.00744	1.85445	37	42.5036	1.13907	1.03079	37	27.909	683	74.634	7.7085
P02788	Lactotransferrin OS=Homo sapiens GN=LTF PE=1 SV=6 - [TRFL_HUMAN]	155.762	34.65	1	18	18	44	0.746868	0.870021	44	13.0698	3.00434	1.85254	44	41.838	1.73723	1.57208	44	41.1602	710	78.1319	8.11865
P10451	Osteopontin OS=Homo sapiens GN=SPP1 PE=1 SV=1 - [OSTP_HUMAN]	3.23622	5.41	1	1	1	1	0.880129	1.02526	1		3.0019	1.85104	1		1.14693	1.0379	1		314	35.4012	4.57666
Q9BSE5	Agmatinase, mitochondrial OS=Homo sapiens GN=AGMAT PE=1 SV=2 - [SPEB_HUMAN]	2.00766	2.84	1	1	1	1	1.34548	1.56734	1		3.00007	1.84991	1		2.15822	1.95305	1		352	37.6362	7.59131
Q9Y2V2	Calcium-regulated heat stable protein 1 OS=Homo sapiens GN=CARHSP1 PE=1 SV=2 - [CHSP1_HUMAN]	13.9254	16.33	1	2	2	5	0.809188	0.942617	5	1.80083	2.99956	1.8496	5	32.2707	1.2711	1.15027	5	11.7003	147	15.882	8.20654
P35659	Protein DEK OS=Homo sapiens GN=DEK PE=1 SV=1 - [DEK_HUMAN]	24.3521	6.13	1	2	2	8	0.978162	1.13945	8	32.44	2.98967	1.8435	8	20.204	1.4463	1.30881	8	38.3126	375	42.6479	8.55811
Q9BWM7	Sideroflexin-3 OS=Homo sapiens GN=SFXN3 PE=1 SV=2 - [SFXN3_HUMAN]	20.8881	11.69	1	2	3	6	0.668218	0.778402	4	3.44867	2.98532	1.84082	4	13.3561	1.09432	0.990294	4	8.86049	325	35.9557	9.08545
P41218	Myeloid cell nuclear differentiation antigen OS=Homo sapiens GN=MNDA PE=1 SV=1 - [MNDA_HUMAN]	15.2991	4.18	1	1	1	3	0.686636	0.799857	3	11.7263	2.97908	1.83697	3	6.30143	1.20528	1.0907	3	1.04256	407	45.8072	9.75928
Q9Y646	Carboxypeptidase Q OS=Homo sapiens GN=CPQ PE=1 SV=1 - [CBPQ_HUMAN]	2.52836	2.75	1	1	2	2	0.817999	0.952881	1		2.96213	1.82652	1		1.17762	1.06567	1		472	51.8545	6.17627
O94804	Serine/threonine-protein kinase 10 OS=Homo sapiens GN=STK10 PE=1 SV=1 - [STK10_HUMAN]	3.31337	1.14	1	1	1	1	0.820027	0.955243	1		2.96207	1.82648	1		1.52053	1.37599	1		968	112.065	6.94678
Q92598	Heat shock protein 105 kDa OS=Homo sapiens GN=HSPH1 PE=1 SV=1 - [HS105_HUMAN]	108.906	20.16	2	14	14	30	0.807221	0.940325	30	8.60875	2.96054	1.82554	30	31.4329	1.35447	1.22571	30	22.0262	858	96.8037	5.38916
P31943	Heterogeneous nuclear ribonucleoprotein H OS=Homo sapiens GN=HNRNPH1 PE=1 SV=4 - [HNRH1_HUMAN]	165.014	32.29	1	4	10	40	0.910835	1.06103	10	12.8232	2.95549	1.82242	10	82.6832	2.11937	1.9179	10	39.8442	449	49.1984	6.30322
Q14192	Four and a half LIM domains protein 2 OS=Homo sapiens GN=FHL2 PE=1 SV=3 - [FHL2_HUMAN]	25.8819	19	1	5	5	9	0.800645	0.932665	9	6.48339	2.95074	1.81949	9	39.7317	1.60755	1.45473	9	19.5251	279	32.1706	7.54736
O14639	Actin-binding LIM protein 1 OS=Homo sapiens GN=ABLIM1 PE=1 SV=3 - [ABLM1_HUMAN]	2.2855	2.19	1	2	2	2	0.951714	1.10864	2	21.9782	2.95054	1.81937	2	40.7637	0.853191	0.772083	2	7.02596	778	87.6311	8.5874
Q14244	Ensconsin OS=Homo sapiens GN=MAP7 PE=1 SV=1 - [MAP7_HUMAN]	21.9664	6.28	1	5	5	9	1.42337	1.65807	9	15.6996	2.93365	1.80896	9	31.5799	0.739775	0.669449	9	19.3519	749	84.0015	9.61279
P59666	Neutrophil defensin 3 OS=Homo sapiens GN=DEFA3 PE=1 SV=1 - [DEF3_HUMAN]	112.513	27.66	2	5	5	59	0.758043	0.883039	59	18.3057	2.93195	1.80791	59	25.2559	1.7515	1.58499	59	23.9246	94	10.2382	5.98584
Q13043	Serine/threonine-protein kinase 4 OS=Homo sapiens GN=STK4 PE=1 SV=2 - [STK4_HUMAN]	3.3893	2.26	1	1	1	1	0.846918	0.986569	1		2.93057	1.80706	1		1.72304	1.55925	1		487	55.5949	5.07178
Q8WW12	PEST proteolytic signal-containing nuclear protein OS=Homo sapiens GN=PCNP PE=1 SV=2 - [PCNP_HUMAN]	7.11995	5.06	1	1	1	3	0.700186	0.815642	3	0.0257004	2.92815	1.80557	3	24.7918	1.02465	0.927243	3	4.14425	178	18.9134	7.48877
Q9BWF3	RNA-binding protein 4 OS=Homo sapiens GN=RBM4 PE=1 SV=1 - [RBM4_HUMAN]	12.877	7.97	2	2	2	4	0.946025	1.10202	4	9.83793	2.91995	1.80051	4	17.1036	1.69838	1.53692	4	12.4244	364	40.2887	7.07861
Q02318	Sterol 26-hydroxylase, mitochondrial OS=Homo sapiens GN=CYP27A1 PE=1 SV=1 - [CP27A_HUMAN]	7.57141	2.26	1	1	1	3	0.812477	0.946448	3	8.11987	2.91576	1.79793	3	26.7014	1.27434	1.1532	3	28.4113	531	60.1963	8.89502
P16949	Stathmin OS=Homo sapiens GN=STMN1 PE=1 SV=3 - [STMN1_HUMAN]	16.7201	26.17	2	4	4	5	1.00014	1.16506	4	9.62924	2.8993	1.78777	4	2.26966	1.1502	1.04086	4	3.03101	149	17.292	5.97314
P36952	Serpin B5 OS=Homo sapiens GN=SERPINB5 PE=1 SV=2 - [SPB5_HUMAN]	52.238	22.67	1	6	6	12	0.719037	0.837601	12	11.2587	2.89368	1.78431	12	20.5755	0.71226	0.64455	12	17.7522	375	42.0734	6.04932
O60610	Protein diaphanous homolog 1 OS=Homo sapiens GN=DIAPH1 PE=1 SV=2 - [DIAP1_HUMAN]	9.56107	2.59	1	3	3	4	0.856417	0.997634	4	14.0551	2.89302	1.7839	4	40.2052	1.34613	1.21816	4	18.8026	1272	141.258	5.41455
Q99988	Growth/differentiation factor 15 OS=Homo sapiens GN=GDF15 PE=2 SV=3 - [GDF15_HUMAN]	3.25549	3.9	1	1	1	1	0.739218	0.86111	1		2.89249	1.78357	1		1.20561	1.091	1		308	34.1188	9.65674
P49790	Nuclear pore complex protein Nup153 OS=Homo sapiens GN=NUP153 PE=1 SV=2 - [NU153_HUMAN]	11.0756	2.37	1	3	3	4	0.8692	1.01252	4	4.93929	2.89228	1.78345	4	34.7358	1.21087	1.09576	4	5.72166	1475	153.843	8.73389
Q96T37	Putative RNA-binding protein 15 OS=Homo sapiens GN=RBM15 PE=1 SV=2 - [RBM15_HUMAN]	7.79902	4.2	1	2	2	2	1.02858	1.19819	2	4.8067	2.89195	1.78324	2	12.9001	1.0859	0.982671	2	15.9647	977	107.124	10.0815
Q7Z7L8	Uncharacterized protein C11orf96 OS=Homo sapiens GN=C11orf96 PE=1 SV=3 - [CK096_HUMAN]	2.64608	2.07	1	1	1	1	0.842552	0.981482	1		2.89069	1.78247	1		0.943748	0.854032	1		435	46.0854	9.99365
O60784	Target of Myb protein 1 OS=Homo sapiens GN=TOM1 PE=1 SV=2 - [TOM1_HUMAN]	9.64415	8.74	1	3	3	3	0.830079	0.966953	3	2.91877	2.8901	1.7821	3	10.5211	1.17373	1.06215	3	4.58716	492	53.7849	4.70361
Q9BY32	Inosine triphosphate pyrophosphatase OS=Homo sapiens GN=ITPA PE=1 SV=2 - [ITPA_HUMAN]	3.73275	8.76	1	1	1	1	0.871592	1.01531	1		2.88735	1.78041	1		1.23951	1.12168	1		194	21.4319	5.65576
P31948	Stress-induced-phosphoprotein 1 OS=Homo sapiens GN=STIP1 PE=1 SV=1 - [STIP1_HUMAN]	78.3142	29.28	1	15	15	29	0.974715	1.13544	29	23.3465	2.88379	1.77821	29	41.5446	1.30174	1.17799	29	30.8422	543	62.5994	6.80029
Q9NR99	Matrix-remodeling-associated protein 5 OS=Homo sapiens GN=MXRA5 PE=2 SV=3 - [MXRA5_HUMAN]	14.6967	1.56	1	5	5	6	0.832368	0.969619	6	8.22543	2.87052	1.77003	6	12.197	1.09569	0.991527	6	4.07498	2828	311.955	8.32373
P22087	rRNA 2'-O-methyltransferase fibrillarin OS=Homo sapiens GN=FBL PE=1 SV=2 - [FBRL_HUMAN]	22.6501	20.25	2	5	5	10	0.827773	0.964267	9	8.62771	2.86905	1.76912	9	17.4828	1.86195	1.68494	9	46.6707	321	33.7634	10.1841
Q14847	LIM and SH3 domain protein 1 OS=Homo sapiens GN=LASP1 PE=1 SV=2 - [LASP1_HUMAN]	32.957	19.54	1	6	6	13	0.891466	1.03846	13	13.9074	2.86733	1.76806	13	61.5592	1.14609	1.03714	13	19.4475	261	29.6982	7.04932
O00193	Small acidic protein OS=Homo sapiens GN=SMAP PE=1 SV=1 - [SMAP_HUMAN]	5.14981	9.29	1	1	1	1	0.835977	0.973824	1		2.86728	1.76803	1		1.35504	1.22623	1		183	20.3202	4.71631
Q9NTI5	Sister chromatid cohesion protein PDS5 homolog B OS=Homo sapiens GN=PDS5B PE=1 SV=1 - [PDS5B_HUMAN]	7.95096	2	1	2	2	2	0.977187	1.13832	2	12.7276	2.86593	1.7672	2	24.9441	2.52703	2.28681	2	18.4025	1447	164.563	8.47021
Q9UHK6	Alpha-methylacyl-CoA racemase OS=Homo sapiens GN=AMACR PE=1 SV=2 - [AMACR_HUMAN]	9.73521	3.66	1	1	1	3	0.890971	1.03789	3	15.8012	2.86575	1.76709	3	2.92835	1.43488	1.29848	3	16.9814	382	42.3597	6.44287
P21810	Biglycan OS=Homo sapiens GN=BGN PE=1 SV=2 - [PGS1_HUMAN]	465.546	33.42	1	9	10	108	0.857252	0.998606	100	12.2322	2.85893	1.76288	100	20.4527	0.987194	0.893348	100	15.4937	368	41.6275	7.51807
Q9NWV8	BRISC and BRCA1-A complex member 1 OS=Homo sapiens GN=BABAM1 PE=1 SV=1 - [BABA1_HUMAN]	2.28811	3.34	1	1	1	1	1.10716	1.28972	1		2.8579	1.76225	1		0.887902	0.803495	1		329	36.5366	4.64014
Q9NSK0	Kinesin light chain 4 OS=Homo sapiens GN=KLC4 PE=1 SV=3 - [KLC4_HUMAN]	25.2096	12.92	1	6	6	8	0.962851	1.12162	8	9.25118	2.85628	1.76125	8	25.0255	1.14905	1.03982	8	23.9359	619	68.5976	6.17627
Q96QA5	Gasdermin-A OS=Homo sapiens GN=GSDMA PE=1 SV=4 - [GSDMA_HUMAN]	4.23108	1.8	1	1	1	2	0.877428	1.02211	2	10.0838	2.85424	1.75999	2	13.6531	1.18446	1.07186	2	4.35842	445	49.3338	5.2876
P41227	N-alpha-acetyltransferase 10 OS=Homo sapiens GN=NAA10 PE=1 SV=1 - [NAA10_HUMAN]	2.26477	4.68	1	1	1	1	1.04593	1.21839	1		2.8387	1.75041	1		1.6691	1.51043	1		235	26.4419	5.64307
P50135	Histamine N-methyltransferase OS=Homo sapiens GN=HNMT PE=1 SV=1 - [HNMT_HUMAN]	19.8149	17.12	1	4	4	6	0.986662	1.14935	6	15.7166	2.82996	1.74502	6	37.1653	1.04214	0.943066	6	23.0865	292	33.2736	5.33838
O75339	Cartilage intermediate layer protein 1 OS=Homo sapiens GN=CILP PE=1 SV=4 - [CILP1_HUMAN]	7.23562	2.79	1	3	3	3	0.710011	0.827087	3	2.58222	2.81851	1.73796	3	26.0865	0.842288	0.762217	3	12.2182	1184	132.48	8.41162
P05783	Keratin, type I cytoskeletal 18 OS=Homo sapiens GN=KRT18 PE=1 SV=2 - [K1C18_HUMAN]	1080.44	74.88	12	35	37	398	0.959141	1.1173	377	13.7496	2.81807	1.73768	377	25.9934	1.20024	1.08614	377	15.1038	430	48.0285	5.45264
Q15287	RNA-binding protein with serine-rich domain 1 OS=Homo sapiens GN=RNPS1 PE=1 SV=1 - [RNPS1_HUMAN]	7.89084	4.92	1	1	1	2	1.30208	1.51678	2	31.3119	2.81615	1.7365	2	94.9768	2.68647	2.43108	2	84.4898	305	34.1877	11.8394
Q9UI30	Multifunctional methyltransferase subunit TRM112-like protein OS=Homo sapiens GN=TRMT112 PE=1 SV=1 - [TR112_HUMAN]	20.8873	22.4	1	2	2	5	1.1246	1.31003	5	11.2694	2.81598	1.7364	5	15.4969	2.69054	2.43477	5	43.2063	125	14.1903	5.26221
Q9NVP1	ATP-dependent RNA helicase DDX18 OS=Homo sapiens GN=DDX18 PE=1 SV=2 - [DDX18_HUMAN]	7.11576	4.03	1	3	3	4	0.795654	0.926852	4	24.8269	2.81332	1.73476	4	20.9815	1.55217	1.40461	4	21.9381	670	75.3594	9.49561
Q92743	Serine protease HTRA1 OS=Homo sapiens GN=HTRA1 PE=1 SV=1 - [HTRA1_HUMAN]	13.0647	5	1	3	3	4	0.803786	0.936325	4	10.3441	2.81257	1.73429	4	27.026	0.99516	0.900557	4	14.4647	480	51.2546	7.82568
P21796	Voltage-dependent anion-selective channel protein 1 OS=Homo sapiens GN=VDAC1 PE=1 SV=2 - [VDAC1_HUMAN]	118.042	47	1	10	10	26	0.814506	0.948812	26	12.2467	2.8112	1.73345	26	49.0743	1.22642	1.10983	26	23.0862	283	30.7536	8.54346
Q9Y3A5	Ribosome maturation protein SBDS OS=Homo sapiens GN=SBDS PE=1 SV=4 - [SBDS_HUMAN]	16.7332	14.4	1	3	3	4	0.925342	1.07792	4	11.1248	2.80201	1.72778	4	13.3631	1.83883	1.66402	4	8.98778	250	28.7453	8.74854
P19474	E3 ubiquitin-protein ligase TRIM21 OS=Homo sapiens GN=TRIM21 PE=1 SV=1 - [RO52_HUMAN]	2.31628	2.11	1	1	1	2	0.842702	0.981657	2	12.3136	2.79935	1.72614	2	2.55248	1.63914	1.48331	2	0.828637	475	54.1351	6.37939
Q9H3R2	Mucin-13 OS=Homo sapiens GN=MUC13 PE=1 SV=3 - [MUC13_HUMAN]	43.4445	12.7	1	4	4	10	0.70877	0.825641	10	18.8749	2.78669	1.71834	10	22.7076	1.56614	1.41726	10	29.3806	512	54.5693	5.07178
Q92785	Zinc finger protein ubi-d4 OS=Homo sapiens GN=DPF2 PE=1 SV=2 - [REQU_HUMAN]	4.18799	4.09	1	1	1	1	0.854694	0.995627	1		2.78118	1.71494	1		1.07748	0.975054	1		391	44.1272	6.32861
Q9NUQ9	Protein FAM49B OS=Homo sapiens GN=FAM49B PE=1 SV=1 - [FA49B_HUMAN]	22.999	14.2	1	4	4	7	0.877975	1.02275	7	7.61584	2.77636	1.71197	7	34.888	1.17199	1.06058	7	30.9046	324	36.7246	6.06201
P13797	Plastin-3 OS=Homo sapiens GN=PLS3 PE=1 SV=4 - [PLST_HUMAN]	91.8896	21.11	1	9	14	27	0.836667	0.974627	19	10.5863	2.76611	1.70565	19	32.0041	1.28851	1.16602	19	20.3855	630	70.7662	5.60498
Q5BKZ1	DBIRD complex subunit ZNF326 OS=Homo sapiens GN=ZNF326 PE=1 SV=2 - [ZN326_HUMAN]	10.8948	6.01	1	3	3	5	0.865626	1.00836	5	9.53722	2.76524	1.70511	5	35.3526	1.26052	1.14069	5	5.93263	582	65.6131	5.14795
P46087	Probable 28S rRNA (cytosine(4447)-C(5))-methyltransferase OS=Homo sapiens GN=NOP2 PE=1 SV=2 - [NOP2_HUMAN]	2.67437	1.72	1	1	1	1	0.792182	0.922807	1		2.75606	1.69945	1		1.58583	1.43507	1		812	89.2471	9.23193
P32320	Cytidine deaminase OS=Homo sapiens GN=CDA PE=1 SV=2 - [CDD_HUMAN]	6.49709	11.64	1	1	1	2	1.04726	1.21995	2	2.92265	2.75326	1.69773	2	10.791	0.995888	0.901215	2	15.2912	146	16.1739	6.91748
Q8NE71	ATP-binding cassette sub-family F member 1 OS=Homo sapiens GN=ABCF1 PE=1 SV=2 - [ABCF1_HUMAN]	7.73599	3.31	4	2	3	3	0.960932	1.11938	2	4.50086	2.7506	1.69608	2	33.5432	1.84318	1.66796	2	39.5561	845	95.8665	6.80029
O14498	Immunoglobulin superfamily containing leucine-rich repeat protein OS=Homo sapiens GN=ISLR PE=2 SV=1 - [ISLR_HUMAN]	8.62819	3.04	1	1	1	3	0.800912	0.932977	3	5.06032	2.74832	1.69468	3	6.3325	1.22401	1.10765	3	4.12461	428	45.9684	5.14795
Q16774	Guanylate kinase OS=Homo sapiens GN=GUK1 PE=1 SV=2 - [KGUA_HUMAN]	8.83316	11.17	1	2	2	3	1.02857	1.19818	3	1.44846	2.74805	1.69451	3	26.6291	0.849774	0.768992	3	4.53066	197	21.7122	6.55127
O75347	Tubulin-specific chaperone A OS=Homo sapiens GN=TBCA PE=1 SV=3 - [TBCA_HUMAN]	23.0372	27.78	1	4	4	8	1.07735	1.255	8	15.4254	2.74791	1.69442	8	31.0721	0.986143	0.892397	8	8.53347	108	12.8467	5.2876
P55001	Microfibrillar-associated protein 2 OS=Homo sapiens GN=MFAP2 PE=2 SV=1 - [MFAP2_HUMAN]	8.59274	5.46	1	1	1	3	0.969364	1.1292	3	8.23932	2.7466	1.69362	3	33.3843	1.5408	1.39433	3	1.15737	183	20.8119	4.97021
Q9H190	Syntenin-2 OS=Homo sapiens GN=SDCBP2 PE=1 SV=2 - [SDCB2_HUMAN]	2.85765	3.77	1	1	1	1	0.814944	0.949322	1		2.74534	1.69284	1		1.20815	1.0933	1		292	31.5738	9.0708
Q8IY67	Ribonucleoprotein PTB-binding 1 OS=Homo sapiens GN=RAVER1 PE=1 SV=1 - [RAVR1_HUMAN]	9.66068	4.79	1	2	2	3	1.34512	1.56692	3	13.9369	2.73904	1.68896	3	6.54079	0.842023	0.761977	3	12.3881	606	63.8372	8.48486
Q13526	Peptidyl-prolyl cis-trans isomerase NIMA-interacting 1 OS=Homo sapiens GN=PIN1 PE=1 SV=1 - [PIN1_HUMAN]	5.25234	12.27	1	1	1	1	1.0252	1.19424	1		2.7291	1.68283	1		1.09214	0.988318	1		163	18.232	8.82178
P21741	Midkine OS=Homo sapiens GN=MDK PE=1 SV=1 - [MK_HUMAN]	2.85714	6.99	1	1	1	1	0.751232	0.875104	1		2.72814	1.68224	1		2.12258	1.9208	1		143	15.575	9.78857
P35580	Myosin-10 OS=Homo sapiens GN=MYH10 PE=1 SV=3 - [MYH10_HUMAN]	326.351	21.71	2	21	39	103	0.908108	1.05785	44	14.3274	2.7242	1.6798	44	39.7142	1.5042	1.36121	44	25.898	1976	228.858	5.5415
Q9Y2X3	Nucleolar protein 58 OS=Homo sapiens GN=NOP58 PE=1 SV=1 - [NOP58_HUMAN]	26.2902	4.91	1	2	2	7	0.870325	1.01384	7	7.65609	2.71794	1.67594	7	17.8329	1.79409	1.62354	7	27.205	529	59.5405	8.92432
Q9BV40	Vesicle-associated membrane protein 8 OS=Homo sapiens GN=VAMP8 PE=1 SV=1 - [VAMP8_HUMAN]	2.76169	8	1	1	1	1	0.752689	0.876801	1		2.717	1.67537	1		1.50955	1.36605	1		100	11.431	7.34229
Q5BJD5	Transmembrane protein 41B OS=Homo sapiens GN=TMEM41B PE=1 SV=1 - [TM41B_HUMAN]	0	2.75	1	1	1	1	0.84492	0.984241	1		2.7167	1.67518	1		1.27551	1.15425	1		291	32.4924	9.5835
Q14444	Caprin-1 OS=Homo sapiens GN=CAPRIN1 PE=1 SV=2 - [CAPR1_HUMAN]	14.8472	5.22	1	3	3	4	0.777487	0.905689	4	3.9411	2.71604	1.67478	4	103.788	1.04325	0.944071	4	25.8992	709	78.318	5.24951
Q5BJE1	Coiled-coil domain-containing protein 178 OS=Homo sapiens GN=CCDC178 PE=2 SV=3 - [CC178_HUMAN]	1.83754	1.04	1	1	1	1	1.1893	1.3854	1		2.71371	1.67333	1		0.745051	0.674224	1		867	101.947	6.771
Q6UXY8	Transmembrane channel-like protein 5 OS=Homo sapiens GN=TMC5 PE=2 SV=3 - [TMC5_HUMAN]	2.40704	0.89	1	1	1	1	0.803128	0.935557	1		2.71294	1.67286	1		1.5635	1.41487	1		1006	114.724	8.20654
Q14155	Rho guanine nucleotide exchange factor 7 OS=Homo sapiens GN=ARHGEF7 PE=1 SV=2 - [ARHG7_HUMAN]	7.40545	3.11	2	2	2	2	0.875892	1.02032	2	4.644	2.70816	1.66991	2	37.9184	1.17087	1.05957	2	14.1754	803	89.9553	7.09326
Q96PK6	RNA-binding protein 14 OS=Homo sapiens GN=RBM14 PE=1 SV=2 - [RBM14_HUMAN]	26.3685	8.67	1	5	5	10	0.714709	0.832559	10	29.1302	2.70537	1.66819	10	20.0618	0.851994	0.771001	10	43.0006	669	69.4489	9.67139
Q13263	Transcription intermediary factor 1-beta OS=Homo sapiens GN=TRIM28 PE=1 SV=5 - [TIF1B_HUMAN]	78.456	16.89	1	11	11	23	0.791643	0.92218	23	16.3041	2.69864	1.66404	23	75.2314	1.40103	1.26784	23	29.8759	835	88.4934	5.77002
P29536	Leiomodin-1 OS=Homo sapiens GN=LMOD1 PE=1 SV=3 - [LMOD1_HUMAN]	4.05428	1.5	1	1	1	2	0.618484	0.720467	2	15.2313	2.69597	1.6624	2	4.46087	0.674279	0.610179	2	12.6289	600	66.9889	9.33447
Q9UKV8	Protein argonaute-2 OS=Homo sapiens GN=AGO2 PE=1 SV=3 - [AGO2_HUMAN]	2.59687	1.28	1	1	1	1	0.902856	1.05173	1		2.69438	1.66142	1		1.53606	1.39003	1		859	97.1459	9.18799
O60687	Sushi repeat-containing protein SRPX2 OS=Homo sapiens GN=SRPX2 PE=1 SV=1 - [SRPX2_HUMAN]	4.90026	5.38	1	2	2	2	0.898898	1.04712	2	10.4855	2.69399	1.66118	2	23.8064	1.09692	0.99264	2	2.63016	465	52.9377	7.25439
Q9BXN1	Asporin OS=Homo sapiens GN=ASPN PE=1 SV=2 - [ASPN_HUMAN]	64.3681	18.95	1	7	7	19	0.770866	0.897976	19	15.5926	2.69046	1.659	19	46.9725	0.8776	0.794172	19	40.7441	380	43.3893	7.07861
O75718	Cartilage-associated protein OS=Homo sapiens GN=CRTAP PE=1 SV=1 - [CRTAP_HUMAN]	4.0647	5.24	1	2	2	3	0.74214	0.864513	3	4.22693	2.68554	1.65596	3	16.8217	1.17619	1.06438	3	7.58716	401	46.5319	5.73193
Q9UN86	Ras GTPase-activating protein-binding protein 2 OS=Homo sapiens GN=G3BP2 PE=1 SV=2 - [G3BP2_HUMAN]	18.1142	5.81	1	3	3	6	1.00906	1.17545	6	14.4846	2.68346	1.65468	6	35.9062	0.981438	0.888139	6	6.25236	482	54.0878	5.5542
P61020	Ras-related protein Rab-5B OS=Homo sapiens GN=RAB5B PE=1 SV=1 - [RAB5B_HUMAN]	18.4276	14.42	1	2	2	5	1.12277	1.30791	5	15.3339	2.67966	1.65234	5	3.12744	1.0323	0.934165	5	16.6329	215	23.6919	8.1333
Q07866	Kinesin light chain 1 OS=Homo sapiens GN=KLC1 PE=1 SV=2 - [KLC1_HUMAN]	9.53586	4.19	1	2	2	3	0.84651	0.986093	3	11.9361	2.67419	1.64897	3	18.5863	1.32481	1.19887	3	33.9999	573	65.2689	6.20166
Q9NUU7	ATP-dependent RNA helicase DDX19A OS=Homo sapiens GN=DDX19A PE=1 SV=1 - [DD19A_HUMAN]	13.9523	10.04	2	4	4	5	0.832399	0.969656	5	10.2782	2.65583	1.63765	5	14.1615	1.2257	1.10918	5	12.1348	478	53.9408	6.58057
Q86UU1	Pleckstrin homology-like domain family B member 1 OS=Homo sapiens GN=PHLDB1 PE=1 SV=1 - [PHLB1_HUMAN]	6.16862	0.87	1	1	1	2	1.16916	1.36194	2	3.99376	2.64421	1.63048	2	5.58143	0.918628	0.831299	2	7.6281	1377	151.068	8.63135
P08697	Alpha-2-antiplasmin OS=Homo sapiens GN=SERPINF2 PE=1 SV=3 - [A2AP_HUMAN]	6.25903	4.89	1	2	2	2	0.656714	0.765002	2	16.6942	2.64183	1.62902	2	50.213	0.725999	0.656983	2	45.2943	491	54.5311	6.29053
Q15056	Eukaryotic translation initiation factor 4H OS=Homo sapiens GN=EIF4H PE=1 SV=5 - [IF4H_HUMAN]	6.83754	14.11	1	3	3	4	0.849082	0.98909	4	4.53095	2.63127	1.6225	4	14.7992	1.0929	0.989007	4	15.9376	248	27.3684	7.2251
Q9Y5X1	Sorting nexin-9 OS=Homo sapiens GN=SNX9 PE=1 SV=1 - [SNX9_HUMAN]	9.69184	3.7	1	2	2	3	0.708724	0.825588	3	15.1177	2.63088	1.62226	3	31.8277	1.20616	1.0915	3	12.0995	595	66.5496	5.57959
Q15785	Mitochondrial import receptor subunit TOM34 OS=Homo sapiens GN=TOMM34 PE=1 SV=2 - [TOM34_HUMAN]	10.8423	5.83	1	1	1	3	0.885936	1.03202	3	3.95953	2.62896	1.62108	3	13.9939	1.20571	1.09109	3	8.29929	309	34.5378	8.98291
P15374	Ubiquitin carboxyl-terminal hydrolase isozyme L3 OS=Homo sapiens GN=UCHL3 PE=1 SV=1 - [UCHL3_HUMAN]	11.3898	10.43	1	2	2	4	1.0369	1.20788	4	9.36191	2.62724	1.62002	4	11.3513	1.3505	1.22212	4	10.3056	230	26.166	4.91943
Q8TC07	TBC1 domain family member 15 OS=Homo sapiens GN=TBC1D15 PE=1 SV=2 - [TBC15_HUMAN]	2.56766	2.03	1	1	1	1	1.22191	1.42339	1		2.61421	1.61198	1		1.41414	1.2797	1		691	79.4397	5.66846
O75175	CCR4-NOT transcription complex subunit 3 OS=Homo sapiens GN=CNOT3 PE=1 SV=1 - [CNOT3_HUMAN]	0	0.93	1	1	1	1	0.91132	1.06159	1		2.61152	1.61032	1		1.81681	1.6441	1		753	81.8217	6.20166
Q14790	Caspase-8 OS=Homo sapiens GN=CASP8 PE=1 SV=1 - [CASP8_HUMAN]	4.25836	3.76	1	1	1	1	1.17891	1.3733	1		2.60936	1.60899	1		1.28252	1.1606	1		479	55.3556	5.09717
Q09666	Neuroblast differentiation-associated protein AHNAK OS=Homo sapiens GN=AHNAK PE=1 SV=2 - [AHNK_HUMAN]	491.642	27.91	1	65	67	133	0.986867	1.14959	127	31.5562	2.60744	1.60781	127	32.7085	0.837606	0.75798	127	30.3186	5890	628.699	6.15088
Q9Y4F5	Centrosomal protein of 170 kDa protein B OS=Homo sapiens GN=CEP170B PE=1 SV=4 - [C170B_HUMAN]	1.68646	0.76	1	1	1	1	0.879461	1.02448	1		2.60733	1.60774	1		1.17214	1.06071	1		1589	171.584	6.84424
Q9Y6W5	Wiskott-Aldrich syndrome protein family member 2 OS=Homo sapiens GN=WASF2 PE=1 SV=3 - [WASF2_HUMAN]	6.11953	5.82	1	2	2	2	0.833391	0.970811	2	10.5835	2.60503	1.60632	2	15.8225	1.1779	1.06593	2	55.3724	498	54.2504	5.52881
Q8WU90	Zinc finger CCCH domain-containing protein 15 OS=Homo sapiens GN=ZC3H15 PE=1 SV=1 - [ZC3HF_HUMAN]	1.63205	3.99	1	2	2	2	0.817913	0.952781	2	4.04377	2.60474	1.60614	2	64.6948	1.22326	1.10698	2	31.0038	426	48.5726	5.31299
P51116	Fragile X mental retardation syndrome-related protein 2 OS=Homo sapiens GN=FXR2 PE=1 SV=2 - [FXR2_HUMAN]	10.5371	2.67	1	1	2	4	0.869914	1.01336	2	6.6384	2.60426	1.60585	2	15.6174	1.77218	1.60371	2	15.0818	673	74.178	6.22705
Q96CG8	Collagen triple helix repeat-containing protein 1 OS=Homo sapiens GN=CTHRC1 PE=1 SV=1 - [CTHR1_HUMAN]	1.95392	4.94	1	1	1	1	0.797668	0.929198	1		2.59958	1.60296	1		1.2341	1.11678	1		243	26.2071	7.98682
P02792	Ferritin light chain OS=Homo sapiens GN=FTL PE=1 SV=2 - [FRIL_HUMAN]	70.6894	23.43	1	3	3	18	1.1352	1.32239	18	25.3827	2.59795	1.60196	18	35.2831	1.13679	1.02872	18	16.4377	175	20.0071	5.78271
P98095	Fibulin-2 OS=Homo sapiens GN=FBLN2 PE=1 SV=2 - [FBLN2_HUMAN]	70.1274	7.85	1	7	7	21	0.714226	0.831996	21	18.022	2.59788	1.60191	21	28.1238	1.16457	1.05386	21	24.2069	1184	126.489	4.81787
Q96IZ0	PRKC apoptosis WT1 regulator protein OS=Homo sapiens GN=PAWR PE=1 SV=1 - [PAWR_HUMAN]	5.69744	11.76	2	3	3	3	0.972331	1.13266	3	0.075828	2.59731	1.60156	3	90.6472	1.12696	1.01983	3	25.4692	340	36.5454	5.41455
Q9UKM9	RNA-binding protein Raly OS=Homo sapiens GN=RALY PE=1 SV=1 - [RALY_HUMAN]	12.5952	9.8	1	4	4	5	1.15006	1.3397	5	16.1538	2.59191	1.59823	5	19.0264	1.67286	1.51383	5	7.93954	306	32.4436	9.17334
Q96GG9	DCN1-like protein 1 OS=Homo sapiens GN=DCUN1D1 PE=1 SV=1 - [DCNL1_HUMAN]	12.792	11.2	1	2	2	3	0.782373	0.911381	3	3.77741	2.58935	1.59665	3	16.4596	1.68135	1.52151	3	20.6056	259	30.1051	5.33838
P62266	40S ribosomal protein S23 OS=Homo sapiens GN=RPS23 PE=1 SV=3 - [RS23_HUMAN]	6.25709	7.69	1	1	1	2	0.967761	1.12734	2	17.0965	2.58889	1.59637	2	9.82523	2.45556	2.22213	2	17.3191	143	15.7977	10.4917
Q6GMV3	Putative peptidyl-tRNA hydrolase PTRHD1 OS=Homo sapiens GN=PTRHD1 PE=1 SV=1 - [PTRD1_HUMAN]	0	5.71	1	1	1	1	1.04148	1.21322	1		2.58599	1.59458	1		1.42154	1.2864	1		140	15.7953	9.1001
P22090	40S ribosomal protein S4, Y isoform 1 OS=Homo sapiens GN=RPS4Y1 PE=1 SV=2 - [RS4Y1_HUMAN]	12.0918	10.27	1	1	3	5	1.446	1.68443	2	2.1258	2.5842	1.59348	2	3.39353	1.81975	1.64676	2	8.89649	263	29.437	10.2427
Q7L014	Probable ATP-dependent RNA helicase DDX46 OS=Homo sapiens GN=DDX46 PE=1 SV=2 - [DDX46_HUMAN]	5.66219	2.04	1	2	2	2	0.922623	1.07476	2	29.2303	2.58338	1.59297	2	118.088	1.03054	0.932575	2	4.36661	1031	117.29	9.29053
Q86V48	Leucine zipper protein 1 OS=Homo sapiens GN=LUZP1 PE=1 SV=2 - [LUZP1_HUMAN]	3.51342	1.02	1	1	1	1	1.36475	1.58979	1		2.58147	1.59179	1		2.49652	2.25919	1		1076	120.202	8.49951
Q32M45	Anoctamin-4 OS=Homo sapiens GN=ANO4 PE=2 SV=1 - [ANO4_HUMAN]	0	0.84	1	1	1	1	0.976847	1.13792	1		2.57765	1.58944	1		0.912417	0.825679	1		955	111.39	8.17725
P17812	CTP synthase 1 OS=Homo sapiens GN=CTPS1 PE=1 SV=2 - [PYRG1_HUMAN]	3.37445	1.86	1	1	1	1	0.998122	1.1627	1		2.57494	1.58777	1		1.97297	1.78541	1		591	66.648	6.45557
Q02040	A-kinase anchor protein 17A OS=Homo sapiens GN=AKAP17A PE=1 SV=2 - [AK17A_HUMAN]	0	1.01	1	1	1	1	1.44842	1.68725	1		2.57157	1.58569	1		1.66339	1.50526	1		695	80.6859	9.72998
A3KMH1	von Willebrand factor A domain-containing protein 8 OS=Homo sapiens GN=VWA8 PE=1 SV=2 - [VWA8_HUMAN]	2.57946	1.05	1	2	2	2	0.775399	0.903256	2	9.72787	2.56922	1.58424	2	24.4192	1.14017	1.03178	2	27.1645	1905	214.689	7.40088
Q8N6H7	ADP-ribosylation factor GTPase-activating protein 2 OS=Homo sapiens GN=ARFGAP2 PE=1 SV=1 - [ARFG2_HUMAN]	12.5545	8.83	1	4	4	4	0.794018	0.924946	4	17.974	2.56704	1.5829	4	26.3509	1.24457	1.12625	4	14.6966	521	56.6851	7.98682
Q01432	AMP deaminase 3 OS=Homo sapiens GN=AMPD3 PE=1 SV=1 - [AMPD3_HUMAN]	2.38263	1.43	1	1	1	1	0.79002	0.920289	1		2.56675	1.58272	1		0.950666	0.860292	1		767	88.7556	6.97607
O75396	Vesicle-trafficking protein SEC22b OS=Homo sapiens GN=SEC22B PE=1 SV=4 - [SC22B_HUMAN]	36.8317	24.65	1	4	4	10	1.00894	1.17531	10	27.0687	2.56543	1.5819	10	47.4875	1.27118	1.15034	10	21.7499	215	24.5775	6.91748
P09661	U2 small nuclear ribonucleoprotein A' OS=Homo sapiens GN=SNRPA1 PE=1 SV=2 - [RU2A_HUMAN]	4.43452	8.24	1	2	2	4	0.764712	0.890807	4	2.5784	2.56491	1.58158	4	33.6936	1.16118	1.05079	4	15.6472	255	28.3981	8.6167
Q9H330	Transmembrane protein 245 OS=Homo sapiens GN=TMEM245 PE=1 SV=2 - [TM245_HUMAN]	6.17443	1.43	1	1	1	2	0.963513	1.12239	2	12.999	2.56266	1.58019	2	5.93526	0.904614	0.818619	2	4.59036	911	100.881	8.86572
Q9Y625	Glypican-6 OS=Homo sapiens GN=GPC6 PE=1 SV=1 - [GPC6_HUMAN]	3.50946	3.24	1	2	2	2	1.10579	1.28812	2	53.6378	2.55898	1.57793	2	55.1686	0.910705	0.824131	2	3.02545	555	62.6949	5.41455
P35542	Serum amyloid A-4 protein OS=Homo sapiens GN=SAA4 PE=1 SV=2 - [SAA4_HUMAN]	3.73195	14.62	1	2	2	3	0.817146	0.951888	3	6.82883	2.55794	1.57728	3	39.6778	0.811861	0.734682	3	9.81228	130	14.7373	9.0708
Q99961	Endophilin-A2 OS=Homo sapiens GN=SH3GL1 PE=1 SV=1 - [SH3G1_HUMAN]	10.9141	8.42	2	3	3	4	0.79931	0.931111	4	7.8346	2.55675	1.57655	4	18.5589	1.24624	1.12777	4	5.1529	368	41.464	5.42725
P08582	Melanotransferrin OS=Homo sapiens GN=MFI2 PE=1 SV=2 - [TRFM_HUMAN]	0	1.36	1	1	1	1	0.941963	1.09729	1		2.55485	1.57538	1		2.70464	2.44752	1		738	80.1633	5.93506
O15460	Prolyl 4-hydroxylase subunit alpha-2 OS=Homo sapiens GN=P4HA2 PE=1 SV=1 - [P4HA2_HUMAN]	4.36529	4.86	1	2	2	3	0.824436	0.96038	3	10.1297	2.5534	1.57449	3	25.0329	0.97199	0.879589	3	1.14876	535	60.8636	5.70654
Q9NV06	DDB1- and CUL4-associated factor 13 OS=Homo sapiens GN=DCAF13 PE=1 SV=2 - [DCA13_HUMAN]	5.21961	4.04	1	2	2	2	0.843415	0.982488	2	0.176368	2.55155	1.57334	2	1.40898	1.61736	1.46361	2	34.5825	445	51.3692	9.18799
O43395	U4/U6 small nuclear ribonucleoprotein Prp3 OS=Homo sapiens GN=PRPF3 PE=1 SV=2 - [PRPF3_HUMAN]	4.0084	1.17	1	1	1	2	0.675569	0.786966	2	2.50937	2.5472	1.57066	2	4.20493	0.995409	0.900782	2	0.110521	683	77.4809	9.49561
P62995	Transformer-2 protein homolog beta OS=Homo sapiens GN=TRA2B PE=1 SV=1 - [TRA2B_HUMAN]	56.1248	19.79	1	4	4	16	0.921881	1.07389	15	13.9096	2.54596	1.5699	15	27.0212	1.73983	1.57443	15	47.4366	288	33.6456	11.2534
O95793	Double-stranded RNA-binding protein Staufen homolog 1 OS=Homo sapiens GN=STAU1 PE=1 SV=2 - [STAU1_HUMAN]	12.0779	3.99	1	2	2	4	0.898782	1.04698	4	4.1658	2.54482	1.56919	4	14.2831	2.50978	2.27119	4	21.4797	577	63.1428	9.43701
P00403	Cytochrome c oxidase subunit 2 OS=Homo sapiens GN=MT-CO2 PE=1 SV=1 - [COX2_HUMAN]	2.63502	4.41	1	1	1	1	0.72899	0.849195	1		2.54426	1.56885	1		1.81587	1.64325	1		227	25.5482	4.81787
Q9UIL8	PHD finger protein 11 OS=Homo sapiens GN=PHF11 PE=1 SV=3 - [PHF11_HUMAN]	2.32514	3.63	1	1	1	1	0.782062	0.911019	1		2.54215	1.56755	1		0.982528	0.889126	1		331	37.5579	7.72314
Q9UER7	Death domain-associated protein 6 OS=Homo sapiens GN=DAXX PE=1 SV=2 - [DAXX_HUMAN]	0	1.08	1	1	1	1	0.822563	0.958198	1		2.54151	1.56715	1		1.31259	1.18781	1		740	81.3229	4.86865
Q86SX6	Glutaredoxin-related protein 5, mitochondrial OS=Homo sapiens GN=GLRX5 PE=1 SV=2 - [GLRX5_HUMAN]	16.3788	8.92	1	1	1	4	0.993795	1.15766	4	14.4262	2.54078	1.5667	4	10.3864	1.91294	1.73109	4	26.5616	157	16.6175	6.78564
P15311	Ezrin OS=Homo sapiens GN=EZR PE=1 SV=4 - [EZRI_HUMAN]	102.065	27.82	2	11	15	34	1.04794	1.22073	26	27.3999	2.53779	1.56486	26	34.1017	1.22096	1.10489	26	21.5661	586	69.3697	6.26514
Q14839	Chromodomain-helicase-DNA-binding protein 4 OS=Homo sapiens GN=CHD4 PE=1 SV=2 - [CHD4_HUMAN]	9.42467	1.26	3	3	3	4	0.957747	1.11567	4	9.02836	2.53661	1.56413	4	64.1869	2.61196	2.36366	4	97.587	1912	217.867	5.85889
P31949	Protein S100-A11 OS=Homo sapiens GN=S100A11 PE=1 SV=2 - [S10AB_HUMAN]	134.3	34.29	1	4	4	58	0.853408	0.994129	58	10.6182	2.53647	1.56405	58	24.8562	1.20642	1.09173	58	14.239	105	11.7328	7.12256
P08567	Pleckstrin OS=Homo sapiens GN=PLEK PE=1 SV=3 - [PLEK_HUMAN]	3.13545	3.71	1	1	1	1	0.768296	0.894982	1		2.53283	1.5618	1		1.05628	0.955862	1		350	40.0994	8.27979
Q92599	Septin-8 OS=Homo sapiens GN=SEPT8 PE=1 SV=4 - [SEPT8_HUMAN]	16.379	7.04	2	2	3	6	0.853533	0.994274	2	23.9748	2.5317	1.5611	2	9.89377	1.15711	1.04711	2	9.74284	483	55.7211	6.27783
P30740	Leukocyte elastase inhibitor OS=Homo sapiens GN=SERPINB1 PE=1 SV=1 - [ILEU_HUMAN]	20.8494	13.98	1	5	5	9	0.831943	0.969124	9	11.7693	2.53088	1.5606	9	39.1193	1.06537	0.964095	9	29.5564	379	42.7147	6.27783
P06731	Carcinoembryonic antigen-related cell adhesion molecule 5 OS=Homo sapiens GN=CEACAM5 PE=1 SV=3 - [CEAM5_HUMAN]	47.6902	5.13	1	3	3	15	0.752437	0.876508	15	17.7271	2.52622	1.55772	15	51.4507	2.04306	1.84884	15	118.364	702	76.7472	5.92236
Q9Y446	Plakophilin-3 OS=Homo sapiens GN=PKP3 PE=1 SV=1 - [PKP3_HUMAN]	50.0551	9.79	1	6	6	16	0.824568	0.960533	16	17.4708	2.52338	1.55598	16	51.4742	1.24135	1.12334	16	27.4746	797	87.029	9.31982
Q9H0C8	Integrin-linked kinase-associated serine/threonine phosphatase 2C OS=Homo sapiens GN=ILKAP PE=1 SV=1 - [ILKAP_HUMAN]	3.28539	2.04	1	1	1	1	0.980569	1.14226	1		2.52326	1.5559	1		2.03326	1.83997	1		392	42.8798	7.09326
Q7Z2K6	Endoplasmic reticulum metallopeptidase 1 OS=Homo sapiens GN=ERMP1 PE=1 SV=2 - [ERMP1_HUMAN]	4.76699	2.43	1	2	2	2	0.718064	0.836468	2	25.645	2.52222	1.55526	2	51.073	1.07625	0.973941	2	17.1469	904	100.167	7.51807
Q14409	Putative glycerol kinase 3 OS=Homo sapiens GN=GK3P PE=5 SV=2 - [GLPK3_HUMAN]	8.41277	4.16	2	2	2	3	0.8634	1.00577	3	15.4822	2.5211	1.55457	3	19.0787	1.45279	1.31469	3	8.7153	553	60.5587	6.39209
Q16666	Gamma-interferon-inducible protein 16 OS=Homo sapiens GN=IFI16 PE=1 SV=3 - [IF16_HUMAN]	8.35852	2.55	2	2	2	3	0.719138	0.837719	3	14.5883	2.52064	1.55428	3	62.7236	1.11575	1.00968	3	59.3422	785	88.1994	9.27588
O43353	Receptor-interacting serine/threonine-protein kinase 2 OS=Homo sapiens GN=RIPK2 PE=1 SV=2 - [RIPK2_HUMAN]	0	2.78	1	1	1	1	0.757802	0.882757	1		2.51977	1.55375	1		1.11339	1.00755	1		540	61.1562	7.09326
Q96LJ7	Dehydrogenase/reductase SDR family member 1 OS=Homo sapiens GN=DHRS1 PE=1 SV=1 - [DHRS1_HUMAN]	2.50313	3.19	1	1	1	1	1.27322	1.48316	1		2.51809	1.55271	1		1.65847	1.50081	1		313	33.8873	7.82568
P55795	Heterogeneous nuclear ribonucleoprotein H2 OS=Homo sapiens GN=HNRNPH2 PE=1 SV=1 - [HNRH2_HUMAN]	107.745	21.83	1	2	7	27	0.965549	1.12476	4	5.16596	2.51546	1.55109	4	17.5622	1.5152	1.37116	4	18.8332	449	49.2323	6.30322
Q9ULR3	Protein phosphatase 1H OS=Homo sapiens GN=PPM1H PE=1 SV=2 - [PPM1H_HUMAN]	3.06255	1.56	1	1	1	1	1.03354	1.20396	1		2.51174	1.5488	1		3.37971	3.05843	1		514	56.4126	6.59521
P43243	Matrin-3 OS=Homo sapiens GN=MATR3 PE=1 SV=2 - [MATR3_HUMAN]	30.268	7.79	1	6	6	10	0.901564	1.05022	10	5.83369	2.49536	1.5387	10	37.6308	1.4596	1.32084	10	12.6806	847	94.5648	6.25244
Q9Y2S2	Lambda-crystallin homolog OS=Homo sapiens GN=CRYL1 PE=1 SV=3 - [CRYL1_HUMAN]	2.84924	3.13	1	1	1	1	0.849431	0.989495	1		2.49221	1.53675	1		0.973449	0.88091	1		319	35.3961	6.17627
Q16527	Cysteine and glycine-rich protein 2 OS=Homo sapiens GN=CSRP2 PE=1 SV=3 - [CSRP2_HUMAN]	3.59971	6.74	1	1	1	1	0.878258	1.02308	1		2.49179	1.53649	1		1.42913	1.29327	1		193	20.9399	8.6167
Q9HD89	Resistin OS=Homo sapiens GN=RETN PE=2 SV=1 - [RETN_HUMAN]	4.02867	7.41	1	1	1	2	0.640275	0.745851	2	9.87228	2.49077	1.53586	2	7.5527	1.43103	1.29499	2	13.7774	108	11.4115	6.85889
Q9H2K0	Translation initiation factor IF-3, mitochondrial OS=Homo sapiens GN=MTIF3 PE=1 SV=4 - [IF3M_HUMAN]	0	2.88	1	1	1	1	0.788942	0.919033	1		2.49004	1.53542	1		1.16385	1.05321	1		278	31.7056	9.68604
Q16610	Extracellular matrix protein 1 OS=Homo sapiens GN=ECM1 PE=1 SV=2 - [ECM1_HUMAN]	2.71261	1.67	1	1	1	1	0.648218	0.755104	1		2.48932	1.53497	1		0.927774	0.839577	1		540	60.6353	6.7124
Q96CU9	FAD-dependent oxidoreductase domain-containing protein 1 OS=Homo sapiens GN=FOXRED1 PE=1 SV=2 - [FXRD1_HUMAN]	1.82771	2.26	1	1	1	1	0.858637	1.00022	1		2.48892	1.53472	1		1.67582	1.51651	1		486	53.7777	7.78174
Q9NUQ6	SPATS2-like protein OS=Homo sapiens GN=SPATS2L PE=1 SV=2 - [SPS2L_HUMAN]	4.70407	3.41	1	2	2	2	0.972527	1.13289	2	13.4427	2.48579	1.5328	2	45.177	1.35216	1.22362	2	19.3662	558	61.6907	9.64209
Q13619	Cullin-4A OS=Homo sapiens GN=CUL4A PE=1 SV=3 - [CUL4A_HUMAN]	8.51931	2.77	1	1	2	3	0.89098	1.0379	2	4.57316	2.48398	1.53168	2	16.101	1.18758	1.07468	2	20.3169	759	87.6244	8.1333
Q6UXV4	MICOS complex subunit MIC27 OS=Homo sapiens GN=APOOL PE=1 SV=1 - [MIC27_HUMAN]	5.67638	4.48	1	1	1	2	0.865812	1.00858	2	10.0216	2.48258	1.53082	2	7.01217	0.870359	0.787619	2	17.8188	268	29.1403	9.5249
Q9HA77	Probable cysteine--tRNA ligase, mitochondrial OS=Homo sapiens GN=CARS2 PE=1 SV=1 - [SYCM_HUMAN]	2.39013	3.01	1	1	1	1	0.861019	1.003	1		2.4798	1.5291	1		1.52185	1.37718	1		564	62.1847	8.33838
O14907	Tax1-binding protein 3 OS=Homo sapiens GN=TAX1BP3 PE=1 SV=2 - [TX1B3_HUMAN]	18.4805	13.71	1	1	1	4	1.09227	1.27237	4	7.78557	2.47883	1.5285	4	35.6571	1.73007	1.56561	4	19.8413	124	13.7261	8.48486
P46060	Ran GTPase-activating protein 1 OS=Homo sapiens GN=RANGAP1 PE=1 SV=1 - [RAGP1_HUMAN]	9.5307	4.77	1	3	3	4	0.957467	1.11535	4	21.1183	2.47467	1.52594	4	24.4644	1.45702	1.31851	4	12.5683	587	63.5023	4.67822
Q96HE7	ERO1-like protein alpha OS=Homo sapiens GN=ERO1L PE=1 SV=2 - [ERO1A_HUMAN]	58.793	8.33	1	3	3	15	0.835473	0.973236	15	12.5816	2.47368	1.52533	15	46.0697	1.46871	1.32909	15	30.1177	468	54.3581	5.68115
P15941	Mucin-1 OS=Homo sapiens GN=MUC1 PE=1 SV=3 - [MUC1_HUMAN]	4.89251	1.12	1	2	2	2	0.867826	1.01092	2	14.9306	2.47213	1.52437	2	8.15674	1.07081	0.969019	2	7.05133	1255	122.029	7.47412
Q9NR30	Nucleolar RNA helicase 2 OS=Homo sapiens GN=DDX21 PE=1 SV=5 - [DDX21_HUMAN]	24.831	4.47	2	3	3	7	0.791554	0.922076	7	8.91151	2.47156	1.52402	7	38.1183	1.60534	1.45273	7	11.7362	783	87.2904	9.27588
O14653	Golgi SNAP receptor complex member 2 OS=Homo sapiens GN=GOSR2 PE=1 SV=2 - [GOSR2_HUMAN]	2.09286	3.77	1	1	1	1	0.858936	1.00057	1		2.47059	1.52342	1		1.75518	1.58833	1		212	24.7598	8.06006
O75351	Vacuolar protein sorting-associated protein 4B OS=Homo sapiens GN=VPS4B PE=1 SV=2 - [VPS4B_HUMAN]	7.05457	6.76	1	2	2	2	0.956512	1.11423	2	7.2366	2.46947	1.52273	2	25.8364	1.30194	1.17818	2	14.5851	444	49.2715	7.2251
Q9H3K6	BolA-like protein 2 OS=Homo sapiens GN=BOLA2 PE=1 SV=1 - [BOLA2_HUMAN]	36.8046	40.7	1	2	2	8	1.0181	1.18598	8	15.1864	2.46773	1.52166	8	36.5615	1.53426	1.38841	8	31.3199	86	10.1102	6.52197
Q13976	cGMP-dependent protein kinase 1 OS=Homo sapiens GN=PRKG1 PE=1 SV=3 - [KGP1_HUMAN]	0	1.79	1	1	1	1	0.944069	1.09974	1		2.46569	1.5204	1		1.14849	1.03931	1		671	76.316	6.03662
O14545	TRAF-type zinc finger domain-containing protein 1 OS=Homo sapiens GN=TRAFD1 PE=1 SV=1 - [TRAD1_HUMAN]	0	1.55	1	1	1	1	0.934321	1.08838	1		2.46432	1.51956	1		1.59377	1.44226	1		582	64.8001	5.2876
P78316	Nucleolar protein 14 OS=Homo sapiens GN=NOP14 PE=1 SV=3 - [NOP14_HUMAN]	2.8041	1.98	1	1	1	1	0.964863	1.12396	1		2.46384	1.51926	1		1.42918	1.29332	1		857	97.6074	7.57666
Q9UMX0	Ubiquilin-1 OS=Homo sapiens GN=UBQLN1 PE=1 SV=2 - [UBQL1_HUMAN]	4.00341	2.72	2	1	1	1	0.717244	0.835512	1		2.4626	1.5185	1		0.742879	0.672258	1		589	62.4794	5.10986
Q9UQ35	Serine/arginine repetitive matrix protein 2 OS=Homo sapiens GN=SRRM2 PE=1 SV=2 - [SRRM2_HUMAN]	12.6659	1.85	1	4	4	5	0.697932	0.813016	5	4.59036	2.46252	1.51845	5	16.6016	0.856831	0.775377	5	18.8267	2752	299.438	12.0591
Q5TC12	ATP synthase mitochondrial F1 complex assembly factor 1 OS=Homo sapiens GN=ATPAF1 PE=1 SV=1 - [ATPF1_HUMAN]	2.03362	3.05	1	1	1	1	0.812956	0.947007	1		2.46162	1.51789	1		1.1732	1.06167	1		328	36.4136	7.95752
P45973	Chromobox protein homolog 5 OS=Homo sapiens GN=CBX5 PE=1 SV=1 - [CBX5_HUMAN]	3.38359	6.81	1	1	1	1	1.43433	1.67085	1		2.46129	1.51769	1		0.979799	0.886656	1		191	22.2111	5.85889
Q9UKS6	Protein kinase C and casein kinase substrate in neurons protein 3 OS=Homo sapiens GN=PACSIN3 PE=1 SV=2 - [PACN3_HUMAN]	3.01855	3.77	1	1	1	1	0.910986	1.0612	1		2.46081	1.51739	1		1.49919	1.35667	1		424	48.4568	6.17627
P49023	Paxillin OS=Homo sapiens GN=PXN PE=1 SV=3 - [PAXI_HUMAN]	5.52732	1.35	1	1	1	2	0.799054	0.930812	2	3.66617	2.45943	1.51654	2	6.60965	1.2047	1.09017	2	8.99156	591	64.4639	6.18896
P29966	Myristoylated alanine-rich C-kinase substrate OS=Homo sapiens GN=MARCKS PE=1 SV=4 - [MARCS_HUMAN]	4.15815	9.64	1	1	1	1	0.882471	1.02798	1		2.45337	1.5128	1		0.400436	0.362369	1		332	31.5359	4.44971
P04080	Cystatin-B OS=Homo sapiens GN=CSTB PE=1 SV=2 - [CYTB_HUMAN]	19.6373	31.63	1	3	3	6	0.951178	1.10802	6	17.4186	2.4524	1.5122	6	21.1443	1.01031	0.914263	6	15.2407	98	11.1326	7.56201
P02649	Apolipoprotein E OS=Homo sapiens GN=APOE PE=1 SV=1 - [APOE_HUMAN]	46.0051	21.77	1	8	8	15	0.585785	0.682377	15	18.7182	2.45177	1.51181	15	23.5168	0.762531	0.690042	15	29.0016	317	36.1318	5.73193
P51991	Heterogeneous nuclear ribonucleoprotein A3 OS=Homo sapiens GN=HNRNPA3 PE=1 SV=2 - [ROA3_HUMAN]	39.9771	11.11	1	5	5	15	0.931021	1.08454	15	14.3323	2.44883	1.51	15	16.1453	1.21123	1.09609	15	18.2394	378	39.5706	9.01221
O75934	Pre-mRNA-splicing factor SPF27 OS=Homo sapiens GN=BCAS2 PE=1 SV=1 - [SPF27_HUMAN]	17.6348	11.11	1	2	2	5	0.882371	1.02787	4	7.20978	2.44485	1.50755	4	16.2006	1.33766	1.2105	4	32.7235	225	26.115	5.65576
Q9Y5S9	RNA-binding protein 8A OS=Homo sapiens GN=RBM8A PE=1 SV=1 - [RBM8A_HUMAN]	12.7682	24.71	1	2	2	2	1.08092	1.25916	2	20.1002	2.4438	1.5069	2	96.2271	2.22341	2.01205	2	49.9486	174	19.8767	5.71924
Q5JTH9	RRP12-like protein OS=Homo sapiens GN=RRP12 PE=1 SV=2 - [RRP12_HUMAN]	2.19161	1.08	1	1	1	1	0.74397	0.866645	1		2.44192	1.50574	1		1.01775	0.921002	1		1297	143.611	8.74854
Q9BUP3	Oxidoreductase HTATIP2 OS=Homo sapiens GN=HTATIP2 PE=1 SV=2 - [HTAI2_HUMAN]	1.92563	3.72	1	1	1	1	1.03044	1.20036	1		2.44168	1.5056	1		1.51701	1.3728	1		242	27.032	8.38232
P11387	DNA topoisomerase 1 OS=Homo sapiens GN=TOP1 PE=1 SV=2 - [TOP1_HUMAN]	33.7762	8.76	1	5	5	12	0.787021	0.916795	12	9.50073	2.44055	1.5049	12	8.14045	1.82222	1.64899	12	18.037	765	90.6689	9.30518
P05109	Protein S100-A8 OS=Homo sapiens GN=S100A8 PE=1 SV=1 - [S10A8_HUMAN]	241.224	48.39	1	7	7	78	0.789275	0.919421	78	9.18457	2.43981	1.50444	78	9.90352	1.73721	1.57206	78	8.32543	93	10.8276	7.03467
Q8N6M0	OTU domain-containing protein 6B OS=Homo sapiens GN=OTUD6B PE=1 SV=1 - [OTU6B_HUMAN]	3.59984	4.44	1	1	1	1	0.81077	0.944461	1		2.43864	1.50372	1		1.16209	1.05162	1		293	33.7915	6.04932
P06746	DNA polymerase beta OS=Homo sapiens GN=POLB PE=1 SV=3 - [DPOLB_HUMAN]	4.05987	2.99	1	1	1	2	1.0299	1.19973	2	10.7634	2.43758	1.50307	2	0.704076	1.39387	1.26136	2	2.63747	335	38.1538	8.95361
Q15717	ELAV-like protein 1 OS=Homo sapiens GN=ELAVL1 PE=1 SV=2 - [ELAV1_HUMAN]	10.0657	12.58	1	4	4	5	0.885853	1.03192	5	9.13404	2.43697	1.50269	5	14.6596	1.00829	0.912437	5	8.90456	326	36.0692	9.17334
Q14739	Lamin-B receptor OS=Homo sapiens GN=LBR PE=1 SV=2 - [LBR_HUMAN]	6.80997	4.88	1	3	3	6	0.981052	1.14282	6	14.088	2.43518	1.50159	6	52.4447	2.20759	1.99773	6	46.9843	615	70.658	9.36377
Q99447	Ethanolamine-phosphate cytidylyltransferase OS=Homo sapiens GN=PCYT2 PE=1 SV=1 - [PCY2_HUMAN]	2.24609	2.31	1	1	1	1	0.804513	0.937172	1		2.43372	1.50069	1		1.11744	1.01121	1		389	43.8079	6.91748
Q13428	Treacle protein OS=Homo sapiens GN=TCOF1 PE=1 SV=3 - [TCOF_HUMAN]	7.5788	1.95	1	3	3	4	0.710695	0.827883	4	14.6588	2.43352	1.50057	4	20.0653	0.804115	0.727673	4	28.5796	1488	152.015	9.0415
O60313	Dynamin-like 120 kDa protein, mitochondrial OS=Homo sapiens GN=OPA1 PE=1 SV=3 - [OPA1_HUMAN]	40.3497	11.46	1	9	9	13	0.819278	0.954371	13	11.1715	2.43167	1.49942	13	7.51814	1.15569	1.04583	13	11.4562	960	111.561	7.86963
O95202	LETM1 and EF-hand domain-containing protein 1, mitochondrial OS=Homo sapiens GN=LETM1 PE=1 SV=1 - [LETM1_HUMAN]	4.07897	0.95	1	1	1	2	0.879731	1.02479	2	4.77987	2.43119	1.49913	2	5.76736	1.17816	1.06616	2	11.0808	739	83.302	6.69775
P18583	Protein SON OS=Homo sapiens GN=SON PE=1 SV=4 - [SON_HUMAN]	5.52938	0.58	1	1	1	2	1.03636	1.20725	2	2.37107	2.42644	1.4962	2	13.006	1.08406	0.981006	2	8.33859	2426	263.664	5.64307
Q9NZZ3	Charged multivesicular body protein 5 OS=Homo sapiens GN=CHMP5 PE=1 SV=1 - [CHMP5_HUMAN]	14.169	10.5	1	2	2	5	0.88231	1.0278	5	4.42014	2.41993	1.49218	5	24.1779	1.27916	1.15756	5	11.5487	219	24.5554	4.83057
Q12888	Tumor suppressor p53-binding protein 1 OS=Homo sapiens GN=TP53BP1 PE=1 SV=2 - [TP53B_HUMAN]	3.46108	0.66	1	1	1	1	1.1299	1.31621	1		2.41831	1.49118	1		0.935136	0.846239	1		1972	213.443	4.70361
Q92615	La-related protein 4B OS=Homo sapiens GN=LARP4B PE=1 SV=3 - [LAR4B_HUMAN]	5.66636	2.3	1	2	2	3	0.78674	0.916467	3	0.75932	2.41803	1.49101	3	5.93108	1.01796	0.921187	3	27.1739	738	80.5026	6.91748
Q9BT17	Mitochondrial ribosome-associated GTPase 1 OS=Homo sapiens GN=MTG1 PE=1 SV=2 - [MTG1_HUMAN]	0	3.59	1	1	1	1	0.967523	1.12706	1		2.41242	1.48755	1		1.18503	1.07238	1		334	37.2128	9.46631
Q9ULZ3	Apoptosis-associated speck-like protein containing a CARD OS=Homo sapiens GN=PYCARD PE=1 SV=2 - [ASC_HUMAN]	10.0317	12.31	1	3	3	3	1.22397	1.4258	3	1.09377	2.41214	1.48738	3	12.6144	0.763908	0.691288	3	13.6312	195	21.6133	6.34131
Q01130	Serine/arginine-rich splicing factor 2 OS=Homo sapiens GN=SRSF2 PE=1 SV=4 - [SRSF2_HUMAN]	31.6241	16.29	1	3	3	11	1.0487	1.22163	11	34.7917	2.40803	1.48485	11	31.8826	1.86412	1.68691	11	49.0559	221	25.4612	11.854
O60343	TBC1 domain family member 4 OS=Homo sapiens GN=TBC1D4 PE=1 SV=2 - [TBCD4_HUMAN]	4.68399	1.16	1	1	1	2	0.861044	1.00302	2	12.9791	2.40605	1.48363	2	0.270084	1.61001	1.45696	2	13.3416	1298	146.471	7.00537
Q9Y606	tRNA pseudouridine synthase A, mitochondrial OS=Homo sapiens GN=PUS1 PE=1 SV=3 - [TRUA_HUMAN]	5.23994	5.39	1	2	2	2	0.8004	0.93238	2	9.98926	2.40546	1.48326	2	9.74737	1.20423	1.08976	2	9.56431	427	47.4399	8.41162
O60220	Mitochondrial import inner membrane translocase subunit Tim8 A OS=Homo sapiens GN=TIMM8A PE=1 SV=1 - [TIM8A_HUMAN]	1.8634	11.34	1	1	1	2	0.707004	0.823583	2	5.43934	2.40044	1.48017	2	16.4007	1.04466	0.945353	2	1.67861	97	10.9913	5.16064
Q9P2R7	Succinyl-CoA ligase [ADP-forming] subunit beta, mitochondrial OS=Homo sapiens GN=SUCLA2 PE=1 SV=3 - [SUCB1_HUMAN]	27.7036	14.04	1	6	6	9	0.716649	0.834819	9	6.30568	2.4001	1.47996	9	16.1008	1.12143	1.01482	9	14.6747	463	50.2852	7.41553
Q8N3U4	Cohesin subunit SA-2 OS=Homo sapiens GN=STAG2 PE=1 SV=3 - [STAG2_HUMAN]	1.65549	1.3	2	1	2	2	0.819836	0.955021	1		2.39961	1.47965	1		1.27175	1.15085	1		1231	141.235	5.42725
Q96AY3	Peptidyl-prolyl cis-trans isomerase FKBP10 OS=Homo sapiens GN=FKBP10 PE=1 SV=1 - [FKB10_HUMAN]	12.6652	6.87	1	3	3	5	0.905936	1.05532	5	2.87848	2.39449	1.4765	5	4.15929	1.12746	1.02028	5	34.2553	582	64.2042	5.61768
Q9Y3T9	Nucleolar complex protein 2 homolog OS=Homo sapiens GN=NOC2L PE=1 SV=4 - [NOC2L_HUMAN]	3.21214	1.47	1	1	1	1	0.838117	0.976317	1		2.39334	1.47579	1		1.74824	1.58204	1		749	84.8662	5.61768
Q9H7C9	Mth938 domain-containing protein OS=Homo sapiens GN=AAMDC PE=1 SV=1 - [AAMDC_HUMAN]	11.4896	20.49	1	2	2	3	1.02322	1.19194	3	0.814395	2.39329	1.47576	3	0.350327	1.12983	1.02242	3	7.63757	122	13.3238	8.45557
Q9HCN4	GPN-loop GTPase 1 OS=Homo sapiens GN=GPN1 PE=1 SV=1 - [GPN1_HUMAN]	2.08586	2.94	1	1	1	1	0.699748	0.815132	1		2.39055	1.47407	1		1.0354	0.93697	1		374	41.7137	4.91943
Q8NFH5	Nucleoporin NUP53 OS=Homo sapiens GN=NUP35 PE=1 SV=1 - [NUP53_HUMAN]	4.80597	3.99	1	1	1	3	0.725993	0.845704	3	31.2675	2.3893	1.47329	3	4.4672	0.914021	0.827131	3	5.09342	326	34.7515	9.08545
Q13765	Nascent polypeptide-associated complex subunit alpha OS=Homo sapiens GN=NACA PE=1 SV=1 - [NACA_HUMAN]	70.2929	19.53	2	3	3	14	0.972172	1.13248	14	21.2033	2.38915	1.47321	14	47.7983	0.956001	0.86512	14	23.7737	215	23.3697	4.56396
P14780	Matrix metalloproteinase-9 OS=Homo sapiens GN=MMP9 PE=1 SV=3 - [MMP9_HUMAN]	11.8395	6.65	1	3	3	4	0.660412	0.769309	4	9.39968	2.38817	1.4726	4	9.50496	1.29307	1.17014	4	14.7385	707	78.4084	6.06201
Q92835	Phosphatidylinositol 3,4,5-trisphosphate 5-phosphatase 1 OS=Homo sapiens GN=INPP5D PE=1 SV=2 - [SHIP1_HUMAN]	0	0.93	1	1	1	1	0.833728	0.971203	1		2.38602	1.47127	1		0.919837	0.832394	1		1189	133.209	7.59131
P08493	Matrix Gla protein OS=Homo sapiens GN=MGP PE=1 SV=2 - [MGP_HUMAN]	3.03838	10.68	1	1	1	1	0.887541	1.03389	1		2.38448	1.47032	1		0.872152	0.789242	1		103	12.3453	9.67139
O75494	Serine/arginine-rich splicing factor 10 OS=Homo sapiens GN=SRSF10 PE=1 SV=1 - [SRS10_HUMAN]	8.70957	11.45	2	3	3	4	0.843515	0.982605	4	31.6716	2.38317	1.46951	4	76.479	1.84332	1.66809	4	64.8827	262	31.2818	11.2681
O15042	U2 snRNP-associated SURP motif-containing protein OS=Homo sapiens GN=U2SURP PE=1 SV=2 - [SR140_HUMAN]	4.1824	1.17	1	1	1	2	0.841362	0.980097	2	16.6352	2.38293	1.46937	2	10.2075	0.9461	0.85616	2	18.6165	1029	118.219	8.47021
Q92619	Minor histocompatibility protein HA-1 OS=Homo sapiens GN=HMHA1 PE=1 SV=2 - [HMHA1_HUMAN]	2.40276	0.88	1	1	1	1	1.15372	1.34396	1		2.38141	1.46843	1		1.45319	1.31504	1		1136	124.536	6.1001
Q9NYH9	U3 small nucleolar RNA-associated protein 6 homolog OS=Homo sapiens GN=UTP6 PE=2 SV=2 - [UTP6_HUMAN]	2.75892	2.18	1	1	1	1	0.800329	0.932297	1		2.38091	1.46812	1		1.57467	1.42497	1		597	70.1488	7.28369
Q13247	Serine/arginine-rich splicing factor 6 OS=Homo sapiens GN=SRSF6 PE=1 SV=2 - [SRSF6_HUMAN]	18.9907	12.21	2	4	4	6	0.859819	1.0016	6	14.7747	2.37803	1.46635	6	22.7548	1.83953	1.66466	6	36.8604	344	39.5634	11.4292
P12107	Collagen alpha-1(XI) chain OS=Homo sapiens GN=COL11A1 PE=1 SV=4 - [COBA1_HUMAN]	1.62731	0.5	1	1	1	1	0.779973	0.908585	1		2.378	1.46633	1		0.838688	0.758959	1		1806	180.954	5.17334
Q6FI81	Anamorsin OS=Homo sapiens GN=CIAPIN1 PE=1 SV=2 - [CPIN1_HUMAN]	0	4.17	1	1	1	1	0.827662	0.964137	1		2.37724	1.46586	1		1.2327	1.11552	1		312	33.5611	5.61768
Q16629	Serine/arginine-rich splicing factor 7 OS=Homo sapiens GN=SRSF7 PE=1 SV=1 - [SRSF7_HUMAN]	46.1637	26.05	1	6	7	17	0.975291	1.13611	12	16.418	2.37459	1.46423	12	26.894	1.73684	1.57173	12	50.5579	238	27.35	11.8247
Q9UKY7	Protein CDV3 homolog OS=Homo sapiens GN=CDV3 PE=1 SV=1 - [CDV3_HUMAN]	5.18118	11.63	1	2	2	2	0.862221	1.00439	2	24.3489	2.37447	1.46415	2	6.14369	1.01496	0.918475	2	18.4139	258	27.3184	6.40479
P50552	Vasodilator-stimulated phosphoprotein OS=Homo sapiens GN=VASP PE=1 SV=3 - [VASP_HUMAN]	23.5094	22.63	1	7	7	8	0.972332	1.13266	8	10.2361	2.37304	1.46327	8	37.9215	1.00669	0.910986	8	22.4304	380	39.8051	8.93896
P20810	Calpastatin OS=Homo sapiens GN=CAST PE=1 SV=4 - [ICAL_HUMAN]	39.6136	11.58	1	7	7	12	0.93542	1.08966	12	9.38873	2.37289	1.46318	12	29.6245	0.952225	0.861703	12	12.445	708	76.5263	5.07178
Q9C0C2	182 kDa tankyrase-1-binding protein OS=Homo sapiens GN=TNKS1BP1 PE=1 SV=4 - [TB182_HUMAN]	4.76747	1.79	1	2	2	2	0.861802	1.00391	2	20.7967	2.37106	1.46205	2	5.19734	0.976774	0.883918	2	3.78909	1729	181.685	4.85596
Q8TE67	Epidermal growth factor receptor kinase substrate 8-like protein 3 OS=Homo sapiens GN=EPS8L3 PE=1 SV=2 - [ES8L3_HUMAN]	0	1.52	1	1	1	1	0.972416	1.13276	1		2.37067	1.46181	1		1.50758	1.36426	1		593	66.8194	7.98682
O75822	Eukaryotic translation initiation factor 3 subunit J OS=Homo sapiens GN=EIF3J PE=1 SV=2 - [EIF3J_HUMAN]	6.40896	4.26	1	1	1	2	1.13914	1.32698	2	10.8693	2.36974	1.46123	2	29.5986	1.4368	1.30021	2	8.1304	258	29.0445	4.83057
Q9NP72	Ras-related protein Rab-18 OS=Homo sapiens GN=RAB18 PE=1 SV=1 - [RAB18_HUMAN]	2.99568	7.28	1	1	1	1	1.05763	1.23202	1		2.36836	1.46039	1		1.84797	1.67229	1		206	22.9626	5.23682
Q99683	Mitogen-activated protein kinase kinase kinase 5 OS=Homo sapiens GN=MAP3K5 PE=1 SV=1 - [M3K5_HUMAN]	1.77799	0.51	1	1	1	1	0.814816	0.949174	1		2.36774	1.46	1		0.970212	0.87798	1		1374	154.44	5.78271
P30533	Alpha-2-macroglobulin receptor-associated protein OS=Homo sapiens GN=LRPAP1 PE=1 SV=1 - [AMRP_HUMAN]	3.4445	6.16	1	3	3	4	0.85323	0.993922	4	25.0286	2.36765	1.45995	4	16.3104	1.1443	1.03552	4	13.8274	357	41.4409	8.77783
P08519	Apolipoprotein(a) OS=Homo sapiens GN=LPA PE=1 SV=1 - [APOA_HUMAN]	8.76146	8.29	1	1	1	3	0.502354	0.585189	3	15.699	2.36756	1.45989	3	6.38295	0.841031	0.761079	3	16.4268	4548	500.995	5.88428
P25686	DnaJ homolog subfamily B member 2 OS=Homo sapiens GN=DNAJB2 PE=1 SV=3 - [DNJB2_HUMAN]	1.705	3.7	1	1	1	1	1.0106	1.17724	1		2.36594	1.45889	1		1.35468	1.2259	1		324	35.5584	5.94775
P83110	Serine protease HTRA3 OS=Homo sapiens GN=HTRA3 PE=1 SV=2 - [HTRA3_HUMAN]	2.41546	2.43	1	1	1	1	0.737896	0.85957	1		2.36482	1.4582	1		1.37036	1.24009	1		453	48.5771	7.09326
Q13885	Tubulin beta-2A chain OS=Homo sapiens GN=TUBB2A PE=1 SV=1 - [TBB2A_HUMAN]	398.053	38.88	1	1	14	135	1.13712	1.32462	2	7.9738	2.36133	1.45605	2	10.746	1.55953	1.41127	2	11.5802	445	49.875	4.89404
P23588	Eukaryotic translation initiation factor 4B OS=Homo sapiens GN=EIF4B PE=1 SV=2 - [IF4B_HUMAN]	30.2555	13.09	1	5	5	9	0.915104	1.066	9	16.9483	2.36029	1.45541	9	34.2281	0.765453	0.692687	9	19.0033	611	69.1103	5.73193
P09668	Pro-cathepsin H OS=Homo sapiens GN=CTSH PE=1 SV=4 - [CATH_HUMAN]	3.65401	3.28	1	1	1	1	0.96824	1.1279	1		2.34723	1.44736	1		1.30329	1.17939	1		335	37.369	8.07471
Q9Y5Z4	Heme-binding protein 2 OS=Homo sapiens GN=HEBP2 PE=1 SV=1 - [HEBP2_HUMAN]	9.11508	16.59	1	3	3	4	0.717444	0.835745	4	3.72402	2.34636	1.44682	4	13.457	0.932731	0.844062	4	5.44771	205	22.8612	4.62744
Q12805	EGF-containing fibulin-like extracellular matrix protein 1 OS=Homo sapiens GN=EFEMP1 PE=1 SV=2 - [FBLN3_HUMAN]	17.5903	8.92	1	4	4	6	0.685389	0.798405	6	10.7231	2.34574	1.44644	6	24.4691	1.12512	1.01817	6	12.3071	493	54.6042	5.07178
O95466	Formin-like protein 1 OS=Homo sapiens GN=FMNL1 PE=1 SV=3 - [FMNL_HUMAN]	6.3437	1.55	1	2	2	3	0.727677	0.847666	3	3.89033	2.3416	1.44388	3	3.77411	1.05957	0.95884	3	0.184612	1100	121.777	5.71924
Q92575	UBX domain-containing protein 4 OS=Homo sapiens GN=UBXN4 PE=1 SV=2 - [UBXN4_HUMAN]	0	2.76	1	1	1	1	0.853286	0.993986	1		2.34033	1.4431	1		1.01656	0.919926	1		508	56.7427	6.37939
Q9H3H3	UPF0696 protein C11orf68 OS=Homo sapiens GN=C11orf68 PE=1 SV=2 - [CK068_HUMAN]	0	3.19	1	1	1	1	0.977204	1.13834	1		2.33961	1.44266	1		1.63673	1.48114	1		251	27.3377	5.45264
Q16630	Cleavage and polyadenylation specificity factor subunit 6 OS=Homo sapiens GN=CPSF6 PE=1 SV=2 - [CPSF6_HUMAN]	16.7929	5.26	1	2	2	4	1.20189	1.40007	4	20.9396	2.33882	1.44217	4	32.472	1.09275	0.988874	4	13.6643	551	59.1734	7.15186
O43399	Tumor protein D54 OS=Homo sapiens GN=TPD52L2 PE=1 SV=2 - [TPD54_HUMAN]	22.798	45.15	1	8	8	14	0.89109	1.03802	14	10.1609	2.3333	1.43877	14	76.4767	1.15475	1.04497	14	45.1423	206	22.2243	5.36377
O43716	Glutamyl-tRNA(Gln) amidotransferase subunit C, mitochondrial OS=Homo sapiens GN=GATC PE=1 SV=1 - [GATC_HUMAN]	4.86406	8.09	1	1	1	2	1.39682	1.62715	2	17.6993	2.33312	1.43865	2	18.3712	1.0936	0.989634	2	12.9973	136	15.0767	5.04639
Q15814	Tubulin-specific chaperone C OS=Homo sapiens GN=TBCC PE=1 SV=2 - [TBCC_HUMAN]	2.90755	2.6	1	1	1	1	1.59853	1.86212	1		2.33201	1.43797	1		1.17216	1.06073	1		346	39.2238	5.70654
P16152	Carbonyl reductase [NADPH] 1 OS=Homo sapiens GN=CBR1 PE=1 SV=3 - [CBR1_HUMAN]	71.7979	24.19	2	6	6	19	1.04058	1.21217	19	27.7878	2.33129	1.43753	19	39.0839	0.983727	0.890211	19	19.5503	277	30.3559	8.32373
P13674	Prolyl 4-hydroxylase subunit alpha-1 OS=Homo sapiens GN=P4HA1 PE=1 SV=2 - [P4HA1_HUMAN]	28.7921	14.61	1	5	5	7	0.772459	0.899831	7	3.46803	2.32834	1.4357	7	48.485	1.2127	1.09742	7	3.77258	534	61.011	6.01123
Q07817	Bcl-2-like protein 1 OS=Homo sapiens GN=BCL2L1 PE=1 SV=1 - [B2CL1_HUMAN]	2.58953	3.86	1	1	1	1	0.879099	1.02406	1		2.32728	1.43505	1		1.14352	1.03482	1		233	26.0327	4.93213
Q9Y3D0	Mitotic spindle-associated MMXD complex subunit MIP18 OS=Homo sapiens GN=FAM96B PE=1 SV=1 - [MIP18_HUMAN]	3.64372	13.5	1	1	1	1	1.13919	1.32703	1		2.32704	1.43491	1		1.42501	1.28954	1		163	17.6521	5.18604
Q09161	Nuclear cap-binding protein subunit 1 OS=Homo sapiens GN=NCBP1 PE=1 SV=1 - [NCBP1_HUMAN]	2.53697	2.15	1	1	1	1	1.14551	1.33439	1		2.32398	1.43302	1		1.71209	1.54933	1		790	91.7805	6.43018
Q9NSA3	Beta-catenin-interacting protein 1 OS=Homo sapiens GN=CTNNBIP1 PE=1 SV=1 - [CNBP1_HUMAN]	4.0501	17.28	1	1	1	1	0.80106	0.933149	1		2.32133	1.43138	1		1.71561	1.55252	1		81	9.16454	5.41455
O15347	High mobility group protein B3 OS=Homo sapiens GN=HMGB3 PE=1 SV=4 - [HMGB3_HUMAN]	27.3302	22.5	1	4	4	8	0.885742	1.03179	8	9.58674	2.32124	1.43133	8	22.4277	3.44136	3.11421	8	49.3778	200	22.9654	8.36768
Q15758	Neutral amino acid transporter B(0) OS=Homo sapiens GN=SLC1A5 PE=1 SV=2 - [AAAT_HUMAN]	3.99956	1.85	1	1	1	2	0.779811	0.908396	2	10.541	2.31887	1.42987	2	24.5314	1.30537	1.18127	2	16.7015	541	56.5623	5.47803
O00469	Procollagen-lysine,2-oxoglutarate 5-dioxygenase 2 OS=Homo sapiens GN=PLOD2 PE=1 SV=2 - [PLOD2_HUMAN]	18.5305	5.29	1	3	3	6	0.677738	0.789492	6	7.94686	2.31756	1.42906	6	34.3345	1.44164	1.30459	6	30.3462	737	84.6316	6.7124
Q14257	Reticulocalbin-2 OS=Homo sapiens GN=RCN2 PE=1 SV=1 - [RCN2_HUMAN]	15.0093	12.62	1	2	2	3	0.906048	1.05545	3	6.31814	2.31629	1.42828	3	18.1558	1.38803	1.25608	3	8.105	317	36.8536	4.39893
Q99549	M-phase phosphoprotein 8 OS=Homo sapiens GN=MPHOSPH8 PE=1 SV=2 - [MPP8_HUMAN]	1.82591	0.81	1	1	1	1	1.04649	1.21905	1		2.31526	1.42764	1		1.13508	1.02717	1		860	97.1228	6.06201
P98175	RNA-binding protein 10 OS=Homo sapiens GN=RBM10 PE=1 SV=3 - [RBM10_HUMAN]	6.59721	1.18	1	1	1	2	0.942968	1.09846	2	0.998287	2.3135	1.42656	2	6.1679	1.04811	0.948475	2	3.90798	930	103.469	5.97314
P49662	Caspase-4 OS=Homo sapiens GN=CASP4 PE=1 SV=1 - [CASP4_HUMAN]	2.38113	2.65	1	1	1	1	0.770528	0.897583	1		2.31337	1.42648	1		0.997595	0.90276	1		377	43.2345	5.99854
P08174	Complement decay-accelerating factor OS=Homo sapiens GN=CD55 PE=1 SV=4 - [DAF_HUMAN]	6.91847	5.51	1	2	2	2	0.75135	0.875242	2	13.8584	2.31136	1.42524	2	7.34146	0.886091	0.801856	2	12.9008	381	41.3736	7.59131
O00273	DNA fragmentation factor subunit alpha OS=Homo sapiens GN=DFFA PE=1 SV=1 - [DFFA_HUMAN]	15.5678	8.46	1	2	2	5	1.20806	1.40726	5	8.8689	2.30998	1.42439	5	6.97379	1.01975	0.922811	5	4.59815	331	36.4995	4.79248
Q02487	Desmocollin-2 OS=Homo sapiens GN=DSC2 PE=1 SV=1 - [DSC2_HUMAN]	15.8816	3.77	1	4	4	6	1.03553	1.20628	6	8.66026	2.3091	1.42384	6	48.0779	2.09669	1.89737	6	94.2547	901	99.8987	5.33838
O00233	26S proteasome non-ATPase regulatory subunit 9 OS=Homo sapiens GN=PSMD9 PE=1 SV=3 - [PSMD9_HUMAN]	3.4857	4.93	1	1	1	1	1.12459	1.31003	1		2.30785	1.42307	1		0.677675	0.613253	1		223	24.6665	6.94678
P48059	LIM and senescent cell antigen-like-containing domain protein 1 OS=Homo sapiens GN=LIMS1 PE=1 SV=4 - [LIMS1_HUMAN]	6.17259	3.69	1	1	1	2	0.857237	0.998589	2	3.64364	2.30764	1.42294	2	21.3079	1.39776	1.26488	2	15.6389	325	37.2258	8.04541
O94826	Mitochondrial import receptor subunit TOM70 OS=Homo sapiens GN=TOMM70A PE=1 SV=1 - [TOM70_HUMAN]	4.95578	1.15	1	1	1	2	0.880425	1.0256	2	20.0765	2.30569	1.42174	2	23.7881	1.18225	1.06986	2	21.9494	608	67.412	7.12256
O00560	Syntenin-1 OS=Homo sapiens GN=SDCBP PE=1 SV=1 - [SDCB1_HUMAN]	4.90707	9.73	1	2	2	2	0.775198	0.903023	2	17.9858	2.3047	1.42113	2	41.3056	1.4608	1.32193	2	6.2073	298	32.4239	7.53271
P42330	Aldo-keto reductase family 1 member C3 OS=Homo sapiens GN=AKR1C3 PE=1 SV=4 - [AK1C3_HUMAN]	20.0586	14.86	4	3	3	6	0.951173	1.10801	6	10.1001	2.30451	1.42101	6	16.0835	1.00262	0.907311	6	26.3863	323	36.8298	7.94287
Q16555	Dihydropyrimidinase-related protein 2 OS=Homo sapiens GN=DPYSL2 PE=1 SV=1 - [DPYL2_HUMAN]	242.972	47.38	2	16	17	59	0.836372	0.974284	49	14.6215	2.30436	1.42092	49	30.6447	0.94361	0.853907	49	17.139	572	62.2546	6.37939
P16403	Histone H1.2 OS=Homo sapiens GN=HIST1H1C PE=1 SV=2 - [H12_HUMAN]	241.865	19.72	5	4	5	73	0.793683	0.924556	72	8.7245	2.30432	1.42089	72	10.3363	2.3946	2.16696	72	10.1498	213	21.3517	10.9312
P61289	Proteasome activator complex subunit 3 OS=Homo sapiens GN=PSME3 PE=1 SV=1 - [PSME3_HUMAN]	16.5286	14.96	1	3	3	4	0.80837	0.941664	4	4.88145	2.30238	1.4197	4	29.9424	1.62566	1.47112	4	18.3842	254	29.4876	5.94775
Q96CN9	GRIP and coiled-coil domain-containing protein 1 OS=Homo sapiens GN=GCC1 PE=1 SV=1 - [GCC1_HUMAN]	0	1.03	1	1	1	1	1.01164	1.17845	1		2.30016	1.41833	1		1.15356	1.0439	1		775	87.7573	5.45264
P53041	Serine/threonine-protein phosphatase 5 OS=Homo sapiens GN=PPP5C PE=1 SV=1 - [PPP5_HUMAN]	26.7505	10.42	1	5	5	10	0.986516	1.14919	10	24.5481	2.29983	1.41813	10	30.862	1.57291	1.42338	10	34.1855	499	56.8423	6.27783
Q969S3	Zinc finger protein 622 OS=Homo sapiens GN=ZNF622 PE=1 SV=1 - [ZN622_HUMAN]	6.43146	5.45	1	2	2	2	0.72941	0.849684	2	3.44789	2.29976	1.41809	2	68.5293	1.28114	1.15935	2	5.41732	477	54.2374	6.15088
Q15061	WD repeat-containing protein 43 OS=Homo sapiens GN=WDR43 PE=1 SV=3 - [WDR43_HUMAN]	1.96911	1.18	1	1	1	1	0.862067	1.00422	1		2.29802	1.41701	1		1.57936	1.42922	1		677	74.8434	5.56689
P04004	Vitronectin OS=Homo sapiens GN=VTN PE=1 SV=1 - [VTNC_HUMAN]	69.0149	13.39	1	6	6	24	0.726781	0.846622	24	22.5161	2.29752	1.41671	24	27.4638	0.788928	0.71393	24	33.0931	478	54.2712	5.79541
Q9BW30	Tubulin polymerization-promoting protein family member 3 OS=Homo sapiens GN=TPPP3 PE=1 SV=1 - [TPPP3_HUMAN]	26.6578	38.64	2	7	7	10	0.822648	0.958296	10	13.8939	2.29715	1.41647	10	53.7405	0.87305	0.790055	10	15.2314	176	18.9736	9.12939
Q86UA1	Pre-mRNA-processing factor 39 OS=Homo sapiens GN=PRPF39 PE=1 SV=3 - [PRP39_HUMAN]	0	1.2	1	1	1	1	0.734729	0.85588	1		2.29657	1.41612	1		1.67103	1.51218	1		669	78.3805	5.40186
Q03591	Complement factor H-related protein 1 OS=Homo sapiens GN=CFHR1 PE=1 SV=2 - [FHR1_HUMAN]	30.7689	16.97	2	1	5	11	0.727108	0.847003	2	22.0781	2.29295	1.41388	2	15.1679	0.497587	0.450284	2	2.64633	330	37.626	7.38623
O75150	E3 ubiquitin-protein ligase BRE1B OS=Homo sapiens GN=RNF40 PE=1 SV=4 - [BRE1B_HUMAN]	13.7188	2.2	2	2	2	4	0.915818	1.06683	4	11.2462	2.2926	1.41367	4	21.296	1.4707	1.33089	4	38.0969	1001	113.581	6.22705
O00203	AP-3 complex subunit beta-1 OS=Homo sapiens GN=AP3B1 PE=1 SV=3 - [AP3B1_HUMAN]	6.80654	0.82	1	1	1	2	0.844638	0.983913	2	8.24216	2.28993	1.41202	2	1.99352	1.14768	1.03857	2	5.88806	1094	121.245	6.03662
P26599	Polypyrimidine tract-binding protein 1 OS=Homo sapiens GN=PTBP1 PE=1 SV=1 - [PTBP1_HUMAN]	57.3385	11.86	1	4	5	17	0.809394	0.942857	16	33.6363	2.28913	1.41153	16	74.2842	1.08554	0.982342	16	63.7227	531	57.1856	9.17334
Q9Y5K6	CD2-associated protein OS=Homo sapiens GN=CD2AP PE=1 SV=1 - [CD2AP_HUMAN]	16.3492	7.98	1	5	5	7	1.0387	1.20998	7	9.53483	2.28615	1.40969	7	21.3016	1.06763	0.966135	7	13.4676	639	71.4073	6.40479
Q9BRF8	Serine/threonine-protein phosphatase CPPED1 OS=Homo sapiens GN=CPPED1 PE=1 SV=3 - [CPPED_HUMAN]	14.5595	5.73	1	2	2	4	1.17129	1.36443	4	9.24478	2.28477	1.40884	4	7.70921	1.90377	1.72279	4	15.113	314	35.5259	6.20166
Q15080	Neutrophil cytosol factor 4 OS=Homo sapiens GN=NCF4 PE=1 SV=2 - [NCF4_HUMAN]	7.58507	6.78	1	2	2	3	1.14396	1.33259	3	3.75398	2.28453	1.40869	3	43.316	1.13709	1.029	3	1.7488	339	39.0073	6.82959
O60568	Procollagen-lysine,2-oxoglutarate 5-dioxygenase 3 OS=Homo sapiens GN=PLOD3 PE=1 SV=1 - [PLOD3_HUMAN]	16.6816	7.45	1	5	5	7	0.830945	0.967961	7	11.1627	2.28103	1.40654	7	34.4663	1.38355	1.25202	7	10.0642	738	84.7315	6.04932
Q93052	Lipoma-preferred partner OS=Homo sapiens GN=LPP PE=1 SV=1 - [LPP_HUMAN]	78.4255	19.77	1	7	7	20	0.910601	1.06075	19	12.5094	2.27851	1.40498	19	68.8674	1.10169	0.996959	19	25.1389	612	65.7038	7.37158
P26447	Protein S100-A4 OS=Homo sapiens GN=S100A4 PE=1 SV=1 - [S10A4_HUMAN]	28.1958	36.63	1	4	4	9	0.788684	0.918732	9	23.5664	2.27838	1.4049	9	36.9153	0.911874	0.825188	9	15.4567	101	11.7207	6.11279
Q15366	Poly(rC)-binding protein 2 OS=Homo sapiens GN=PCBP2 PE=1 SV=1 - [PCBP2_HUMAN]	61.2829	20.27	2	3	5	16	0.90467	1.05384	9	10.8803	2.27717	1.40415	9	24.0589	1.46515	1.32587	9	21.7293	365	38.5556	6.78564
Q15007	Pre-mRNA-splicing regulator WTAP OS=Homo sapiens GN=WTAP PE=1 SV=2 - [FL2D_HUMAN]	2.97638	3.28	1	1	1	1	0.847739	0.987525	1		2.2771	1.40411	1		1.44807	1.31041	1		396	44.2167	5.18604
P0DJI8	Serum amyloid A-1 protein OS=Homo sapiens GN=SAA1 PE=1 SV=1 - [SAA1_HUMAN]	9.6578	29.51	1	2	2	4	0.866018	1.00882	4	7.50985	2.27421	1.40233	4	37.9118	1.07419	0.972078	4	30.0516	122	13.5235	6.78564
P50453	Serpin B9 OS=Homo sapiens GN=SERPINB9 PE=1 SV=1 - [SPB9_HUMAN]	7.13044	5.32	1	2	2	3	0.856471	0.997697	3	5.75384	2.27278	1.40145	3	8.73004	0.964746	0.873034	3	8.43608	376	42.3763	5.85889
Q9Y3C1	Nucleolar protein 16 OS=Homo sapiens GN=NOP16 PE=1 SV=2 - [NOP16_HUMAN]	2.42866	3.93	1	1	1	1	0.975207	1.13601	1		2.27247	1.40126	1		1.47527	1.33502	1		178	21.1751	9.93506
P20908	Collagen alpha-1(V) chain OS=Homo sapiens GN=COL5A1 PE=1 SV=3 - [CO5A1_HUMAN]	7.75925	1.09	1	2	2	3	0.943884	1.09952	3	3.43279	2.27101	1.40036	3	38.7942	1.08318	0.980206	3	3.883	1838	183.447	5.05908
O60506	Heterogeneous nuclear ribonucleoprotein Q OS=Homo sapiens GN=SYNCRIP PE=1 SV=2 - [HNRPQ_HUMAN]	136.781	20.22	1	9	11	32	1.00631	1.17225	28	14.0649	2.26633	1.39747	28	42.2857	1.32919	1.20283	28	24.908	623	69.5596	8.5874
Q9BU68	Proline-rich protein 15-like protein OS=Homo sapiens GN=PRR15L PE=3 SV=1 - [PR15L_HUMAN]	4.0197	16.5	1	1	1	1	0.878031	1.02281	1		2.26603	1.39729	1		1.03762	0.938984	1		103	11.6981	9.49561
O00267	Transcription elongation factor SPT5 OS=Homo sapiens GN=SUPT5H PE=1 SV=1 - [SPT5H_HUMAN]	5.58332	2.39	1	2	2	2	0.898445	1.04659	2	5.46502	2.26362	1.3958	2	12.2624	1.49585	1.35365	2	32.055	1087	120.925	5.05908
O60749	Sorting nexin-2 OS=Homo sapiens GN=SNX2 PE=1 SV=2 - [SNX2_HUMAN]	7.43214	4.24	1	1	2	2	0.885848	1.03192	1		2.26277	1.39528	1		1.46115	1.32224	1		519	58.4347	5.12256
Q9Y4K0	Lysyl oxidase homolog 2 OS=Homo sapiens GN=LOXL2 PE=1 SV=1 - [LOXL2_HUMAN]	2.42324	1.03	1	1	1	1	0.682974	0.795592	1		2.2593	1.39314	1		1.10749	1.00221	1		774	86.6683	6.37939
P84103	Serine/arginine-rich splicing factor 3 OS=Homo sapiens GN=SRSF3 PE=1 SV=1 - [SRSF3_HUMAN]	55.2216	18.9	1	2	3	17	0.925821	1.07848	12	11.7318	2.25577	1.39096	12	46.2292	2.24591	2.0324	12	38.555	164	19.3179	11.6489
P05455	Lupus La protein OS=Homo sapiens GN=SSB PE=1 SV=2 - [LA_HUMAN]	36.0404	21.08	1	8	8	11	0.954381	1.11175	11	18.6437	2.25344	1.38952	11	21.528	1.4645	1.32528	11	19.3789	408	46.8082	7.12256
Q16270	Insulin-like growth factor-binding protein 7 OS=Homo sapiens GN=IGFBP7 PE=1 SV=1 - [IBP7_HUMAN]	22.6749	17.38	1	3	3	8	0.831302	0.968378	8	13.5259	2.25171	1.38845	8	31.2816	1.26649	1.1461	8	14.5896	282	29.1114	7.89893
P22570	NADPH:adrenodoxin oxidoreductase, mitochondrial OS=Homo sapiens GN=FDXR PE=1 SV=3 - [ADRO_HUMAN]	5.03695	2.65	1	1	1	2	1.18352	1.37868	2	2.50345	2.25167	1.38843	2	2.071	1.01796	0.921192	2	2.13078	491	53.803	8.44092
P47914	60S ribosomal protein L29 OS=Homo sapiens GN=RPL29 PE=1 SV=2 - [RL29_HUMAN]	7.18474	9.43	1	1	1	2	0.681216	0.793543	2	32.3033	2.24975	1.38725	2	4.29147	1.02975	0.93186	2	28.3875	159	17.7411	11.6636
Q5H9R7	Serine/threonine-protein phosphatase 6 regulatory subunit 3 OS=Homo sapiens GN=PPP6R3 PE=1 SV=2 - [PP6R3_HUMAN]	4.87552	2.41	1	2	2	2	0.765826	0.892106	2	4.8203	2.2492	1.38691	2	19.1071	1.45742	1.31887	2	20.5838	873	97.6076	4.60205
Q9Y2Q3	Glutathione S-transferase kappa 1 OS=Homo sapiens GN=GSTK1 PE=1 SV=3 - [GSTK1_HUMAN]	21.0651	8.85	1	2	2	5	0.867754	1.01084	5	14.8219	2.24764	1.38594	5	14.5772	0.968272	0.876224	5	6.85911	226	25.4803	8.41162
P17036	Zinc finger protein 3 OS=Homo sapiens GN=ZNF3 PE=1 SV=3 - [ZNF3_HUMAN]	0	1.79	1	1	1	1	0.922889	1.07507	1		2.24204	1.38249	1		0.835557	0.756126	1		446	50.8838	7.51807
P16220	Cyclic AMP-responsive element-binding protein 1 OS=Homo sapiens GN=CREB1 PE=1 SV=2 - [CREB1_HUMAN]	0	1.76	1	1	1	1	0.896456	1.04427	1		2.24148	1.38215	1		1.47149	1.33161	1		341	36.6656	5.56689
Q9Y285	Phenylalanine--tRNA ligase alpha subunit OS=Homo sapiens GN=FARSA PE=1 SV=3 - [SYFA_HUMAN]	16.9688	10.43	1	4	4	6	1.03256	1.20282	6	14.053	2.24096	1.38183	6	33.8058	0.981314	0.888026	6	31.8657	508	57.5275	7.79639
P15559	NAD(P)H dehydrogenase [quinone] 1 OS=Homo sapiens GN=NQO1 PE=1 SV=1 - [NQO1_HUMAN]	11.9718	11.68	1	3	3	4	0.710869	0.828087	4	11.4163	2.2405	1.38154	4	14.206	1.29996	1.17638	4	21.5279	274	30.848	8.88037
O95361	Tripartite motif-containing protein 16 OS=Homo sapiens GN=TRIM16 PE=1 SV=3 - [TRI16_HUMAN]	2.13793	1.6	1	1	1	1	0.970679	1.13074	1		2.23999	1.38123	1		1.11635	1.01023	1		564	63.9146	5.49072
P00338	L-lactate dehydrogenase A chain OS=Homo sapiens GN=LDHA PE=1 SV=2 - [LDHA_HUMAN]	315.03	42.77	3	13	14	116	0.78312	0.91225	65	14.1297	2.23837	1.38023	65	16.9903	1.64756	1.49093	65	18.4408	332	36.6654	8.26514
Q9NZ01	Very-long-chain enoyl-CoA reductase OS=Homo sapiens GN=TECR PE=1 SV=1 - [TECR_HUMAN]	9.40345	6.17	1	2	2	3	0.739568	0.861517	3	3.59485	2.23699	1.37938	3	22.6905	1.28417	1.1621	3	27.7224	308	36.0108	9.45166
P60981	Destrin OS=Homo sapiens GN=DSTN PE=1 SV=3 - [DEST_HUMAN]	30.155	30.3	1	4	4	8	0.911689	1.06202	8	16.9595	2.23593	1.37873	8	52.2066	1.09856	0.994131	8	13.2716	165	18.4935	7.85498
O95340	Bifunctional 3'-phosphoadenosine 5'-phosphosulfate synthase 2 OS=Homo sapiens GN=PAPSS2 PE=1 SV=2 - [PAPS2_HUMAN]	4.38062	3.58	1	2	2	2	0.95415	1.11148	2	5.40135	2.23401	1.37754	2	61.0698	1.12824	1.02099	2	22.9165	614	69.4566	8.03076
Q9Y696	Chloride intracellular channel protein 4 OS=Homo sapiens GN=CLIC4 PE=1 SV=4 - [CLIC4_HUMAN]	59.9487	26.48	1	5	5	18	0.9007	1.04922	18	17.372	2.23356	1.37726	18	28.1194	1.07107	0.969254	18	17.6248	253	28.7537	5.59229
Q5VZ89	DENN domain-containing protein 4C OS=Homo sapiens GN=DENND4C PE=1 SV=2 - [DEN4C_HUMAN]	4.15042	1.14	1	2	2	3	0.883282	1.02893	3	1.93238	2.23113	1.37576	3	16.7739	1.45757	1.31901	3	13.4013	1673	186.739	6.85889
P14618	Pyruvate kinase PKM OS=Homo sapiens GN=PKM PE=1 SV=4 - [KPYM_HUMAN]	1100.19	58	1	31	31	301	0.89903	1.04727	301	10.9196	2.23107	1.37573	301	26.2164	1.30097	1.17729	301	15.8991	531	57.9	7.84033
Q9NQR4	Omega-amidase NIT2 OS=Homo sapiens GN=NIT2 PE=1 SV=1 - [NIT2_HUMAN]	24.4443	18.12	1	4	4	7	0.91492	1.06578	7	8.39215	2.23093	1.37564	7	25.0547	1.00646	0.910779	7	14.5457	276	30.5886	7.21045
P47902	Homeobox protein CDX-1 OS=Homo sapiens GN=CDX1 PE=1 SV=2 - [CDX1_HUMAN]	2.20979	3.02	3	1	1	2	0.882697	1.02825	2	4.63157	2.23057	1.37542	2	3.71732	1.63295	1.47771	2	37.7687	265	28.1203	9.56885
P05164	Myeloperoxidase OS=Homo sapiens GN=MPO PE=1 SV=1 - [PERM_HUMAN]	50.3059	19.33	1	10	12	21	0.771618	0.898853	19	7.32915	2.22912	1.37453	19	27.0162	1.53235	1.38668	19	22.9953	745	83.8148	8.96826
Q9Y508	E3 ubiquitin-protein ligase RNF114 OS=Homo sapiens GN=RNF114 PE=1 SV=1 - [RN114_HUMAN]	12.9715	16.23	1	3	3	5	0.832881	0.970217	5	7.2381	2.22787	1.37375	5	2.71772	1.43477	1.29837	5	13.9086	228	25.6773	7.25439
Q9BZZ5	Apoptosis inhibitor 5 OS=Homo sapiens GN=API5 PE=1 SV=3 - [API5_HUMAN]	21.8805	11.45	1	4	4	7	0.939896	1.09488	7	6.83814	2.22595	1.37257	7	25.6992	1.16129	1.05089	7	10.0908	524	58.9679	7.34229
Q9BQG0	Myb-binding protein 1A OS=Homo sapiens GN=MYBBP1A PE=1 SV=2 - [MBB1A_HUMAN]	2.6412	0.75	1	1	1	1	0.829668	0.966474	1		2.22587	1.37252	1		1.38727	1.25539	1		1328	148.762	9.27588
Q9Y4P3	Transducin beta-like protein 2 OS=Homo sapiens GN=TBL2 PE=1 SV=1 - [TBL2_HUMAN]	2.8251	2.01	1	1	1	1	0.685449	0.798475	1		2.22514	1.37207	1		1.44823	1.31056	1		447	49.7662	9.43701
Q96KR1	Zinc finger RNA-binding protein OS=Homo sapiens GN=ZFR PE=1 SV=2 - [ZFR_HUMAN]	5.89144	1.02	1	1	1	2	0.809508	0.94299	2	2.80335	2.22177	1.37	2	24.4436	0.831274	0.75225	2	5.72382	1074	116.939	9.0415
Q49A26	Putative oxidoreductase GLYR1 OS=Homo sapiens GN=GLYR1 PE=1 SV=3 - [GLYR1_HUMAN]	9.94099	2.53	1	1	1	3	1.077	1.25458	3	2.05655	2.22109	1.36957	3	1.53416	1.09652	0.99228	3	9.24384	553	60.518	9.17334
Q9Y371	Endophilin-B1 OS=Homo sapiens GN=SH3GLB1 PE=1 SV=1 - [SHLB1_HUMAN]	4.26269	4.38	1	2	2	2	0.964227	1.12322	2	1.17077	2.22042	1.36916	2	12.7658	1.34524	1.21736	2	2.5151	365	40.7708	6.03662
O94925	Glutaminase kidney isoform, mitochondrial OS=Homo sapiens GN=GLS PE=1 SV=1 - [GLSK_HUMAN]	5.52701	3.59	1	2	2	2	0.807735	0.940924	2	7.99483	2.21929	1.36847	2	3.07048	1.14683	1.03781	2	23.0567	669	73.4139	7.76709
Q96FX7	tRNA (adenine(58)-N(1))-methyltransferase catalytic subunit TRMT61A OS=Homo sapiens GN=TRMT61A PE=1 SV=1 - [TRM61_HUMAN]	2.18659	2.77	1	1	1	1	0.86512	1.00777	1		2.21878	1.36815	1		1.52284	1.37807	1		289	31.3619	7.35693
P48729	Casein kinase I isoform alpha OS=Homo sapiens GN=CSNK1A1 PE=1 SV=2 - [KC1A_HUMAN]	2.0047	2.08	2	1	1	1	0.714175	0.831937	1		2.21872	1.36811	1		1.18066	1.06843	1		337	38.8899	9.56885
Q6UX71	Plexin domain-containing protein 2 OS=Homo sapiens GN=PLXDC2 PE=1 SV=1 - [PXDC2_HUMAN]	4.38055	1.89	1	1	1	2	0.816872	0.951568	2	7.73337	2.21655	1.36677	2	0.840877	0.996444	0.901718	2	14.1854	529	59.5455	6.45557
P13693	Translationally-controlled tumor protein OS=Homo sapiens GN=TPT1 PE=1 SV=1 - [TCTP_HUMAN]	95.2305	34.88	2	6	6	28	0.943509	1.09909	28	13.9832	2.21526	1.36598	28	17.962	1.35937	1.23015	28	21.7654	172	19.5826	4.93213
P10588	Nuclear receptor subfamily 2 group F member 6 OS=Homo sapiens GN=NR2F6 PE=1 SV=2 - [NR2F6_HUMAN]	0	2.23	1	1	1	1	0.931248	1.0848	1		2.21417	1.36531	1		1.39647	1.26372	1		404	42.9517	7.78174
O60635	Tetraspanin-1 OS=Homo sapiens GN=TSPAN1 PE=1 SV=2 - [TSN1_HUMAN]	2.72738	5.39	1	1	1	1	0.674113	0.78527	1		2.21359	1.36495	1		0.673292	0.609287	1		241	26.2832	5.24951
P03951	Coagulation factor XI OS=Homo sapiens GN=F11 PE=1 SV=1 - [FA11_HUMAN]	6.24967	3.04	1	2	2	3	0.702565	0.818412	3	20.9575	2.2127	1.3644	3	8.03362	0.852366	0.771337	3	7.87094	625	70.0636	8.104
O00161	Synaptosomal-associated protein 23 OS=Homo sapiens GN=SNAP23 PE=1 SV=1 - [SNP23_HUMAN]	3.40195	6.64	1	1	1	1	0.815332	0.949775	1		2.21148	1.36365	1		1.56911	1.41994	1		211	23.3395	5.0083
P78318	Immunoglobulin-binding protein 1 OS=Homo sapiens GN=IGBP1 PE=1 SV=1 - [IGBP1_HUMAN]	15.4678	8.55	1	2	2	5	1.29303	1.50624	5	7.24688	2.20938	1.36235	5	20.5012	1.24599	1.12754	5	17.35	339	39.1975	5.37646
Q8WXF1	Paraspeckle component 1 OS=Homo sapiens GN=PSPC1 PE=1 SV=1 - [PSPC1_HUMAN]	42.3078	11.66	1	5	5	13	1.06904	1.24531	13	9.63299	2.20593	1.36023	13	28.976	1.73965	1.57428	13	16.8051	523	58.7062	6.66846
P47895	Aldehyde dehydrogenase family 1 member A3 OS=Homo sapiens GN=ALDH1A3 PE=1 SV=2 - [AL1A3_HUMAN]	1.76267	1.76	1	1	1	2	0.926213	1.07894	2	2.65471	2.20513	1.35973	2	9.6371	1.12172	1.01509	2	2.6977	512	56.0728	7.25439
P53990	IST1 homolog OS=Homo sapiens GN=IST1 PE=1 SV=1 - [IST1_HUMAN]	11.7892	5.22	1	2	2	4	0.887582	1.03394	4	13.715	2.20488	1.35958	4	19.2532	1.47555	1.33528	4	32.0082	364	39.7255	5.35107
Q9UBW7	Zinc finger MYM-type protein 2 OS=Homo sapiens GN=ZMYM2 PE=1 SV=1 - [ZMYM2_HUMAN]	0	0.94	1	1	1	1	0.865714	1.00846	1		2.204	1.35904	1		1.27307	1.15204	1		1377	154.81	6.34131
Q7Z434	Mitochondrial antiviral-signaling protein OS=Homo sapiens GN=MAVS PE=1 SV=2 - [MAVS_HUMAN]	6.69531	1.67	1	1	1	3	0.864103	1.00659	3	0.0630578	2.19818	1.35545	3	13.035	0.87473	0.791575	3	4.01724	540	56.4931	5.51611
P35658	Nuclear pore complex protein Nup214 OS=Homo sapiens GN=NUP214 PE=1 SV=2 - [NU214_HUMAN]	10.5713	2.3	12	3	4	4	0.806496	0.939482	3	5.4656	2.19761	1.3551	3	74.4026	1.32884	1.20251	3	1.68378	2090	213.488	7.47412
O95747	Serine/threonine-protein kinase OSR1 OS=Homo sapiens GN=OXSR1 PE=1 SV=1 - [OXSR1_HUMAN]	11.7162	5.5	1	2	3	5	1.00728	1.17337	4	13.2389	2.19623	1.35425	4	11.1525	1.12128	1.01469	4	47.1234	527	57.9861	6.43018
Q96SU4	Oxysterol-binding protein-related protein 9 OS=Homo sapiens GN=OSBPL9 PE=1 SV=2 - [OSBL9_HUMAN]	2.3146	1.22	1	1	1	1	0.956376	1.11408	1		2.19329	1.35243	1		1.11923	1.01283	1		736	83.1324	6.17627
P53365	Arfaptin-2 OS=Homo sapiens GN=ARFIP2 PE=1 SV=1 - [ARFP2_HUMAN]	3.68764	5.28	1	1	2	2	1.02995	1.19978	1		2.19202	1.35165	1		1.77635	1.60749	1		341	37.8324	6.03662
Q6A1A2	Putative 3-phosphoinositide-dependent protein kinase 2 OS=Homo sapiens GN=PDPK2P PE=5 SV=1 - [PDPK2_HUMAN]	1.7601	4.04	2	1	1	1	0.951356	1.10823	1		2.19122	1.35116	1		1.01707	0.920384	1		396	44.737	8.36768
P49913	Cathelicidin antimicrobial peptide OS=Homo sapiens GN=CAMP PE=1 SV=1 - [CAMP_HUMAN]	2.66163	5.29	1	1	1	1	0.500507	0.583037	1		2.1903	1.35059	1		1.43022	1.29426	1		170	19.2892	9.40771
Q8WX93	Palladin OS=Homo sapiens GN=PALLD PE=1 SV=3 - [PALLD_HUMAN]	55.6266	10.34	2	13	13	21	0.796716	0.928089	21	11.4691	2.18848	1.34946	21	47.6096	1.03594	0.937464	21	15.7651	1383	150.47	7.09326
O94888	UBX domain-containing protein 7 OS=Homo sapiens GN=UBXN7 PE=1 SV=2 - [UBXN7_HUMAN]	2.7072	2.04	1	1	1	1	0.692302	0.806457	1		2.18663	1.34832	1		0.97424	0.881625	1		489	54.8283	5.16064
A1X283	SH3 and PX domain-containing protein 2B OS=Homo sapiens GN=SH3PXD2B PE=1 SV=3 - [SPD2B_HUMAN]	0	0.66	1	1	1	1	0.893356	1.04066	1		2.18651	1.34825	1		1.65002	1.49316	1		911	101.516	8.68994
Q5T6V5	UPF0553 protein C9orf64 OS=Homo sapiens GN=C9orf64 PE=1 SV=1 - [CI064_HUMAN]	1.88912	2.93	1	1	1	1	0.793745	0.924628	1		2.18382	1.3466	1		1.24849	1.12981	1		341	39.0038	5.88428
Q9UGI8	Testin OS=Homo sapiens GN=TES PE=1 SV=1 - [TES_HUMAN]	8.48239	11.64	1	4	4	4	0.847467	0.987208	4	24.2836	2.18224	1.34562	4	8.64019	1.25649	1.13704	4	46.1911	421	47.9639	7.6792
O94874	E3 UFM1-protein ligase 1 OS=Homo sapiens GN=UFL1 PE=1 SV=2 - [UFL1_HUMAN]	2.08146	1.13	1	1	1	1	0.973215	1.13369	1		2.18094	1.34482	1		1.31187	1.18716	1		794	89.5398	6.78564
Q86U86	Protein polybromo-1 OS=Homo sapiens GN=PBRM1 PE=1 SV=1 - [PB1_HUMAN]	5.98802	0.59	1	1	1	2	0.994798	1.15883	2	3.91102	2.17844	1.34328	2	5.51017	2.09762	1.89822	2	5.00095	1689	192.825	6.88818
O43169	Cytochrome b5 type B OS=Homo sapiens GN=CYB5B PE=1 SV=2 - [CYB5B_HUMAN]	5.74969	23.29	1	1	1	1	0.563033	0.655873	1		2.17819	1.34312	1		1.3783	1.24727	1		146	16.322	4.97021
P42858	Huntingtin OS=Homo sapiens GN=HTT PE=1 SV=2 - [HD_HUMAN]	1.87719	0.25	1	1	1	1	0.899918	1.04831	1		2.17464	1.34093	1		1.19374	1.08026	1		3142	347.383	6.20166
Q9HAF1	Chromatin modification-related protein MEAF6 OS=Homo sapiens GN=MEAF6 PE=1 SV=1 - [EAF6_HUMAN]	3.00363	5.24	1	1	1	1	0.844143	0.983336	1		2.17366	1.34033	1		1.44951	1.31172	1		191	21.6219	9.31982
Q6UW63	KDEL motif-containing protein 1 OS=Homo sapiens GN=KDELC1 PE=1 SV=1 - [KDEL1_HUMAN]	3.57706	1.99	1	1	1	2	0.854504	0.995406	2	9.02988	2.17259	1.33967	2	0.784996	1.48416	1.34307	2	5.59455	502	58.0055	7.7085
Q7L0Y3	Mitochondrial ribonuclease P protein 1 OS=Homo sapiens GN=TRMT10C PE=1 SV=2 - [MRRP1_HUMAN]	1.94408	1.74	1	1	1	3	0.737418	0.859013	3	0.324704	2.17152	1.33901	3	0.348401	1.63671	1.48112	3	7.34932	403	47.3166	9.36377
O75915	PRA1 family protein 3 OS=Homo sapiens GN=ARL6IP5 PE=1 SV=1 - [PRAF3_HUMAN]	3.24978	5.85	1	1	1	1	0.692054	0.806169	1		2.17104	1.33872	1		1.41045	1.27637	1		188	21.6004	9.77393
Q12849	G-rich sequence factor 1 OS=Homo sapiens GN=GRSF1 PE=1 SV=3 - [GRSF1_HUMAN]	15.1125	6.25	1	3	3	5	0.963536	1.12242	5	2.59032	2.17054	1.3384	5	12.0399	1.27623	1.15491	5	10.5914	480	53.0926	6.18896
Q8IVT2	Mitotic interactor and substrate of PLK1 OS=Homo sapiens GN=MISP PE=1 SV=1 - [MISP_HUMAN]	7.5021	5.3	1	2	2	4	0.961963	1.12058	4	15.3883	2.16948	1.33775	4	133.298	0.715729	0.647689	4	62.9665	679	75.311	6.82959
Q9HCD5	Nuclear receptor coactivator 5 OS=Homo sapiens GN=NCOA5 PE=1 SV=2 - [NCOA5_HUMAN]	5.21702	3.11	1	2	2	2	0.877665	1.02239	2	11.5852	2.16939	1.3377	2	11.8815	1.3381	1.2109	2	13.5708	579	65.4965	9.59814
Q92888	Rho guanine nucleotide exchange factor 1 OS=Homo sapiens GN=ARHGEF1 PE=1 SV=2 - [ARHG1_HUMAN]	14.5057	5.04	1	4	4	5	0.93949	1.09441	5	8.70914	2.16863	1.33723	5	7.82905	1.32414	1.19826	5	38.5806	912	102.371	5.65576
P12429	Annexin A3 OS=Homo sapiens GN=ANXA3 PE=1 SV=3 - [ANXA3_HUMAN]	67.676	27.24	1	8	8	19	0.639884	0.745396	19	17.897	2.16763	1.33661	19	33.4231	1.28651	1.16421	19	35.0496	323	36.3527	5.92236
Q13153	Serine/threonine-protein kinase PAK 1 OS=Homo sapiens GN=PAK1 PE=1 SV=2 - [PAK1_HUMAN]	6.15412	3.85	1	2	2	2	0.945874	1.10184	2	11.2329	2.16747	1.33651	2	22.5409	1.06523	0.963965	2	5.68317	545	60.6087	5.75732
Q9UEU0	Vesicle transport through interaction with t-SNAREs homolog 1B OS=Homo sapiens GN=VTI1B PE=1 SV=3 - [VTI1B_HUMAN]	2.09519	4.74	1	1	1	1	0.777412	0.905602	1		2.16739	1.33647	1		1.00342	0.908031	1		232	26.6719	9.0415
Q5SRE5	Nucleoporin NUP188 homolog OS=Homo sapiens GN=NUP188 PE=1 SV=1 - [NU188_HUMAN]	3.59309	0.91	1	1	1	1	0.700763	0.816314	1		2.16665	1.33601	1		1.27912	1.15752	1		1749	195.917	6.72705
P09104	Gamma-enolase OS=Homo sapiens GN=ENO2 PE=1 SV=3 - [ENOG_HUMAN]	174.638	21.2	1	3	5	45	1.12329	1.30851	7	17.2845	2.16662	1.33599	7	12.7442	0.746774	0.675783	7	6.83626	434	47.239	5.03369
Q9UKK6	NTF2-related export protein 1 OS=Homo sapiens GN=NXT1 PE=1 SV=1 - [NXT1_HUMAN]	2.11294	5.71	2	1	1	1	0.947117	1.10329	1		2.16604	1.33563	1		1.43833	1.3016	1		140	15.8366	5.03369
P02746	Complement C1q subcomponent subunit B OS=Homo sapiens GN=C1QB PE=1 SV=3 - [C1QB_HUMAN]	18.9724	11.46	1	2	2	5	0.547311	0.637559	5	6.45903	2.16575	1.33545	5	8.123	0.599294	0.542323	5	30.5925	253	26.7045	8.63135
Q96I24	Far upstream element-binding protein 3 OS=Homo sapiens GN=FUBP3 PE=1 SV=2 - [FUBP3_HUMAN]	13.7787	3.5	1	2	2	5	0.79399	0.924913	5	13.2421	2.16384	1.33427	5	15.3292	0.968	0.875979	5	16.7022	572	61.6022	8.38232
P61956	Small ubiquitin-related modifier 2 OS=Homo sapiens GN=SUMO2 PE=1 SV=3 - [SUMO2_HUMAN]	13.5109	27.37	3	2	2	4	0.94121	1.09641	4	5.49354	2.16294	1.33372	4	21.301	1.10093	0.996269	4	7.77913	95	10.8644	5.50342
P43490	Nicotinamide phosphoribosyltransferase OS=Homo sapiens GN=NAMPT PE=1 SV=1 - [NAMPT_HUMAN]	30.4796	15.68	1	8	8	12	0.838451	0.976705	12	12.4223	2.16271	1.33357	12	50.668	1.52247	1.37774	12	15.5607	491	55.4866	7.15186
Q96RQ3	Methylcrotonoyl-CoA carboxylase subunit alpha, mitochondrial OS=Homo sapiens GN=MCCC1 PE=1 SV=3 - [MCCA_HUMAN]	11.1771	4.14	1	2	2	3	0.826233	0.962473	3	3.57957	2.16266	1.33355	3	0.551871	1.38458	1.25296	3	0.256393	725	80.4219	7.78174
Q99439	Calponin-2 OS=Homo sapiens GN=CNN2 PE=1 SV=4 - [CNN2_HUMAN]	37.4637	14.89	1	2	4	9	0.80016	0.932101	6	9.90059	2.15967	1.3317	6	19.4248	0.96884	0.876739	6	8.45581	309	33.6753	7.32764
P52272	Heterogeneous nuclear ribonucleoprotein M OS=Homo sapiens GN=HNRNPM PE=1 SV=3 - [HNRPM_HUMAN]	79.3741	19.04	1	13	13	26	0.773003	0.900465	26	17.1347	2.15888	1.33122	26	38.1649	1.36817	1.23811	26	26.899	730	77.4643	8.70459
P49247	Ribose-5-phosphate isomerase OS=Homo sapiens GN=RPIA PE=1 SV=3 - [RPIA_HUMAN]	4.97156	5.79	1	2	2	2	0.926215	1.07894	2	16.1564	2.15852	1.331	2	9.1495	1.39775	1.26487	2	16.4006	311	33.248	8.54346
Q9BZF1	Oxysterol-binding protein-related protein 8 OS=Homo sapiens GN=OSBPL8 PE=1 SV=3 - [OSBL8_HUMAN]	1.84	1.69	1	1	1	1	0.865073	1.00772	1		2.15803	1.33069	1		1.16493	1.05419	1		889	101.132	6.96143
Q96FV9	THO complex subunit 1 OS=Homo sapiens GN=THOC1 PE=1 SV=1 - [THOC1_HUMAN]	1.98431	1.37	1	1	1	1	0.740695	0.862831	1		2.15552	1.32915	1		1.0539	0.953716	1		657	75.6185	4.98291
P50402	Emerin OS=Homo sapiens GN=EMD PE=1 SV=1 - [EMD_HUMAN]	9.91992	9.84	1	2	2	4	0.804329	0.936956	4	18.0166	2.15374	1.32805	4	16.8203	1.4877	1.34628	4	21.8929	254	28.9759	5.50342
P07199	Major centromere autoantigen B OS=Homo sapiens GN=CENPB PE=1 SV=2 - [CENPB_HUMAN]	3.06514	2	1	1	1	1	0.984327	1.14663	1		2.15361	1.32797	1		1.63432	1.47896	1		599	65.1316	4.55127
P78347	General transcription factor II-I OS=Homo sapiens GN=GTF2I PE=1 SV=2 - [GTF2I_HUMAN]	12.1276	3.91	3	3	3	4	0.838136	0.976338	4	6.70923	2.15137	1.32658	4	11.1738	1.17114	1.0598	4	17.6867	998	112.346	6.39209
P52790	Hexokinase-3 OS=Homo sapiens GN=HK3 PE=1 SV=2 - [HXK3_HUMAN]	14.1202	2.28	1	2	2	5	0.633924	0.738453	5	5.4131	2.15115	1.32645	5	7.68067	1.00128	0.906091	5	3.55079	923	98.9621	5.40186
Q06787	Fragile X mental retardation protein 1 OS=Homo sapiens GN=FMR1 PE=1 SV=1 - [FMR1_HUMAN]	4.69477	1.27	1	1	1	2	0.770234	0.89724	2	17.8922	2.15054	1.32607	2	3.30982	1.34526	1.21738	2	0.421109	632	71.1309	7.41553
Q9Y676	28S ribosomal protein S18b, mitochondrial OS=Homo sapiens GN=MRPS18B PE=1 SV=1 - [RT18B_HUMAN]	4.99822	3.88	1	1	1	2	0.863706	1.00612	2	0.0283574	2.14962	1.32551	2	10.7145	1.50818	1.36481	2	3.89665	258	29.377	9.37842
Q00059	Transcription factor A, mitochondrial OS=Homo sapiens GN=TFAM PE=1 SV=1 - [TFAM_HUMAN]	12.8208	17.07	1	4	4	5	0.760866	0.886327	5	4.47144	2.14854	1.32484	5	15.0781	1.1349	1.02701	5	42.6334	246	29.0782	9.71533
Q9Y3D7	Mitochondrial import inner membrane translocase subunit TIM16 OS=Homo sapiens GN=PAM16 PE=1 SV=2 - [TIM16_HUMAN]	3.1731	6.4	1	1	1	1	0.827533	0.963987	1		2.14682	1.32378	1		1.28626	1.16398	1		125	13.8162	9.70068
Q01085	Nucleolysin TIAR OS=Homo sapiens GN=TIAL1 PE=1 SV=1 - [TIAR_HUMAN]	7.97449	2.93	1	1	1	2	0.909382	1.05933	2	14.7032	2.14368	1.32184	2	13.6536	1.23506	1.11765	2	15.2566	375	41.5641	7.73779
P49750	YLP motif-containing protein 1 OS=Homo sapiens GN=YLPM1 PE=1 SV=3 - [YLPM1_HUMAN]	0	0.36	1	1	1	1	0.980073	1.14168	1		2.14287	1.32134	1		0.935758	0.846801	1		1951	219.849	6.56592
Q8NFH4	Nucleoporin Nup37 OS=Homo sapiens GN=NUP37 PE=1 SV=1 - [NUP37_HUMAN]	3.32484	4.6	1	1	1	1	1.03624	1.20711	1		2.1421	1.32087	1		1.17468	1.06301	1		326	36.684	5.92236
O94985	Calsyntenin-1 OS=Homo sapiens GN=CLSTN1 PE=1 SV=1 - [CSTN1_HUMAN]	8.03756	2.14	1	2	2	3	0.858668	1.00026	3	3.12278	2.14097	1.32017	3	9.54686	1.14905	1.03982	3	11.7631	981	109.724	4.90674
P07910	Heterogeneous nuclear ribonucleoproteins C1/C2 OS=Homo sapiens GN=HNRNPC PE=1 SV=4 - [HNRPC_HUMAN]	51.9465	31.05	4	10	10	20	0.993274	1.15706	20	8.25664	2.14069	1.32	20	41.8777	1.25356	1.13439	20	23.2289	306	33.6495	5.08447
P02794	Ferritin heavy chain OS=Homo sapiens GN=FTH1 PE=1 SV=2 - [FRIH_HUMAN]	46.2744	33.33	1	5	5	15	1.12666	1.31244	15	11.1731	2.1378	1.31822	15	24.6753	1.06906	0.967429	15	14.8011	183	21.2123	5.5542
Q9Y3Z3	Deoxynucleoside triphosphate triphosphohydrolase SAMHD1 OS=Homo sapiens GN=SAMHD1 PE=1 SV=2 - [SAMH1_HUMAN]	46.8874	11.34	1	5	5	12	0.943431	1.099	12	19.7011	2.13713	1.3178	12	36.985	1.23268	1.1155	12	47.3169	626	72.1548	7.13721
O43583	Density-regulated protein OS=Homo sapiens GN=DENR PE=1 SV=2 - [DENR_HUMAN]	6.84048	4.04	1	1	1	2	0.897364	1.04533	2	15.9247	2.13385	1.31578	2	31.5708	0.89902	0.813556	2	15.7439	198	22.0781	5.30029
Q969Z0	Protein TBRG4 OS=Homo sapiens GN=TBRG4 PE=1 SV=1 - [TBRG4_HUMAN]	3.00793	1.27	1	1	1	1	0.810184	0.943778	1		2.13346	1.31554	1		1.51874	1.37436	1		631	70.6934	7.41553
O15344	E3 ubiquitin-protein ligase Midline-1 OS=Homo sapiens GN=MID1 PE=1 SV=1 - [TRI18_HUMAN]	2.66703	1.65	1	1	1	1	0.740287	0.862355	1		2.13325	1.31541	1		1.30216	1.17838	1		667	75.2026	6.80029
Q9BXP5	Serrate RNA effector molecule homolog OS=Homo sapiens GN=SRRT PE=1 SV=1 - [SRRT_HUMAN]	16.0278	7.88	1	6	6	6	0.995471	1.15962	6	8.46701	2.12801	1.31218	6	32.1884	1.06005	0.959278	6	11.0456	876	100.604	5.96045
P62910	60S ribosomal protein L32 OS=Homo sapiens GN=RPL32 PE=1 SV=2 - [RL32_HUMAN]	3.02993	9.63	1	1	1	1	1.00506	1.17079	1		2.12682	1.31144	1		2.1465	1.94244	1		135	15.8498	11.3267
Q15428	Splicing factor 3A subunit 2 OS=Homo sapiens GN=SF3A2 PE=1 SV=2 - [SF3A2_HUMAN]	7.11786	4.09	1	2	2	4	1.08497	1.26387	4	5.46603	2.12557	1.31067	4	3.29031	1.49463	1.35255	4	2.89379	464	49.2243	9.64209
O60664	Perilipin-3 OS=Homo sapiens GN=PLIN3 PE=1 SV=3 - [PLIN3_HUMAN]	51.7194	19.12	1	6	6	14	0.772644	0.900047	14	21.7362	2.12551	1.31064	14	34.0675	0.735225	0.665332	14	27.0067	434	47.0459	5.43994
P08238	Heat shock protein HSP 90-beta OS=Homo sapiens GN=HSP90AB1 PE=1 SV=4 - [HS90B_HUMAN]	860.695	41.3	5	14	30	289	0.881649	1.02703	124	16.4903	2.12413	1.30979	124	28.906	1.58937	1.43828	124	45.5831	724	83.2121	5.03369
Q05086	Ubiquitin-protein ligase E3A OS=Homo sapiens GN=UBE3A PE=1 SV=4 - [UBE3A_HUMAN]	2.72532	1.14	1	1	1	1	1.08589	1.26494	1		2.12316	1.30919	1		1.00683	0.911114	1		875	100.623	5.22412
P10909	Clusterin OS=Homo sapiens GN=CLU PE=1 SV=1 - [CLUS_HUMAN]	95.9412	25.39	1	9	9	27	0.729419	0.849695	27	15.0137	2.1215	1.30817	27	15.7381	0.802126	0.725873	27	28.0175	449	52.461	6.26514
Q04637	Eukaryotic translation initiation factor 4 gamma 1 OS=Homo sapiens GN=EIF4G1 PE=1 SV=4 - [IF4G1_HUMAN]	13.7117	4.32	2	7	7	8	0.827386	0.963816	8	24.6074	2.12094	1.30782	8	55.7372	1.24586	1.12743	8	28.4143	1599	175.382	5.32568
P02461	Collagen alpha-1(III) chain OS=Homo sapiens GN=COL3A1 PE=1 SV=4 - [CO3A1_HUMAN]	22.2001	2.93	1	3	3	9	0.741041	0.863233	9	2.23322	2.12058	1.3076	9	104.082	1.22034	1.10433	9	57.5142	1466	138.479	6.60986
Q16643	Drebrin OS=Homo sapiens GN=DBN1 PE=1 SV=4 - [DREB_HUMAN]	7.44138	5.55	1	2	2	2	0.807833	0.941038	2	9.78678	2.11923	1.30676	2	3.15087	1.10736	1.00209	2	20.1808	649	71.3854	4.44971
O60739	Eukaryotic translation initiation factor 1b OS=Homo sapiens GN=EIF1B PE=1 SV=2 - [EIF1B_HUMAN]	2.76028	12.39	2	1	1	1	0.874549	1.01876	1		2.11892	1.30657	1		0.835242	0.755841	1		113	12.8157	7.37158
Q8IU85	Calcium/calmodulin-dependent protein kinase type 1D OS=Homo sapiens GN=CAMK1D PE=1 SV=1 - [KCC1D_HUMAN]	1.8727	3.12	1	1	1	1	1.1698	1.36269	1		2.11866	1.30641	1		1.40042	1.26729	1		385	42.8867	7.21045
P62979	Ubiquitin-40S ribosomal protein S27a OS=Homo sapiens GN=RPS27A PE=1 SV=2 - [RS27A_HUMAN]	76.7416	36.54	4	5	5	21	0.909435	1.05939	21	16.0907	2.11684	1.30529	21	20.522	1.10873	1.00333	21	27.6781	156	17.9535	9.64209
Q9P0K7	Ankycorbin OS=Homo sapiens GN=RAI14 PE=1 SV=2 - [RAI14_HUMAN]	0	0.71	1	1	1	1	0.708688	0.825546	1		2.11616	1.30487	1		0.881128	0.797365	1		980	109.973	6.21436
Q9BUP0	EF-hand domain-containing protein D1 OS=Homo sapiens GN=EFHD1 PE=1 SV=1 - [EFHD1_HUMAN]	14.9528	21.34	1	2	4	5	0.844252	0.983462	2	13.1366	2.11451	1.30386	2	9.79874	1.13616	1.02815	2	17.077	239	26.9108	5.38916
Q13951	Core-binding factor subunit beta OS=Homo sapiens GN=CBFB PE=1 SV=2 - [PEBB_HUMAN]	3.94623	3.85	1	1	1	2	0.888911	1.03549	2	0.639209	2.11297	1.3029	2	23.9246	1.20065	1.08651	2	5.78443	182	21.4947	6.59521
Q9H425	Uncharacterized protein C1orf198 OS=Homo sapiens GN=C1orf198 PE=1 SV=1 - [CA198_HUMAN]	4.88179	3.67	1	1	1	2	0.889273	1.03591	2	7.09818	2.11265	1.30271	2	1.67946	1.07399	0.971895	2	1.63417	327	36.3241	5.71924
Q96SM3	Probable carboxypeptidase X1 OS=Homo sapiens GN=CPXM1 PE=2 SV=2 - [CPXM1_HUMAN]	3.31885	1.63	1	1	1	1	0.826922	0.963276	1		2.11256	1.30265	1		0.975628	0.882881	1		734	81.616	6.66846
P10809	60 kDa heat shock protein, mitochondrial OS=Homo sapiens GN=HSPD1 PE=1 SV=2 - [CH60_HUMAN]	640.418	61.61	1	30	30	168	0.749086	0.872605	167	14.8512	2.11223	1.30245	167	21.1099	1.64129	1.48526	167	36.3891	573	61.0164	5.87158
Q14011	Cold-inducible RNA-binding protein OS=Homo sapiens GN=CIRBP PE=1 SV=1 - [CIRBP_HUMAN]	16.9544	20.93	1	3	3	6	0.771405	0.898604	6	7.58082	2.10857	1.30019	6	17.7054	0.871676	0.788811	6	16.6497	172	18.6367	9.51025
O75367	Core histone macro-H2A.1 OS=Homo sapiens GN=H2AFY PE=1 SV=4 - [H2AY_HUMAN]	55.9569	18.55	1	3	4	13	0.926228	1.07896	11	39.0684	2.10822	1.29998	11	85.2196	0.996	0.901317	11	13.0805	372	39.5925	9.78857
Q13045	Protein flightless-1 homolog OS=Homo sapiens GN=FLII PE=1 SV=2 - [FLII_HUMAN]	8.47695	2.76	1	3	3	3	0.830719	0.967698	3	14.9049	2.10753	1.29955	3	28.4832	1.12743	1.02026	3	30.6215	1269	144.66	6.04932
P61978	Heterogeneous nuclear ribonucleoprotein K OS=Homo sapiens GN=HNRNPK PE=1 SV=1 - [HNRPK_HUMAN]	127.421	38.01	1	15	15	38	0.937322	1.09188	38	20.6501	2.10739	1.29946	38	37.34	1.25497	1.13567	38	47.092	463	50.9444	5.5415
P62745	Rho-related GTP-binding protein RhoB OS=Homo sapiens GN=RHOB PE=1 SV=1 - [RHOB_HUMAN]	1.92504	4.08	1	1	1	1	0.661283	0.770323	1		2.10579	1.29848	1		1.14619	1.03723	1		196	22.1091	5.23682
Q15042	Rab3 GTPase-activating protein catalytic subunit OS=Homo sapiens GN=RAB3GAP1 PE=1 SV=3 - [RB3GP_HUMAN]	2.48812	1.12	1	1	1	1	1.16181	1.35339	1		2.10574	1.29845	1		1.87072	1.69288	1		981	110.454	5.5542
Q96HC4	PDZ and LIM domain protein 5 OS=Homo sapiens GN=PDLIM5 PE=1 SV=5 - [PDLI5_HUMAN]	20.8026	5.87	1	3	3	7	0.818128	0.953031	7	4.14524	2.10567	1.2984	7	15.9352	1.15473	1.04495	7	12.206	596	63.9045	8.20654
O00299	Chloride intracellular channel protein 1 OS=Homo sapiens GN=CLIC1 PE=1 SV=4 - [CLIC1_HUMAN]	83.4068	50.21	1	7	7	22	0.889812	1.03654	22	26.6927	2.10507	1.29804	22	41.4197	1.29016	1.16752	22	37.2132	241	26.9057	5.17334
Q96RP9	Elongation factor G, mitochondrial OS=Homo sapiens GN=GFM1 PE=1 SV=2 - [EFGM_HUMAN]	7.88015	2.26	1	2	2	3	0.844287	0.983504	3	9.90671	2.10482	1.29788	3	10.9853	1.40094	1.26776	3	10.5318	751	83.4184	7.00537
Q15417	Calponin-3 OS=Homo sapiens GN=CNN3 PE=1 SV=1 - [CNN3_HUMAN]	17.5794	12.77	1	2	4	7	0.919062	1.07061	4	24.0869	2.10369	1.29718	4	33.7116	0.767377	0.694427	4	20.3043	329	36.3908	6.04932
P56182	Ribosomal RNA processing protein 1 homolog A OS=Homo sapiens GN=RRP1 PE=1 SV=1 - [RRP1_HUMAN]	6.19159	4.77	1	2	2	2	0.840207	0.978751	2	14.2171	2.10281	1.29664	2	60.844	1.20996	1.09493	2	39.6661	461	52.8066	9.33447
P09936	Ubiquitin carboxyl-terminal hydrolase isozyme L1 OS=Homo sapiens GN=UCHL1 PE=1 SV=2 - [UCHL1_HUMAN]	23.9752	12.56	1	2	2	5	1.14238	1.33075	5	36.9108	2.10199	1.29613	5	13.7139	0.948923	0.858715	5	13.8721	223	24.8085	5.47803
A0AVT1	Ubiquitin-like modifier-activating enzyme 6 OS=Homo sapiens GN=UBA6 PE=1 SV=1 - [UBA6_HUMAN]	16.9906	4.75	1	5	5	6	0.883077	1.02869	6	14.7662	2.10016	1.29501	6	26.0917	1.09307	0.98916	6	15.8185	1052	117.895	6.13818
Q15599	Na(+)/H(+) exchange regulatory cofactor NHE-RF2 OS=Homo sapiens GN=SLC9A3R2 PE=1 SV=2 - [NHRF2_HUMAN]	13.3495	10.68	1	3	3	4	0.928026	1.08105	4	15.5855	2.09947	1.29458	4	15.4215	1.03111	0.933093	4	14.4149	337	37.391	7.92822
P09211	Glutathione S-transferase P OS=Homo sapiens GN=GSTP1 PE=1 SV=2 - [GSTP1_HUMAN]	232.113	46.67	1	7	7	59	0.973721	1.13428	59	27.7578	2.09762	1.29344	59	32.7947	1.2351	1.11769	59	28.3218	210	23.341	5.64307
O43818	U3 small nucleolar RNA-interacting protein 2 OS=Homo sapiens GN=RRP9 PE=1 SV=1 - [U3IP2_HUMAN]	2.23672	2.32	1	1	1	1	1.00359	1.16907	1		2.09666	1.29285	1		1.09728	0.992968	1		475	51.8085	7.85498
O60437	Periplakin OS=Homo sapiens GN=PPL PE=1 SV=4 - [PEPL_HUMAN]	20.8109	5.41	1	7	7	7	0.808861	0.942236	7	21.1537	2.096	1.29244	7	34.0252	1.22867	1.11187	7	24.1701	1756	204.623	5.60498
Q96AE4	Far upstream element-binding protein 1 OS=Homo sapiens GN=FUBP1 PE=1 SV=3 - [FUBP1_HUMAN]	13.5491	8.7	1	4	5	6	0.995466	1.15961	4	9.48516	2.09589	1.29237	4	10.2415	1.52421	1.37931	4	58.3309	644	67.5185	7.60596
Q9H0A0	N-acetyltransferase 10 OS=Homo sapiens GN=NAT10 PE=1 SV=2 - [NAT10_HUMAN]	4.64125	1.95	1	2	2	2	0.884727	1.03061	2	3.85218	2.09485	1.29173	2	39.7174	1.58143	1.43109	2	3.887	1025	115.657	8.26514
Q96MY1	Nucleolar protein 4-like OS=Homo sapiens GN=NOL4L PE=1 SV=2 - [NOL4L_HUMAN]	2.91257	4.82	2	2	2	2	0.851919	0.992394	2	7.13768	2.09414	1.29129	2	37.1532	1.62466	1.47021	2	70.6235	436	47.1854	5.08447
P06748	Nucleophosmin OS=Homo sapiens GN=NPM1 PE=1 SV=2 - [NPM_HUMAN]	114.519	30.61	1	6	6	28	0.889514	1.03619	28	22.6063	2.09346	1.29087	28	25.1502	1.19997	1.08589	28	18.3363	294	32.5548	4.77979
Q9Y230	RuvB-like 2 OS=Homo sapiens GN=RUVBL2 PE=1 SV=3 - [RUVB2_HUMAN]	28.073	17.28	1	7	7	11	0.775848	0.90378	11	24.4386	2.09323	1.29073	11	47.1784	1.18084	1.06858	11	24.8093	463	51.1246	5.64307
Q7LBR1	Charged multivesicular body protein 1b OS=Homo sapiens GN=CHMP1B PE=1 SV=1 - [CHM1B_HUMAN]	2.12712	3.52	1	1	1	1	0.904312	1.05343	1		2.09221	1.29011	1		0.829752	0.750873	1		199	22.0952	8.104
P23246	Splicing factor, proline- and glutamine-rich OS=Homo sapiens GN=SFPQ PE=1 SV=2 - [SFPQ_HUMAN]	82.4484	19.94	1	12	13	28	1.00126	1.16636	26	10.9106	2.08849	1.28781	26	22.6249	1.91558	1.73347	26	41.9613	707	76.1016	9.43701
Q9H6S3	Epidermal growth factor receptor kinase substrate 8-like protein 2 OS=Homo sapiens GN=EPS8L2 PE=1 SV=2 - [ES8L2_HUMAN]	7.68066	3.78	1	2	2	2	1.14597	1.33494	2	22.733	2.08731	1.28709	2	31.7856	1.64113	1.48512	2	30.8312	715	80.5701	6.84424
O95445	Apolipoprotein M OS=Homo sapiens GN=APOM PE=1 SV=2 - [APOM_HUMAN]	4.28629	5.32	1	1	1	2	0.91824	1.06965	2	4.90654	2.0867	1.28671	2	17.7699	0.912982	0.826191	2	15.2839	188	21.2394	6.01123
P55010	Eukaryotic translation initiation factor 5 OS=Homo sapiens GN=EIF5 PE=1 SV=2 - [IF5_HUMAN]	3.71467	4.18	1	2	2	2	0.745283	0.868174	2	36.4752	2.08628	1.28645	2	55.1048	1.05289	0.952803	2	52.4324	431	49.1918	5.57959
O75844	CAAX prenyl protease 1 homolog OS=Homo sapiens GN=ZMPSTE24 PE=1 SV=2 - [FACE1_HUMAN]	4.1975	2.32	1	1	1	2	0.669184	0.779527	2	1.72433	2.08321	1.28456	2	9.2693	1.34216	1.21457	2	10.3054	475	54.7775	7.48877
P85037	Forkhead box protein K1 OS=Homo sapiens GN=FOXK1 PE=1 SV=1 - [FOXK1_HUMAN]	1.63978	0.95	1	1	1	1	0.73114	0.8517	1		2.08287	1.28434	1		0.904677	0.818675	1		733	75.4106	9.31982
Q00341	Vigilin OS=Homo sapiens GN=HDLBP PE=1 SV=2 - [VIGLN_HUMAN]	22.7173	4.5	3	5	6	10	1.13677	1.32421	7	25.1664	2.08174	1.28365	7	23.9056	1.14019	1.0318	7	21.2819	1268	141.368	6.87354
O76083	High affinity cGMP-specific 3',5'-cyclic phosphodiesterase 9A OS=Homo sapiens GN=PDE9A PE=1 SV=1 - [PDE9A_HUMAN]	0	1.18	1	1	1	1	0.756732	0.881511	1		2.08079	1.28306	1		1.10544	1.00035	1		593	68.4482	6.18896
Q12765	Secernin-1 OS=Homo sapiens GN=SCRN1 PE=1 SV=2 - [SCRN1_HUMAN]	6.38141	6.04	1	3	3	4	0.876156	1.02063	4	6.63783	2.07807	1.28139	4	36.5347	1.1028	0.997964	4	8.43898	414	46.3525	4.75439
Q16204	Coiled-coil domain-containing protein 6 OS=Homo sapiens GN=CCDC6 PE=1 SV=2 - [CCDC6_HUMAN]	29.564	6.96	1	3	3	6	1.09541	1.27603	6	14.9328	2.07607	1.28015	6	13.1708	1.66134	1.5034	6	6.59048	474	53.2578	7.34229
O43639	Cytoplasmic protein NCK2 OS=Homo sapiens GN=NCK2 PE=1 SV=2 - [NCK2_HUMAN]	2.75869	3.68	1	1	1	1	0.961406	1.11993	1		2.07542	1.27975	1		1.08164	0.978818	1		380	42.8885	6.94678
Q13217	DnaJ homolog subfamily C member 3 OS=Homo sapiens GN=DNAJC3 PE=1 SV=1 - [DNJC3_HUMAN]	22.5277	13.1	1	5	5	8	0.91823	1.06964	8	9.96622	2.07498	1.27948	8	23.8285	1.01845	0.921629	8	15.9511	504	57.5442	6.15088
P02748	Complement component C9 OS=Homo sapiens GN=C9 PE=1 SV=2 - [CO9_HUMAN]	71.9999	15.74	1	10	10	23	0.678722	0.790638	23	22.4968	2.07323	1.2784	23	25.8314	0.738788	0.668556	23	31.7793	559	63.1327	5.59229
Q9BW91	ADP-ribose pyrophosphatase, mitochondrial OS=Homo sapiens GN=NUDT9 PE=1 SV=1 - [NUDT9_HUMAN]	4.62137	2.29	1	1	1	2	1.03931	1.21069	2	17.5067	2.07292	1.27821	2	12.4468	0.970225	0.877992	2	7.41036	350	39.1007	8.22119
Q86VE9	Serine incorporator 5 OS=Homo sapiens GN=SERINC5 PE=2 SV=1 - [SERC5_HUMAN]	1.9443	2.36	1	1	1	1	0.761046	0.886537	1		2.07135	1.27724	1		1.33739	1.21025	1		423	46.9772	7.62061
P37802	Transgelin-2 OS=Homo sapiens GN=TAGLN2 PE=1 SV=3 - [TAGL2_HUMAN]	121.199	59.8	1	8	9	38	0.828391	0.964987	33	17.3785	2.06926	1.27595	33	46.9643	0.936392	0.847375	33	12.78	199	22.3772	8.25049
P56270	Myc-associated zinc finger protein OS=Homo sapiens GN=MAZ PE=1 SV=1 - [MAZ_HUMAN]	2.50457	1.47	3	1	1	1	0.886457	1.03263	1		2.0677	1.27499	1		1.45291	1.31479	1		477	48.5764	8.95361
P46926	Glucosamine-6-phosphate isomerase 1 OS=Homo sapiens GN=GNPDA1 PE=1 SV=1 - [GNPI1_HUMAN]	1.74478	4.84	1	1	1	1	0.825422	0.961528	1		2.06713	1.27464	1		1.42127	1.28616	1		289	32.6476	6.91748
P25325	3-mercaptopyruvate sulfurtransferase OS=Homo sapiens GN=MPST PE=1 SV=3 - [THTM_HUMAN]	38.8462	26.6	2	6	7	12	0.936792	1.09126	11	18.8798	2.06591	1.27389	11	29.6337	1.50949	1.36599	11	34.8482	297	33.1576	6.59521
P53367	Arfaptin-1 OS=Homo sapiens GN=ARFIP1 PE=1 SV=2 - [ARFP1_HUMAN]	16.232	10.99	1	3	4	6	0.969134	1.12894	5	14.7419	2.06579	1.27381	5	24.3964	0.928428	0.840169	5	9.45317	373	41.7126	6.69775
P02462	Collagen alpha-1(IV) chain OS=Homo sapiens GN=COL4A1 PE=1 SV=3 - [CO4A1_HUMAN]	67.4127	3	2	4	4	16	1.14801	1.33731	16	17.8204	2.06467	1.27312	16	20.2961	1.14693	1.0379	16	17.6947	1669	160.514	8.27979
P19338	Nucleolin OS=Homo sapiens GN=NCL PE=1 SV=3 - [NUCL_HUMAN]	269.928	27.46	1	17	17	89	0.930924	1.08443	89	9.94267	2.06333	1.27229	89	23.3653	1.58043	1.43019	89	26.7466	710	76.5684	4.70361
Q9Y4Z0	U6 snRNA-associated Sm-like protein LSm4 OS=Homo sapiens GN=LSM4 PE=1 SV=1 - [LSM4_HUMAN]	1.96743	5.04	1	1	1	1	1.11971	1.30435	1		2.06307	1.27213	1		1.83664	1.66204	1		139	15.3399	9.99365
Q6RFH5	WD repeat-containing protein 74 OS=Homo sapiens GN=WDR74 PE=1 SV=1 - [WDR74_HUMAN]	5.56643	2.86	1	1	1	2	0.973286	1.13377	2	0.410611	2.06301	1.2721	2	5.71479	1.57067	1.42135	2	12.7655	385	42.4147	8.32373
O95983	Methyl-CpG-binding domain protein 3 OS=Homo sapiens GN=MBD3 PE=1 SV=1 - [MBD3_HUMAN]	7.13364	2.75	1	1	1	3	1.05424	1.22808	3	2.49323	2.06057	1.27059	3	0.136432	1.81874	1.64584	3	10.9517	291	32.8233	5.33838
Q8N684	Cleavage and polyadenylation specificity factor subunit 7 OS=Homo sapiens GN=CPSF7 PE=1 SV=1 - [CPSF7_HUMAN]	4.77703	7.01	1	3	3	3	0.739942	0.861953	3	12.7018	2.05878	1.26949	3	64.6875	1.3114	1.18674	3	9.90901	471	52.0183	8.00146
O43670	BUB3-interacting and GLEBS motif-containing protein ZNF207 OS=Homo sapiens GN=ZNF207 PE=1 SV=1 - [ZN207_HUMAN]	13.745	2.72	1	1	1	4	0.987391	1.1502	4	9.69135	2.05653	1.2681	4	10.6408	1.24052	1.12259	4	7.31536	478	50.7171	9.1001
O14964	Hepatocyte growth factor-regulated tyrosine kinase substrate OS=Homo sapiens GN=HGS PE=1 SV=1 - [HGS_HUMAN]	6.07657	2.45	1	2	2	2	1.0042	1.16979	2	23.7661	2.05418	1.26666	2	55.9544	1.20069	1.08655	2	21.4933	777	86.1376	6.16357
Q9BXJ9	N-alpha-acetyltransferase 15, NatA auxiliary subunit OS=Homo sapiens GN=NAA15 PE=1 SV=1 - [NAA15_HUMAN]	20.4091	4.73	2	5	5	7	0.868602	1.01183	6	16.4633	2.05364	1.26632	6	10.2246	1.38653	1.25472	6	18.3093	866	101.208	7.41553
Q16625	Occludin OS=Homo sapiens GN=OCLN PE=1 SV=1 - [OCLN_HUMAN]	3.77107	2.11	1	1	1	1	1.06292	1.23818	1		2.05295	1.2659	1		1.58687	1.43602	1		522	59.1061	6.0874
P29372	DNA-3-methyladenine glycosylase OS=Homo sapiens GN=MPG PE=1 SV=3 - [3MG_HUMAN]	15.7706	13.09	1	3	3	5	0.854419	0.995306	5	16.285	2.05231	1.2655	5	14.8574	1.3804	1.24918	5	9.64952	298	32.8478	9.56885
P14868	Aspartate--tRNA ligase, cytoplasmic OS=Homo sapiens GN=DARS PE=1 SV=2 - [SYDC_HUMAN]	55.7296	24.35	1	9	9	19	0.806635	0.939643	19	20.6916	2.05026	1.26423	19	22.4737	1.32476	1.19883	19	43.1868	501	57.1	6.55127
Q5VZF2	Muscleblind-like protein 2 OS=Homo sapiens GN=MBNL2 PE=1 SV=2 - [MBNL2_HUMAN]	3.20792	2.41	2	1	1	1	0.637896	0.74308	1		2.04946	1.26374	1		1.20725	1.09249	1		373	40.4912	8.38232
O60271	C-Jun-amino-terminal kinase-interacting protein 4 OS=Homo sapiens GN=SPAG9 PE=1 SV=4 - [JIP4_HUMAN]	2.10489	0.61	2	1	1	1	1.06501	1.24062	1		2.04928	1.26363	1		1.07327	0.971242	1		1321	146.115	5.14795
Q9NRX1	RNA-binding protein PNO1 OS=Homo sapiens GN=PNO1 PE=1 SV=1 - [PNO1_HUMAN]	2.66254	3.97	1	1	1	1	0.778833	0.907257	1		2.04851	1.26316	1		0.7972	0.721416	1		252	27.9069	9.72998
Q4G0J3	La-related protein 7 OS=Homo sapiens GN=LARP7 PE=1 SV=1 - [LARP7_HUMAN]	1.64792	2.23	1	1	1	1	0.882559	1.02809	1		2.04835	1.26306	1		1.2078	1.09298	1		582	66.8574	9.5542
P46063	ATP-dependent DNA helicase Q1 OS=Homo sapiens GN=RECQL PE=1 SV=3 - [RECQ1_HUMAN]	3.89815	1.08	1	1	1	2	0.747283	0.870504	2	10.9	2.04826	1.26301	2	8.69496	1.01326	0.91694	2	6.86952	649	73.41	7.88428
P49321	Nuclear autoantigenic sperm protein OS=Homo sapiens GN=NASP PE=1 SV=2 - [NASP_HUMAN]	20.8314	7.11	12	5	6	8	1.1328	1.31959	7	32.4802	2.04825	1.263	7	11.0463	1.48566	1.34443	7	21.7102	788	85.1861	4.29736
Q07157	Tight junction protein ZO-1 OS=Homo sapiens GN=TJP1 PE=1 SV=3 - [ZO1_HUMAN]	27.124	2.69	1	4	4	9	0.921312	1.07323	9	10.9895	2.0457	1.26143	9	27.3589	1.28326	1.16127	9	15.7964	1748	195.34	6.69775
O95967	EGF-containing fibulin-like extracellular matrix protein 2 OS=Homo sapiens GN=EFEMP2 PE=1 SV=3 - [FBLN4_HUMAN]	27.6652	4.74	1	2	2	10	0.827758	0.96425	10	7.1957	2.04191	1.25909	10	12.3831	1.06954	0.967869	10	8.79449	443	49.3723	4.94482
P03973	Antileukoproteinase OS=Homo sapiens GN=SLPI PE=1 SV=2 - [SLPI_HUMAN]	2.02414	7.58	1	1	1	2	0.870768	1.01435	2	0.0269725	2.03877	1.25715	2	15.6934	1.30891	1.18448	2	11.935	132	14.3159	8.74854
Q96CX2	BTB/POZ domain-containing protein KCTD12 OS=Homo sapiens GN=KCTD12 PE=1 SV=1 - [KCD12_HUMAN]	44.9867	18.77	2	8	8	14	0.877935	1.0227	14	13.9398	2.03867	1.25709	14	35.5737	0.84501	0.76468	14	24.6753	325	35.6787	5.64307
Q9Y2R0	Cytochrome c oxidase assembly factor 3 homolog, mitochondrial OS=Homo sapiens GN=COA3 PE=1 SV=1 - [COA3_HUMAN]	8.67887	17.92	1	2	2	3	0.95278	1.10989	3	0.143597	2.03842	1.25694	3	3.13456	1.06775	0.966244	3	6.03707	106	11.7241	9.59814
Q9Y3B7	39S ribosomal protein L11, mitochondrial OS=Homo sapiens GN=MRPL11 PE=1 SV=1 - [RM11_HUMAN]	4.64555	6.25	1	1	1	1	0.934466	1.08855	1		2.03786	1.25659	1		1.50095	1.35826	1		192	20.6704	9.90576
Q15185	Prostaglandin E synthase 3 OS=Homo sapiens GN=PTGES3 PE=1 SV=1 - [TEBP_HUMAN]	57.9158	25	1	3	3	15	1.08487	1.26375	15	18.1482	2.03735	1.25628	15	15.3477	1.36547	1.23566	15	8.28163	160	18.6854	4.53857
O75410	Transforming acidic coiled-coil-containing protein 1 OS=Homo sapiens GN=TACC1 PE=1 SV=2 - [TACC1_HUMAN]	7.90424	3.11	1	2	2	3	0.772433	0.899802	3	14.0846	2.03541	1.25508	3	19.7208	0.784282	0.709725	3	22.3304	805	87.7402	4.88135
P62191	26S protease regulatory subunit 4 OS=Homo sapiens GN=PSMC1 PE=1 SV=1 - [PRS4_HUMAN]	16.7153	16.14	1	5	5	5	0.948227	1.10458	5	8.84733	2.03475	1.25467	5	18.1288	1.48316	1.34217	5	8.3716	440	49.1537	6.21436
Q9H5V8	CUB domain-containing protein 1 OS=Homo sapiens GN=CDCP1 PE=1 SV=3 - [CDCP1_HUMAN]	1.73723	1.08	1	1	1	1	0.734021	0.855056	1		2.03469	1.25464	1		1.02907	0.931243	1		836	92.8724	7.95752
Q96CT7	Coiled-coil domain-containing protein 124 OS=Homo sapiens GN=CCDC124 PE=1 SV=1 - [CC124_HUMAN]	7.74387	13.45	1	2	2	3	0.81755	0.952358	3	3.18126	2.03465	1.25461	3	24.8255	1.06836	0.966797	3	10.4628	223	25.8196	9.53955
O94906	Pre-mRNA-processing factor 6 OS=Homo sapiens GN=PRPF6 PE=1 SV=1 - [PRP6_HUMAN]	25.2544	4.36	1	4	4	9	0.938226	1.09293	9	4.60029	2.03235	1.25319	9	7.76881	1.87682	1.6984	9	41.2326	941	106.858	8.25049
P11169	Solute carrier family 2, facilitated glucose transporter member 3 OS=Homo sapiens GN=SLC2A3 PE=2 SV=1 - [GTR3_HUMAN]	3.6385	2.22	2	1	1	1	0.987888	1.15078	1		2.03128	1.25253	1		1.32825	1.20198	1		496	53.8893	7.1958
P19878	Neutrophil cytosol factor 2 OS=Homo sapiens GN=NCF2 PE=1 SV=2 - [NCF2_HUMAN]	2.72878	2.09	1	1	1	2	0.630235	0.734156	2	0.663755	2.02936	1.25135	2	13.7272	0.839732	0.759904	2	6.66704	526	59.7235	6.16357
P51608	Methyl-CpG-binding protein 2 OS=Homo sapiens GN=MECP2 PE=1 SV=1 - [MECP2_HUMAN]	2.08023	3.7	1	1	1	1	1.19561	1.39275	1		2.02698	1.24988	1		1.74768	1.58153	1		486	52.4087	9.94971
P67936	Tropomyosin alpha-4 chain OS=Homo sapiens GN=TPM4 PE=1 SV=3 - [TPM4_HUMAN]	958.751	67.34	2	14	28	339	0.866232	1.00907	120	12.1239	2.02596	1.24925	120	15.4999	1.22151	1.10539	120	15.2068	248	28.5045	4.69092
Q13242	Serine/arginine-rich splicing factor 9 OS=Homo sapiens GN=SRSF9 PE=1 SV=1 - [SRSF9_HUMAN]	15.1921	9.05	1	2	2	5	0.965682	1.12492	5	22.7181	2.02535	1.24888	5	35.3085	2.26894	2.05325	5	78.5123	221	25.5264	8.646
P62333	26S protease regulatory subunit 10B OS=Homo sapiens GN=PSMC6 PE=1 SV=1 - [PRS10_HUMAN]	31.1792	13.62	1	4	4	9	0.996029	1.16027	9	17.766	2.0243	1.24823	9	35.2751	1.48996	1.34832	9	28.7992	389	44.1451	7.48877
Q8ND24	RING finger protein 214 OS=Homo sapiens GN=RNF214 PE=1 SV=2 - [RN214_HUMAN]	1.80252	1.42	1	1	1	1	0.670556	0.781126	1		2.02394	1.24801	1		1.03242	0.934273	1		703	77.6187	6.94678
Q15293	Reticulocalbin-1 OS=Homo sapiens GN=RCN1 PE=1 SV=1 - [RCN1_HUMAN]	68.6986	31.42	1	11	11	23	0.834534	0.972143	23	13.4082	2.02393	1.248	23	15.2127	1.14698	1.03794	23	11.502	331	38.8662	4.99561
Q14566	DNA replication licensing factor MCM6 OS=Homo sapiens GN=MCM6 PE=1 SV=1 - [MCM6_HUMAN]	28.178	7.43	1	6	6	9	0.827879	0.96439	9	17.3834	2.02373	1.24788	9	17.3202	3.03709	2.74837	9	55.4542	821	92.8312	5.41455
P54753	Ephrin type-B receptor 3 OS=Homo sapiens GN=EPHB3 PE=1 SV=2 - [EPHB3_HUMAN]	0	0.8	1	1	1	1	0.936389	1.09079	1		2.02301	1.24743	1		0.943743	0.854028	1		998	110.259	6.31592
Q9H223	EH domain-containing protein 4 OS=Homo sapiens GN=EHD4 PE=1 SV=1 - [EHD4_HUMAN]	20.4532	12.01	1	6	6	9	0.848184	0.988044	9	5.91558	2.02263	1.2472	9	13.5799	1.42241	1.28719	9	12.005	541	61.1365	6.75635
P00740	Coagulation factor IX OS=Homo sapiens GN=F9 PE=1 SV=2 - [FA9_HUMAN]	5.12634	4.12	1	1	1	1	0.857365	0.998738	1		2.02236	1.24703	1		0.877332	0.793929	1		461	51.745	5.46533
Q14571	Inositol 1,4,5-trisphosphate receptor type 2 OS=Homo sapiens GN=ITPR2 PE=1 SV=2 - [ITPR2_HUMAN]	7.63256	0.67	1	1	2	3	0.825608	0.961745	1		2.02171	1.24663	1		0.953126	0.862518	1		2701	307.867	6.43018
P19388	DNA-directed RNA polymerases I, II, and III subunit RPABC1 OS=Homo sapiens GN=POLR2E PE=1 SV=4 - [RPAB1_HUMAN]	6.37197	8.57	1	2	2	3	0.930333	1.08374	3	17.1223	2.02086	1.24611	3	3.00704	1.55988	1.41159	3	6.04129	210	24.5357	5.94775
Q9UJS0	Calcium-binding mitochondrial carrier protein Aralar2 OS=Homo sapiens GN=SLC25A13 PE=1 SV=2 - [CMC2_HUMAN]	34.8659	7.56	2	3	3	9	0.801917	0.934147	9	18.8767	2.01959	1.24533	9	18.9534	1.52662	1.3815	9	28.196	675	74.1286	8.6167
P50281	Matrix metalloproteinase-14 OS=Homo sapiens GN=MMP14 PE=1 SV=3 - [MMP14_HUMAN]	8.75431	1.37	1	1	1	3	0.701167	0.816785	3	0.477629	2.01871	1.24478	3	8.6486	1.80373	1.63226	3	0.0528372	582	65.852	7.76709
Q9Y5X3	Sorting nexin-5 OS=Homo sapiens GN=SNX5 PE=1 SV=1 - [SNX5_HUMAN]	7.26711	5.45	1	2	2	2	0.910125	1.0602	2	5.68547	2.01509	1.24255	2	13.0578	1.17955	1.06742	2	23.9482	404	46.7872	6.75635
P07360	Complement component C8 gamma chain OS=Homo sapiens GN=C8G PE=1 SV=3 - [CO8G_HUMAN]	27.2925	12.87	1	3	3	6	0.801682	0.933873	6	10.9193	2.0148	1.24237	6	16.8684	0.832264	0.753146	6	16.3269	202	22.2635	8.30908
O15143	Actin-related protein 2/3 complex subunit 1B OS=Homo sapiens GN=ARPC1B PE=1 SV=3 - [ARC1B_HUMAN]	13.355	10.48	1	3	3	6	0.736712	0.85819	6	5.38192	2.01435	1.24209	6	17.5231	1.0905	0.986833	6	12.1035	372	40.9234	8.35303
Q9Y6K5	2'-5'-oligoadenylate synthase 3 OS=Homo sapiens GN=OAS3 PE=1 SV=3 - [OAS3_HUMAN]	3.68405	0.83	1	1	1	1	0.790572	0.920932	1		2.01404	1.2419	1		1.24609	1.12763	1		1087	121.093	8.39697
Q9Y6E0	Serine/threonine-protein kinase 24 OS=Homo sapiens GN=STK24 PE=1 SV=1 - [STK24_HUMAN]	7.8804	9.71	1	2	4	4	0.753176	0.877369	2	12.9995	2.01316	1.24136	2	22.7717	1.01252	0.916264	2	3.26497	443	49.2773	5.69385
P62829	60S ribosomal protein L23 OS=Homo sapiens GN=RPL23 PE=1 SV=1 - [RL23_HUMAN]	3.54947	7.14	1	1	1	1	0.910575	1.06072	1		2.01312	1.24134	1		1.61131	1.45813	1		140	14.8561	10.5063
Q99943	1-acyl-sn-glycerol-3-phosphate acyltransferase alpha OS=Homo sapiens GN=AGPAT1 PE=1 SV=2 - [PLCA_HUMAN]	2.1415	3.18	1	1	1	1	0.638564	0.743858	1		2.0093	1.23898	1		0.890644	0.805976	1		283	31.6957	9.37842
P49585	Choline-phosphate cytidylyltransferase A OS=Homo sapiens GN=PCYT1A PE=1 SV=2 - [PCY1A_HUMAN]	5.79435	7.36	1	2	2	2	0.967063	1.12652	2	16.1281	2.00877	1.23865	2	23.2513	1.12639	1.01931	2	34.3832	367	41.7048	7.25439
P07205	Phosphoglycerate kinase 2 OS=Homo sapiens GN=PGK2 PE=1 SV=3 - [PGK2_HUMAN]	108.167	13.43	1	1	5	29	0.820279	0.955537	4	10.9899	2.00649	1.23725	4	6.89382	1.13918	1.03089	4	29.1455	417	44.7673	8.54346
P06702	Protein S100-A9 OS=Homo sapiens GN=S100A9 PE=1 SV=1 - [S10A9_HUMAN]	255.397	54.39	1	6	6	67	0.612648	0.713669	67	21.8147	2.00632	1.23715	67	114.265	1.50108	1.35838	67	104.173	114	13.2335	6.12549
P34897	Serine hydroxymethyltransferase, mitochondrial OS=Homo sapiens GN=SHMT2 PE=1 SV=3 - [GLYM_HUMAN]	42.976	13.49	1	6	6	14	0.751184	0.875048	14	11.0808	2.00446	1.23599	14	18.091	1.42411	1.28873	14	23.5742	504	55.9577	8.52881
O75015	Low affinity immunoglobulin gamma Fc region receptor III-B OS=Homo sapiens GN=FCGR3B PE=1 SV=2 - [FCG3B_HUMAN]	0	3.43	2	1	1	1	0.785646	0.915194	1		2.00409	1.23577	1		1.19554	1.08189	1		233	26.1992	6.7124
Q567U6	Coiled-coil domain-containing protein 93 OS=Homo sapiens GN=CCDC93 PE=1 SV=2 - [CCD93_HUMAN]	2.16903	1.11	1	1	1	1	1.12974	1.31602	1		2.00397	1.23569	1		1.11719	1.01098	1		631	73.1519	8.14795
P18084	Integrin beta-5 OS=Homo sapiens GN=ITGB5 PE=1 SV=1 - [ITB5_HUMAN]	0	1.38	1	1	1	1	0.722421	0.841543	1		2.00324	1.23524	1		1.29946	1.17593	1		799	87.9962	6.06201
O15264	Mitogen-activated protein kinase 13 OS=Homo sapiens GN=MAPK13 PE=1 SV=1 - [MK13_HUMAN]	6.55834	5.21	9	1	2	3	0.80938	0.942841	1		2.00211	1.23455	1		0.807135	0.730406	1		365	42.0627	8.38232
P27348	14-3-3 protein theta OS=Homo sapiens GN=YWHAQ PE=1 SV=1 - [1433T_HUMAN]	79.0582	40.82	1	5	9	26	0.785758	0.915324	15	28.1872	2.00151	1.23418	15	26.634	1.27361	1.15253	15	19.9287	245	27.7468	4.77979
O95758	Polypyrimidine tract-binding protein 3 OS=Homo sapiens GN=PTBP3 PE=1 SV=2 - [PTBP3_HUMAN]	6.75275	3.26	1	1	2	3	0.699452	0.814786	2	7.49534	2.00061	1.23362	2	23.3517	0.937529	0.848404	2	20.8638	552	59.6521	9.0415
P68366	Tubulin alpha-4A chain OS=Homo sapiens GN=TUBA4A PE=1 SV=1 - [TBA4A_HUMAN]	422.145	49.55	2	4	16	123	0.814676	0.94901	17	7.25609	1.9993	1.23282	17	13.0792	1.13685	1.02878	17	10.534	448	49.8924	5.05908
O00330	Pyruvate dehydrogenase protein X component, mitochondrial OS=Homo sapiens GN=PDHX PE=1 SV=3 - [ODPX_HUMAN]	11.5805	2.79	1	1	1	3	0.814109	0.94835	3	2.85589	1.99917	1.23274	3	15.2695	1.07697	0.974588	3	35.9823	501	54.0888	8.66064
P49792	E3 SUMO-protein ligase RanBP2 OS=Homo sapiens GN=RANBP2 PE=1 SV=2 - [RBP2_HUMAN]	34.0545	2.11	5	5	7	20	0.840682	0.979304	8	42.1835	1.99905	1.23266	8	18.2095	1.09164	0.987867	8	59.6571	3224	357.974	6.20166
Q08AF3	Schlafen family member 5 OS=Homo sapiens GN=SLFN5 PE=1 SV=1 - [SLFN5_HUMAN]	2.41898	0.9	1	1	1	1	0.786477	0.916161	1		1.99715	1.23149	1		0.943134	0.853476	1		891	100.99	8.22119
Q9Y2D5	A-kinase anchor protein 2 OS=Homo sapiens GN=AKAP2 PE=1 SV=3 - [AKAP2_HUMAN]	2.25864	1.16	1	1	1	1	0.869186	1.01251	1		1.99578	1.23065	1		0.98039	0.88719	1		859	94.6028	5.10986
O00468	Agrin OS=Homo sapiens GN=AGRN PE=1 SV=5 - [AGRIN_HUMAN]	72.6046	8.18	1	14	14	27	0.938599	1.09337	27	17.9765	1.99351	1.22924	27	28.9708	1.18614	1.07338	27	7.64802	2067	217.092	6.39209
P61604	10 kDa heat shock protein, mitochondrial OS=Homo sapiens GN=HSPE1 PE=1 SV=2 - [CH10_HUMAN]	116.669	76.47	1	9	9	40	0.828197	0.96476	40	4.6179	1.99283	1.22882	40	13.1342	1.61863	1.46476	40	19.3098	102	10.9249	8.92432
P62854	40S ribosomal protein S26 OS=Homo sapiens GN=RPS26 PE=1 SV=3 - [RS26_HUMAN]	27.7527	19.13	2	2	2	7	0.636144	0.74104	7	12.7195	1.99281	1.22881	7	71.558	2.41943	2.18943	7	47.7884	115	13.0071	11.0044
P18077	60S ribosomal protein L35a OS=Homo sapiens GN=RPL35A PE=1 SV=2 - [RL35A_HUMAN]	2.03859	8.18	1	1	1	1	1.30943	1.52535	1		1.99124	1.22785	1		2.27283	2.05676	1		110	12.5298	11.063
Q9Y5K8	V-type proton ATPase subunit D OS=Homo sapiens GN=ATP6V1D PE=1 SV=1 - [VATD_HUMAN]	6.48611	4.05	1	1	1	2	0.65457	0.762504	2	7.37316	1.98958	1.22682	2	6.32121	1.08195	0.9791	2	2.63044	247	28.2453	9.36377
Q99873	Protein arginine N-methyltransferase 1 OS=Homo sapiens GN=PRMT1 PE=1 SV=2 - [ANM1_HUMAN]	21.788	13.57	1	4	4	7	0.837548	0.975653	7	6.3263	1.98948	1.22676	7	8.97479	2.0149	1.82336	7	55.322	361	41.4885	5.42725
P05787	Keratin, type II cytoskeletal 8 OS=Homo sapiens GN=KRT8 PE=1 SV=7 - [K2C8_HUMAN]	2963.83	74.53	18	41	51	1046	1.1236	1.30888	901	21.0103	1.98936	1.22668	901	24.4024	1.08329	0.980306	901	13.7145	483	53.6711	5.59229
Q9H0D6	5'-3' exoribonuclease 2 OS=Homo sapiens GN=XRN2 PE=1 SV=1 - [XRN2_HUMAN]	31.166	5.89	1	4	4	8	0.794602	0.925626	8	9.83138	1.98851	1.22616	8	10.2854	1.23227	1.11512	8	24.1309	950	108.513	7.47412
Q8N490	Probable hydrolase PNKD OS=Homo sapiens GN=PNKD PE=1 SV=2 - [PNKD_HUMAN]	2.41994	3.12	1	1	1	1	0.522105	0.608197	1		1.98823	1.22599	1		0.926557	0.838475	1		385	42.849	9.08545
Q08752	Peptidyl-prolyl cis-trans isomerase D OS=Homo sapiens GN=PPID PE=1 SV=3 - [PPID_HUMAN]	15.1061	6.49	1	1	3	13	0.871478	1.01518	1		1.98811	1.22592	1		1.36626	1.23637	1		370	40.7379	7.21045
P18754	Regulator of chromosome condensation OS=Homo sapiens GN=RCC1 PE=1 SV=1 - [RCC1_HUMAN]	12.8016	6.41	1	2	2	4	0.993836	1.15771	4	21.7299	1.98709	1.22529	4	2.02787	2.23403	2.02166	4	27.2849	421	44.9406	7.51807
Q9UN37	Vacuolar protein sorting-associated protein 4A OS=Homo sapiens GN=VPS4A PE=1 SV=1 - [VPS4A_HUMAN]	2.29628	2.52	1	1	1	1	0.853498	0.994233	1		1.98634	1.22482	1		1.12915	1.02181	1		437	48.867	7.79639
Q9Y4E8	Ubiquitin carboxyl-terminal hydrolase 15 OS=Homo sapiens GN=USP15 PE=1 SV=3 - [UBP15_HUMAN]	8.27924	1.94	2	2	2	3	0.902217	1.05099	3	4.41724	1.98535	1.22421	3	13.2949	1.23496	1.11756	3	16.7399	981	112.348	5.22412
Q96RQ9	L-amino-acid oxidase OS=Homo sapiens GN=IL4I1 PE=1 SV=1 - [OXLA_HUMAN]	10.6547	5.64	1	3	3	5	0.925393	1.07798	5	13.0189	1.98481	1.22388	5	10.9455	1.18416	1.07159	5	8.21564	567	62.8417	8.67529
O95140	Mitofusin-2 OS=Homo sapiens GN=MFN2 PE=1 SV=3 - [MFN2_HUMAN]	7.56726	4.76	1	2	2	2	1.10212	1.28385	2	10.5948	1.98443	1.22364	2	9.27871	1.17493	1.06324	2	5.94657	757	86.3468	6.97607
Q8IX12	Cell division cycle and apoptosis regulator protein 1 OS=Homo sapiens GN=CCAR1 PE=1 SV=2 - [CCAR1_HUMAN]	15.5477	4.26	1	5	5	7	0.87176	1.01551	7	23.6615	1.98436	1.2236	7	24.4212	1.15144	1.04198	7	22.9667	1150	132.739	5.75732
O43242	26S proteasome non-ATPase regulatory subunit 3 OS=Homo sapiens GN=PSMD3 PE=1 SV=2 - [PSMD3_HUMAN]	3.9114	3.93	1	2	2	2	0.93478	1.08892	2	13.2972	1.98424	1.22353	2	47.2388	1.25716	1.13765	2	5.00888	534	60.9395	8.44092
O43294	Transforming growth factor beta-1-induced transcript 1 protein OS=Homo sapiens GN=TGFB1I1 PE=1 SV=2 - [TGFI1_HUMAN]	17.1081	5.86	1	2	2	5	0.966792	1.12621	5	5.46781	1.98355	1.2231	5	20.4302	1.16529	1.05452	5	28.763	461	49.7818	7.03467
Q9UKV3	Apoptotic chromatin condensation inducer in the nucleus OS=Homo sapiens GN=ACIN1 PE=1 SV=2 - [ACINU_HUMAN]	29.1693	3.8	1	4	4	8	0.89582	1.04353	8	8.46769	1.98224	1.2223	8	30.7386	1.16111	1.05073	8	28.4365	1341	151.771	6.43018
Q13426	DNA repair protein XRCC4 OS=Homo sapiens GN=XRCC4 PE=1 SV=2 - [XRCC4_HUMAN]	2.26525	2.38	1	1	1	1	0.884809	1.03071	1		1.98144	1.2218	1		1.31659	1.19143	1		336	38.263	4.98291
P43686	26S protease regulatory subunit 6B OS=Homo sapiens GN=PSMC4 PE=1 SV=2 - [PRS6B_HUMAN]	33.0813	25.84	1	7	7	11	0.950848	1.10764	11	12.7414	1.98134	1.22174	11	13.2144	1.06973	0.968036	11	23.0508	418	47.3365	5.21143
P06733	Alpha-enolase OS=Homo sapiens GN=ENO1 PE=1 SV=2 - [ENOA_HUMAN]	729.302	57.6	2	21	23	202	0.951902	1.10886	158	12.6784	1.97979	1.22078	158	19.6372	1.27588	1.15459	158	14.8454	434	47.1393	7.38623
O00541	Pescadillo homolog OS=Homo sapiens GN=PES1 PE=1 SV=1 - [PESC_HUMAN]	12.2004	5.78	1	3	3	5	0.859952	1.00175	5	12.3793	1.9794	1.22055	5	6.56588	1.4506	1.3127	5	5.37554	588	67.96	7.32764
Q8WVM8	Sec1 family domain-containing protein 1 OS=Homo sapiens GN=SCFD1 PE=1 SV=4 - [SCFD1_HUMAN]	11.5698	4.05	1	2	2	3	1.07788	1.25562	3	3.00679	1.97876	1.22015	3	5.37734	0.990494	0.896334	3	9.32966	642	72.3341	6.26514
O00629	Importin subunit alpha-3 OS=Homo sapiens GN=KPNA4 PE=1 SV=1 - [IMA3_HUMAN]	5.63773	5.57	1	1	1	1	0.760443	0.885835	1		1.97857	1.22003	1		1.26342	1.14331	1		521	57.8506	4.95752
Q9UBE0	SUMO-activating enzyme subunit 1 OS=Homo sapiens GN=SAE1 PE=1 SV=1 - [SAE1_HUMAN]	27.021	19.94	1	5	5	7	0.964288	1.12329	7	16.0495	1.97683	1.21896	7	18.251	2.73624	2.47613	7	37.6263	346	38.4256	5.30029
O43293	Death-associated protein kinase 3 OS=Homo sapiens GN=DAPK3 PE=1 SV=1 - [DAPK3_HUMAN]	2.25118	2.86	1	1	1	1	1.09585	1.27655	1		1.97609	1.2185	1		1.63375	1.47844	1		454	52.5034	6.88818
P20160	Azurocidin OS=Homo sapiens GN=AZU1 PE=1 SV=3 - [CAP7_HUMAN]	1.84472	3.98	1	1	1	1	0.858903	1.00053	1		1.97458	1.21757	1		1.49834	1.3559	1		251	26.8687	9.49561
Q9H1P3	Oxysterol-binding protein-related protein 2 OS=Homo sapiens GN=OSBPL2 PE=1 SV=1 - [OSBL2_HUMAN]	2.4757	3.96	1	2	2	2	0.812314	0.946258	2	0.397805	1.97377	1.21707	2	56.068	1.15047	1.0411	2	17.815	480	55.1663	6.354
P05107	Integrin beta-2 OS=Homo sapiens GN=ITGB2 PE=1 SV=2 - [ITB2_HUMAN]	18.9668	5.59	1	4	4	7	0.674073	0.785223	7	11.3632	1.97291	1.21654	7	26.9974	1.02105	0.923985	7	6.53701	769	84.7261	6.94678
P30044	Peroxiredoxin-5, mitochondrial OS=Homo sapiens GN=PRDX5 PE=1 SV=4 - [PRDX5_HUMAN]	168.86	45.33	1	7	7	42	1.09119	1.27112	42	27.5849	1.97274	1.21644	42	41.5402	1.03148	0.933424	42	10.8176	214	22.0725	8.70459
Q9BV38	WD repeat-containing protein 18 OS=Homo sapiens GN=WDR18 PE=1 SV=2 - [WDR18_HUMAN]	12.1369	5.32	1	3	3	5	1.05926	1.23393	5	18.435	1.97214	1.21606	5	5.97482	1.27756	1.15611	5	10.1296	432	47.375	6.69775
Q96HP0	Dedicator of cytokinesis protein 6 OS=Homo sapiens GN=DOCK6 PE=1 SV=3 - [DOCK6_HUMAN]	0	0.59	1	1	1	1	0.879386	1.02439	1		1.97184	1.21588	1		0.890177	0.805554	1		2047	229.414	6.7417
Q9NVI7	ATPase family AAA domain-containing protein 3A OS=Homo sapiens GN=ATAD3A PE=1 SV=2 - [ATD3A_HUMAN]	14.7365	6.15	1	2	3	6	0.779721	0.908291	4	6.29914	1.97147	1.21565	4	21.4598	1.10862	1.00323	4	12.9233	634	71.3247	8.98291
P11473	Vitamin D3 receptor OS=Homo sapiens GN=VDR PE=1 SV=1 - [VDR_HUMAN]	1.82767	2.58	1	1	1	1	1.07917	1.25712	1		1.97128	1.21553	1		1.05022	0.950383	1		427	48.2577	6.52197
Q13418	Integrin-linked protein kinase OS=Homo sapiens GN=ILK PE=1 SV=2 - [ILK_HUMAN]	31.3504	13.27	1	6	6	10	0.926094	1.0788	10	10.2722	1.97082	1.21525	10	11.7889	1.27299	1.15197	10	19.4801	452	51.3859	8.07471
Q13438	Protein OS-9 OS=Homo sapiens GN=OS9 PE=1 SV=1 - [OS9_HUMAN]	1.83903	2.85	1	2	2	2	0.948399	1.10478	2	1.6157	1.96912	1.2142	2	21.9078	1.29111	1.16838	2	26.6085	667	75.5149	4.86865
O75886	Signal transducing adapter molecule 2 OS=Homo sapiens GN=STAM2 PE=1 SV=1 - [STAM2_HUMAN]	2.15765	1.33	1	1	1	1	0.770426	0.897463	1		1.96825	1.21367	1		1.25151	1.13254	1		525	58.1277	5.07178
Q9BQE3	Tubulin alpha-1C chain OS=Homo sapiens GN=TUBA1C PE=1 SV=1 - [TBA1C_HUMAN]	672.339	47.22	2	2	17	199	0.768962	0.895759	10	3.83095	1.96718	1.21301	10	22.9065	1.58166	1.4313	10	18.7611	449	49.8635	5.09717
Q53H82	Beta-lactamase-like protein 2 OS=Homo sapiens GN=LACTB2 PE=1 SV=2 - [LACB2_HUMAN]	8.41103	11.46	1	3	3	5	0.840414	0.978992	5	10.0948	1.9669	1.21284	5	15.6107	1.68678	1.52643	5	18.7794	288	32.7849	6.80029
Q9NQG5	Regulation of nuclear pre-mRNA domain-containing protein 1B OS=Homo sapiens GN=RPRD1B PE=1 SV=1 - [RPR1B_HUMAN]	32.4864	12.58	1	4	4	9	0.905789	1.05515	9	12.063	1.96569	1.21209	9	18.7991	1.5621	1.4136	9	10.9273	326	36.8772	5.97314
Q92626	Peroxidasin homolog OS=Homo sapiens GN=PXDN PE=1 SV=2 - [PXDN_HUMAN]	2.82973	0.68	1	1	1	1	0.854625	0.995547	1		1.96515	1.21176	1		1.07788	0.97541	1		1479	165.17	7.1665
Q6P2E9	Enhancer of mRNA-decapping protein 4 OS=Homo sapiens GN=EDC4 PE=1 SV=1 - [EDC4_HUMAN]	6.21858	2.43	5	3	3	3	0.833947	0.971459	3	4.63335	1.96482	1.21155	3	37.0666	1.3484	1.22022	3	4.12184	1401	151.567	5.85889
P78346	Ribonuclease P protein subunit p30 OS=Homo sapiens GN=RPP30 PE=1 SV=1 - [RPP30_HUMAN]	0	3.36	1	1	1	1	0.685287	0.798285	1		1.96456	1.21139	1		1.11086	1.00526	1		268	29.3027	8.90967
Q01813	ATP-dependent 6-phosphofructokinase, platelet type OS=Homo sapiens GN=PFKP PE=1 SV=2 - [PFKAP_HUMAN]	6.47465	4.46	1	3	3	3	0.899758	1.04812	3	10.0235	1.96441	1.2113	3	30.039	1.08459	0.981487	3	15.5138	784	85.5415	7.54736
P20340	Ras-related protein Rab-6A OS=Homo sapiens GN=RAB6A PE=1 SV=3 - [RAB6A_HUMAN]	18.2053	17.31	14	3	4	7	0.926401	1.07916	6	8.16573	1.96411	1.21111	6	18.0212	1.31535	1.19031	6	9.93238	208	23.5779	5.5415
P26038	Moesin OS=Homo sapiens GN=MSN PE=1 SV=3 - [MOES_HUMAN]	177.993	35.53	1	20	23	57	0.937744	1.09237	50	19.2602	1.96409	1.2111	50	20.1943	1.07215	0.970226	50	17.1023	577	67.7778	6.40479
P68104	Elongation factor 1-alpha 1 OS=Homo sapiens GN=EEF1A1 PE=1 SV=1 - [EF1A1_HUMAN]	361.543	38.74	3	15	15	119	0.919253	1.07083	118	15.1919	1.96399	1.21104	118	37.0575	1.23956	1.12172	118	29.0493	462	50.1091	9.01221
Q9BVJ7	Dual specificity protein phosphatase 23 OS=Homo sapiens GN=DUSP23 PE=1 SV=1 - [DUS23_HUMAN]	0	9.33	1	1	1	1	0.780545	0.909251	1		1.96371	1.21087	1		1.19846	1.08453	1		150	16.5776	8.20654
P45880	Voltage-dependent anion-selective channel protein 2 OS=Homo sapiens GN=VDAC2 PE=1 SV=2 - [VDAC2_HUMAN]	37.6812	23.81	1	4	4	9	0.751813	0.875781	9	6.06394	1.96278	1.21029	9	25.9211	1.12064	1.01411	9	21.7438	294	31.5465	7.56201
P30405	Peptidyl-prolyl cis-trans isomerase F, mitochondrial OS=Homo sapiens GN=PPIF PE=1 SV=1 - [PPIF_HUMAN]	15.3869	11.11	1	1	3	13	0.983441	1.1456	1		1.9625	1.21012	1		1.02755	0.929871	1		207	22.0262	9.37842
Q4G176	Acyl-CoA synthetase family member 3, mitochondrial OS=Homo sapiens GN=ACSF3 PE=1 SV=3 - [ACSF3_HUMAN]	4.98893	3.65	1	2	2	2	0.825123	0.96118	2	3.3818	1.96083	1.20909	2	31.3543	1.20025	1.08615	2	9.75362	576	64.0893	8.36768
Q14195	Dihydropyrimidinase-related protein 3 OS=Homo sapiens GN=DPYSL3 PE=1 SV=1 - [DPYL3_HUMAN]	136.308	26.67	2	9	10	33	0.87663	1.02118	23	10.4923	1.95967	1.20838	23	26.8498	1.28304	1.16107	23	16.9406	570	61.9241	6.49365
Q8WUX9	Charged multivesicular body protein 7 OS=Homo sapiens GN=CHMP7 PE=1 SV=1 - [CHMP7_HUMAN]	0	2.21	1	1	1	1	0.85658	0.997824	1		1.95866	1.20775	1		1.1904	1.07724	1		453	50.8793	5.35107
Q9BQE5	Apolipoprotein L2 OS=Homo sapiens GN=APOL2 PE=1 SV=1 - [APOL2_HUMAN]	9.41104	6.53	1	2	2	3	0.966794	1.12621	3	16.6104	1.95766	1.20714	3	14.2794	1.46611	1.32673	3	4.71125	337	37.0694	6.7417
P08123	Collagen alpha-2(I) chain OS=Homo sapiens GN=COL1A2 PE=1 SV=7 - [CO1A2_HUMAN]	65.9431	7.91	1	10	10	24	0.820926	0.95629	24	13.7921	1.95692	1.20668	24	25.6021	0.726613	0.657539	24	33.8823	1366	129.235	8.95361
Q9NUV9	GTPase IMAP family member 4 OS=Homo sapiens GN=GIMAP4 PE=1 SV=1 - [GIMA4_HUMAN]	7.02168	7.9	1	3	3	4	0.936006	1.09035	4	9.10531	1.95666	1.20652	4	41.0711	1.05678	0.956317	4	21.7426	329	37.5104	7.81104
P19387	DNA-directed RNA polymerase II subunit RPB3 OS=Homo sapiens GN=POLR2C PE=1 SV=2 - [RPB3_HUMAN]	2.047	2.91	1	1	1	1	0.832727	0.970038	1		1.95495	1.20547	1		1.22932	1.11246	1		275	31.4217	4.91943
O15231	Zinc finger protein 185 OS=Homo sapiens GN=ZNF185 PE=1 SV=3 - [ZN185_HUMAN]	1.60368	1.6	1	1	1	1	0.937494	1.09208	1		1.9548	1.20537	1		1.06881	0.967204	1		689	73.4802	7.00537
Q9BQL6	Fermitin family homolog 1 OS=Homo sapiens GN=FERMT1 PE=1 SV=1 - [FERM1_HUMAN]	7.49775	4.28	1	2	2	2	1.17366	1.36719	2	37.559	1.95414	1.20497	2	2.11401	1.1183	1.01199	2	53.4844	677	77.3874	6.27783
Q8WUA2	Peptidyl-prolyl cis-trans isomerase-like 4 OS=Homo sapiens GN=PPIL4 PE=1 SV=1 - [PPIL4_HUMAN]	2.42924	2.85	1	1	1	1	0.99836	1.16298	1		1.95229	1.20382	1		1.80268	1.63131	1		492	57.1895	5.92236
P49411	Elongation factor Tu, mitochondrial OS=Homo sapiens GN=TUFM PE=1 SV=2 - [EFTU_HUMAN]	92.4975	30.31	1	9	9	23	0.697077	0.81202	23	18.7226	1.95125	1.20318	23	25.3888	1.29253	1.16966	23	38.6554	452	49.5102	7.60596
P48507	Glutamate--cysteine ligase regulatory subunit OS=Homo sapiens GN=GCLM PE=1 SV=1 - [GSH0_HUMAN]	10.5831	5.84	1	1	1	2	0.788883	0.918964	2	12.0567	1.951	1.20303	2	1.96304	1.31525	1.19022	2	14.3973	274	30.7078	6.02393
Q8IY81	pre-rRNA processing protein FTSJ3 OS=Homo sapiens GN=FTSJ3 PE=1 SV=2 - [SPB1_HUMAN]	1.67502	0.83	1	1	1	2	0.792955	0.923707	2	5.74721	1.95066	1.20282	2	2.98887	1.46119	1.32228	2	14.2941	847	96.4992	8.39697
P36776	Lon protease homolog, mitochondrial OS=Homo sapiens GN=LONP1 PE=1 SV=2 - [LONM_HUMAN]	17.5458	4.28	1	4	4	6	0.815552	0.95003	6	9.26003	1.94921	1.20193	6	15.019	1.05426	0.954037	6	5.94624	959	106.422	6.39209
P33240	Cleavage stimulation factor subunit 2 OS=Homo sapiens GN=CSTF2 PE=1 SV=1 - [CSTF2_HUMAN]	12.7748	4.85	2	2	2	4	0.896205	1.04398	4	13.5618	1.94905	1.20183	4	44.3955	1.5602	1.41188	4	36.9299	577	60.9205	6.82959
Q8TDH9	Biogenesis of lysosome-related organelles complex 1 subunit 5 OS=Homo sapiens GN=BLOC1S5 PE=1 SV=1 - [BL1S5_HUMAN]	2.72576	5.35	1	1	1	1	0.962922	1.1217	1		1.94848	1.20148	1		1.1989	1.08493	1		187	21.5958	7.59131
P51956	Serine/threonine-protein kinase Nek3 OS=Homo sapiens GN=NEK3 PE=1 SV=2 - [NEK3_HUMAN]	1.62671	1.58	1	1	1	1	0.814294	0.948565	1		1.94729	1.20074	1		1.2163	1.10067	1		506	57.6682	7.1665
Q15365	Poly(rC)-binding protein 1 OS=Homo sapiens GN=PCBP1 PE=1 SV=2 - [PCBP1_HUMAN]	52.9893	16.29	1	2	4	13	0.869269	1.01261	6	6.8388	1.94638	1.20018	6	19.0305	1.22649	1.1099	6	11.8854	356	37.4739	7.09326
P11413	Glucose-6-phosphate 1-dehydrogenase OS=Homo sapiens GN=G6PD PE=1 SV=4 - [G6PD_HUMAN]	51.4059	16.7	1	7	7	16	0.796269	0.927568	16	12.9437	1.94556	1.19968	16	16.4799	1.3732	1.24266	16	17.0791	515	59.219	6.84424
Q53GS9	U4/U6.U5 tri-snRNP-associated protein 2 OS=Homo sapiens GN=USP39 PE=1 SV=2 - [SNUT2_HUMAN]	7.96167	2.12	1	1	1	2	0.988319	1.15129	2	1.48214	1.9436	1.19847	2	9.44699	1.66565	1.50731	2	30.3102	565	65.3397	8.90967
P42226	Signal transducer and activator of transcription 6 OS=Homo sapiens GN=STAT6 PE=1 SV=1 - [STAT6_HUMAN]	0	0.71	1	1	1	1	0.762263	0.887955	1		1.94294	1.19806	1		0.998367	0.903458	1		847	94.0752	6.22705
Q8N163	Cell cycle and apoptosis regulator protein 2 OS=Homo sapiens GN=CCAR2 PE=1 SV=2 - [CCAR2_HUMAN]	13.2427	4.01	1	3	3	6	0.940887	1.09603	6	18.5599	1.94276	1.19795	6	7.76549	1.36224	1.23274	6	25.9772	923	102.838	5.22412
Q92879	CUGBP Elav-like family member 1 OS=Homo sapiens GN=CELF1 PE=1 SV=2 - [CELF1_HUMAN]	7.65118	3.29	1	1	1	2	0.882135	1.02759	2	8.49699	1.94004	1.19627	2	14.4675	1.44242	1.3053	2	15.6735	486	52.0299	8.45557
P55290	Cadherin-13 OS=Homo sapiens GN=CDH13 PE=1 SV=1 - [CAD13_HUMAN]	1.75506	0.98	1	1	1	1	0.923289	1.07553	1		1.93417	1.19265	1		1.03298	0.934781	1		713	78.2379	4.98291
P02671	Fibrinogen alpha chain OS=Homo sapiens GN=FGA PE=1 SV=2 - [FIBA_HUMAN]	117.912	20.79	1	13	13	37	0.632355	0.736626	37	54.4233	1.9336	1.1923	37	109.204	0.732407	0.662782	37	56.149	866	94.9144	6.01123
Q9UBG0	C-type mannose receptor 2 OS=Homo sapiens GN=MRC2 PE=1 SV=2 - [MRC2_HUMAN]	6.22136	1.69	1	2	2	2	0.835705	0.973506	2	28.5015	1.93221	1.19145	2	32.9685	0.988239	0.894294	2	23.7689	1479	166.568	5.8335
Q15691	Microtubule-associated protein RP/EB family member 1 OS=Homo sapiens GN=MAPRE1 PE=1 SV=3 - [MARE1_HUMAN]	108.762	25.37	1	7	7	27	0.873988	1.0181	27	24.5812	1.9317	1.19113	27	25.8891	1.21867	1.10282	27	22.4196	268	29.9802	5.13525
P43304	Glycerol-3-phosphate dehydrogenase, mitochondrial OS=Homo sapiens GN=GPD2 PE=1 SV=3 - [GPDM_HUMAN]	17.9631	7.02	1	5	5	7	0.787417	0.917256	7	12.1882	1.93073	1.19053	7	10.6685	1.19844	1.08451	7	4.51624	727	80.8016	7.69385
Q5JTJ3	Cytochrome c oxidase assembly factor 6 homolog OS=Homo sapiens GN=COA6 PE=1 SV=1 - [COA6_HUMAN]	3.84654	10.4	1	1	1	1	0.792956	0.923709	1		1.93001	1.19009	1		1.31926	1.19385	1		125	14.1069	8.25049
P19971	Thymidine phosphorylase OS=Homo sapiens GN=TYMP PE=1 SV=2 - [TYPH_HUMAN]	77.9987	22.2	1	9	9	25	0.735501	0.85678	25	12.0557	1.92944	1.18974	25	21.5904	1.01116	0.915038	25	12.5678	482	49.9242	5.52881
O95081	Arf-GAP domain and FG repeat-containing protein 2 OS=Homo sapiens GN=AGFG2 PE=1 SV=2 - [AGFG2_HUMAN]	4.1377	3.53	1	1	2	3	1.15681	1.34756	2	8.06712	1.92823	1.18899	2	7.20688	1.04781	0.948198	2	6.7246	481	48.9323	9.11475
Q16543	Hsp90 co-chaperone Cdc37 OS=Homo sapiens GN=CDC37 PE=1 SV=1 - [CDC37_HUMAN]	11.0821	15.61	1	4	4	4	0.945047	1.10088	4	2.34218	1.92815	1.18894	4	56.218	1.18674	1.07393	4	35.5628	378	44.44	5.24951
P00751	Complement factor B OS=Homo sapiens GN=CFB PE=1 SV=2 - [CFAB_HUMAN]	113.298	20.42	1	13	13	31	0.500862	0.58345	31	18.4964	1.92733	1.18843	31	20.0756	0.728453	0.659203	31	27.8544	764	85.4785	7.06396
Q8NFD5	AT-rich interactive domain-containing protein 1B OS=Homo sapiens GN=ARID1B PE=1 SV=2 - [ARI1B_HUMAN]	0	0.31	1	1	1	1	0.925719	1.07836	1		1.92695	1.1882	1		1.31146	1.18679	1		2236	235.974	6.72705
P61758	Prefoldin subunit 3 OS=Homo sapiens GN=VBP1 PE=1 SV=3 - [PFD3_HUMAN]	7.11273	8.12	1	2	2	3	0.905418	1.05471	3	6.37461	1.92667	1.18803	3	16.5757	1.14845	1.03927	3	14.5721	197	22.6434	7.10791
P24928	DNA-directed RNA polymerase II subunit RPB1 OS=Homo sapiens GN=POLR2A PE=1 SV=2 - [RPB1_HUMAN]	2.78279	0.71	1	1	1	1	1.16403	1.35596	1		1.92624	1.18777	1		1.47952	1.33888	1		1970	217.039	7.37158
P22626	Heterogeneous nuclear ribonucleoproteins A2/B1 OS=Homo sapiens GN=HNRNPA2B1 PE=1 SV=2 - [ROA2_HUMAN]	159.308	43.34	1	13	14	59	0.914466	1.06525	56	9.24451	1.92555	1.18734	56	49.4085	0.935138	0.84624	56	19.9322	353	37.4067	8.95361
O60231	Putative pre-mRNA-splicing factor ATP-dependent RNA helicase DHX16 OS=Homo sapiens GN=DHX16 PE=1 SV=2 - [DHX16_HUMAN]	2.22279	1.63	1	1	1	1	0.967765	1.12734	1		1.9255	1.18731	1		1.13319	1.02547	1		1041	119.189	6.80029
Q6UX04	Peptidyl-prolyl cis-trans isomerase CWC27 homolog OS=Homo sapiens GN=CWC27 PE=1 SV=1 - [CWC27_HUMAN]	3.83314	3.18	1	1	1	1	0.97358	1.13412	1		1.92506	1.18703	1		1.1447	1.03588	1		472	53.8142	5.79541
Q7LBC6	Lysine-specific demethylase 3B OS=Homo sapiens GN=KDM3B PE=1 SV=2 - [KDM3B_HUMAN]	3.42669	1.31	1	1	1	1	0.637128	0.742186	1		1.92453	1.18671	1		0.925655	0.837659	1		1761	191.461	7.18115
P49915	GMP synthase [glutamine-hydrolyzing] OS=Homo sapiens GN=GMPS PE=1 SV=1 - [GUAA_HUMAN]	18.4331	5.92	1	4	4	6	0.867829	1.01093	6	16.2286	1.92369	1.18619	6	12.5791	1.50425	1.36125	6	28.4101	693	76.667	6.87354
O60234	Glia maturation factor gamma OS=Homo sapiens GN=GMFG PE=1 SV=1 - [GMFG_HUMAN]	14.0193	22.54	1	2	3	5	0.988981	1.15206	4	2.66979	1.92346	1.18605	4	34.4956	1.24927	1.13051	4	10.0419	142	16.7904	5.26221
P42166	Lamina-associated polypeptide 2, isoform alpha OS=Homo sapiens GN=TMPO PE=1 SV=2 - [LAP2A_HUMAN]	34.0649	10.37	1	1	4	9	0.840455	0.97904	1		1.9232	1.18589	1		2.2323	2.02009	1		694	75.4456	7.66455
Q13555	Calcium/calmodulin-dependent protein kinase type II subunit gamma OS=Homo sapiens GN=CAMK2G PE=1 SV=3 - [KCC2G_HUMAN]	12.068	2.33	1	1	1	3	0.970743	1.13081	3	12.9087	1.92306	1.1858	3	1.91207	1.48767	1.34625	3	0.428262	558	62.5697	7.82568
Q9UI15	Transgelin-3 OS=Homo sapiens GN=TAGLN3 PE=1 SV=2 - [TAGL3_HUMAN]	13.5585	17.59	1	1	3	10	0.99488	1.15893	1		1.92296	1.18574	1		1.03831	0.939602	1		199	22.4581	7.32764
Q8WVV4	Protein POF1B OS=Homo sapiens GN=POF1B PE=1 SV=3 - [POF1B_HUMAN]	61.4197	24.79	1	11	11	17	0.607042	0.707139	17	23.1543	1.9225	1.18546	17	28.8278	1.37516	1.24443	17	18.6186	589	68.0224	6.31592
Q9H6Z4	Ran-binding protein 3 OS=Homo sapiens GN=RANBP3 PE=1 SV=1 - [RANB3_HUMAN]	11.1183	6.17	1	3	3	4	0.873731	1.0178	4	4.53406	1.92249	1.18545	4	7.19026	1.12163	1.015	4	9.73679	567	60.1732	4.77979
P36543	V-type proton ATPase subunit E 1 OS=Homo sapiens GN=ATP6V1E1 PE=1 SV=1 - [VATE1_HUMAN]	27.7755	10.18	2	3	3	7	0.687231	0.800551	7	10.5248	1.92248	1.18544	7	14.1961	1.24764	1.12903	7	17.2219	226	26.1288	8.00146
Q8N2K0	Monoacylglycerol lipase ABHD12 OS=Homo sapiens GN=ABHD12 PE=1 SV=2 - [ABD12_HUMAN]	5.14904	7.29	1	2	2	2	0.661678	0.770784	2	3.1133	1.92234	1.18536	2	0.853679	1.68346	1.52342	2	14.4958	398	45.0682	8.646
O60925	Prefoldin subunit 1 OS=Homo sapiens GN=PFDN1 PE=1 SV=2 - [PFD1_HUMAN]	15.1563	8.2	1	1	1	4	0.911371	1.06165	4	7.8297	1.92215	1.18524	4	5.14068	1.1495	1.04023	4	13.4449	122	14.2015	6.81494
P07437	Tubulin beta chain OS=Homo sapiens GN=TUBB PE=1 SV=2 - [TBB5_HUMAN]	660.275	58.33	2	4	18	202	0.90251	1.05133	58	12.2458	1.92025	1.18407	58	12.0073	1.48034	1.33962	58	10.7716	444	49.639	4.89404
P00734	Prothrombin OS=Homo sapiens GN=F2 PE=1 SV=2 - [THRB_HUMAN]	65.0412	18.49	1	7	7	18	0.766281	0.892635	18	17.3853	1.91846	1.18297	18	56.2786	0.744632	0.673844	18	27.02	622	69.9921	5.89697
Q9UKU9	Angiopoietin-related protein 2 OS=Homo sapiens GN=ANGPTL2 PE=2 SV=1 - [ANGL2_HUMAN]	6.21668	5.88	1	2	2	2	0.636758	0.741755	2	25.6886	1.91753	1.18239	2	12.2555	0.779767	0.70564	2	30.4882	493	57.0684	7.53271
O43504	Ragulator complex protein LAMTOR5 OS=Homo sapiens GN=LAMTOR5 PE=1 SV=1 - [LTOR5_HUMAN]	4.37208	10.99	1	1	1	1	1.20832	1.40756	1		1.91739	1.18231	1		1.23138	1.11432	1		91	9.60772	4.86865
Q96G03	Phosphoglucomutase-2 OS=Homo sapiens GN=PGM2 PE=1 SV=4 - [PGM2_HUMAN]	31.7058	10.13	1	6	6	9	0.735641	0.856943	9	19.7863	1.9171	1.18212	9	10.7191	0.860129	0.778362	9	15.9187	612	68.2404	6.72705
Q9P0J1	[Pyruvate dehydrogenase [acetyl-transferring]]-phosphatase 1, mitochondrial OS=Homo sapiens GN=PDP1 PE=1 SV=3 - [PDP1_HUMAN]	3.01089	1.68	1	1	1	1	0.813902	0.948109	1		1.91638	1.18168	1		1.25654	1.13709	1		537	61.0156	6.66846
Q13838	Spliceosome RNA helicase DDX39B OS=Homo sapiens GN=DDX39B PE=1 SV=1 - [DX39B_HUMAN]	45.0336	16.59	1	2	7	15	0.80048	0.932474	4	6.36113	1.91634	1.18166	4	15.7144	1.71281	1.54998	4	28.4203	428	48.9599	5.66846
O43252	Bifunctional 3'-phosphoadenosine 5'-phosphosulfate synthase 1 OS=Homo sapiens GN=PAPSS1 PE=1 SV=2 - [PAPS1_HUMAN]	7.33679	4.97	1	3	3	4	0.952439	1.10949	4	7.25876	1.91626	1.18161	4	7.1395	1.48594	1.34468	4	19.3303	624	70.7876	6.85889
Q9UKK3	Poly [ADP-ribose] polymerase 4 OS=Homo sapiens GN=PARP4 PE=1 SV=3 - [PARP4_HUMAN]	68.5428	5.51	1	8	8	18	0.836046	0.973904	18	10.5307	1.91616	1.18155	18	14.9372	1.02551	0.928026	18	19.1238	1724	192.472	5.65576
Q09328	Alpha-1,6-mannosylglycoprotein 6-beta-N-acetylglucosaminyltransferase A OS=Homo sapiens GN=MGAT5 PE=2 SV=1 - [MGT5A_HUMAN]	2.33787	1.35	1	1	1	1	1.08605	1.26513	1		1.91461	1.18059	1		1.10278	0.997943	1		741	84.4879	8.11865
Q9NUQ8	ATP-binding cassette sub-family F member 3 OS=Homo sapiens GN=ABCF3 PE=1 SV=2 - [ABCF3_HUMAN]	1.98782	1.27	1	1	1	1	0.933273	1.08716	1		1.9142	1.18034	1		1.12673	1.01962	1		709	79.6952	6.34131
P30837	Aldehyde dehydrogenase X, mitochondrial OS=Homo sapiens GN=ALDH1B1 PE=1 SV=3 - [AL1B1_HUMAN]	86.6886	21.86	1	9	9	24	0.931988	1.08567	24	6.84526	1.91404	1.18024	24	12.8115	1.40472	1.27118	24	18.1772	517	57.1702	6.80029
P17152	Transmembrane protein 11, mitochondrial OS=Homo sapiens GN=TMEM11 PE=1 SV=1 - [TMM11_HUMAN]	2.5916	10.42	1	2	2	2	0.772499	0.899879	2	26.2516	1.91392	1.18017	2	36.9409	0.864391	0.782219	2	13.053	192	21.527	7.35693
Q86WV6	Stimulator of interferon genes protein OS=Homo sapiens GN=TMEM173 PE=1 SV=1 - [STING_HUMAN]	4.40303	5.54	1	1	1	1	0.798086	0.929684	1		1.91371	1.18003	1		0.703641	0.63675	1		379	42.1658	7.04932
Q04837	Single-stranded DNA-binding protein, mitochondrial OS=Homo sapiens GN=SSBP1 PE=1 SV=1 - [SSBP_HUMAN]	24.4889	16.22	1	2	2	7	0.891204	1.03816	7	6.71271	1.91321	1.17973	7	3.95967	1.39113	1.25888	7	7.65104	148	17.249	9.59814
Q9NR12	PDZ and LIM domain protein 7 OS=Homo sapiens GN=PDLIM7 PE=1 SV=1 - [PDLI7_HUMAN]	22.4159	15.97	1	7	7	9	0.948939	1.10541	9	12.1278	1.91276	1.17945	9	43.4402	0.878045	0.794575	9	27.9668	457	49.8126	8.41162
Q9NZI8	Insulin-like growth factor 2 mRNA-binding protein 1 OS=Homo sapiens GN=IGF2BP1 PE=1 SV=2 - [IF2B1_HUMAN]	4.08431	1.39	1	1	1	3	0.912232	1.06265	3	6.69905	1.91226	1.17914	3	4.9075	3.95111	3.5755	3	9.06196	577	63.4412	9.20264
P19525	Interferon-induced, double-stranded RNA-activated protein kinase OS=Homo sapiens GN=EIF2AK2 PE=1 SV=2 - [E2AK2_HUMAN]	4.96201	4.9	1	2	2	2	0.842235	0.981114	2	8.54371	1.91215	1.17908	2	33.6429	1.30889	1.18446	2	33.0417	551	62.0556	8.39697
P35270	Sepiapterin reductase OS=Homo sapiens GN=SPR PE=1 SV=1 - [SPRE_HUMAN]	3.77598	7.28	1	2	2	3	0.816362	0.950974	3	12.6452	1.91193	1.17894	3	6.78973	1.20185	1.0876	3	18.407	261	28.0308	8.04541
Q9Y2T2	AP-3 complex subunit mu-1 OS=Homo sapiens GN=AP3M1 PE=1 SV=1 - [AP3M1_HUMAN]	2.40171	4.07	1	1	1	1	0.781677	0.91057	1		1.91131	1.17856	1		1.14582	1.03689	1		418	46.9093	6.93213
P16455	Methylated-DNA--protein-cysteine methyltransferase OS=Homo sapiens GN=MGMT PE=1 SV=1 - [MGMT_HUMAN]	3.01979	6.76	1	1	1	1	0.749619	0.873225	1		1.91117	1.17847	1		1.07331	0.971279	1		207	21.6322	8.104
Q96S55	ATPase WRNIP1 OS=Homo sapiens GN=WRNIP1 PE=1 SV=2 - [WRIP1_HUMAN]	9.19473	3.31	1	2	2	3	0.885548	1.03157	3	0.606561	1.91075	1.17821	3	0.930719	1.29396	1.17095	3	27.8732	665	72.0878	6.1001
P05413	Fatty acid-binding protein, heart OS=Homo sapiens GN=FABP3 PE=1 SV=4 - [FABPH_HUMAN]	4.71599	9.77	1	1	1	1	0.957372	1.11524	1		1.91072	1.17819	1		0.61675	0.55812	1		133	14.8487	6.80029
Q86VU5	Catechol O-methyltransferase domain-containing protein 1 OS=Homo sapiens GN=COMTD1 PE=1 SV=1 - [CMTD1_HUMAN]	2.42301	7.25	1	1	1	1	0.672767	0.783701	1		1.91052	1.17807	1		0.885374	0.801208	1		262	28.7904	8.38232
O76003	Glutaredoxin-3 OS=Homo sapiens GN=GLRX3 PE=1 SV=2 - [GLRX3_HUMAN]	2.96696	4.18	1	1	1	1	1.15429	1.34463	1		1.91051	1.17806	1		1.26188	1.14192	1		335	37.4082	5.38916
Q9UIC8	Leucine carboxyl methyltransferase 1 OS=Homo sapiens GN=LCMT1 PE=1 SV=2 - [LCMT1_HUMAN]	5.91856	2.4	1	1	1	2	1.0638	1.23921	1		1.90899	1.17713	1		1.35996	1.23068	1		334	38.354	6.03662
P18065	Insulin-like growth factor-binding protein 2 OS=Homo sapiens GN=IGFBP2 PE=1 SV=2 - [IBP2_HUMAN]	10.481	4	1	1	1	3	0.83792	0.976087	3	7.25827	1.90618	1.1754	3	2.36691	0.855382	0.774066	3	8.14376	325	34.7912	7.50342
Q9NSY1	BMP-2-inducible protein kinase OS=Homo sapiens GN=BMP2K PE=1 SV=2 - [BMP2K_HUMAN]	2.30097	1.29	1	1	1	1	0.733242	0.854149	1		1.90563	1.17505	1		0.867785	0.78529	1		1161	129.091	6.50732
P07357	Complement component C8 alpha chain OS=Homo sapiens GN=C8A PE=1 SV=2 - [CO8A_HUMAN]	17.2664	7.36	1	3	3	5	0.754183	0.878542	5	6.72702	1.90548	1.17496	5	5.83047	0.752989	0.681407	5	25.3008	584	65.121	6.46826
P00558	Phosphoglycerate kinase 1 OS=Homo sapiens GN=PGK1 PE=1 SV=3 - [PGK1_HUMAN]	878.46	60.19	1	18	22	242	0.917618	1.06893	216	13.7877	1.90502	1.17468	217	18.7056	1.1138	1.00791	217	9.66033	417	44.5861	8.104
Q9H3Z4	DnaJ homolog subfamily C member 5 OS=Homo sapiens GN=DNAJC5 PE=1 SV=1 - [DNJC5_HUMAN]	2.62068	5.05	1	1	1	1	0.696663	0.811538	1		1.90483	1.17456	1		0.870341	0.787604	1		198	22.1343	5.07178
Q15018	BRISC complex subunit Abro1 OS=Homo sapiens GN=FAM175B PE=1 SV=2 - [F175B_HUMAN]	2.59105	3.13	1	1	1	1	0.785869	0.915453	1		1.90326	1.17359	1		1.11312	1.0073	1		415	46.8719	6.21436
P62877	E3 ubiquitin-protein ligase RBX1 OS=Homo sapiens GN=RBX1 PE=1 SV=1 - [RBX1_HUMAN]	2.34907	7.41	1	1	1	1	0.839935	0.978434	1		1.90282	1.17332	1		1.20417	1.0897	1		108	12.2657	6.96143
O96013	Serine/threonine-protein kinase PAK 4 OS=Homo sapiens GN=PAK4 PE=1 SV=1 - [PAK4_HUMAN]	1.72285	1.18	2	1	1	1	0.880097	1.02522	1		1.90247	1.17311	1		0.970312	0.878071	1		591	64.0322	9.72998
Q16658	Fascin OS=Homo sapiens GN=FSCN1 PE=1 SV=3 - [FSCN1_HUMAN]	34.2178	20.49	1	9	9	13	0.880927	1.02619	13	20.1168	1.90214	1.1729	13	17.8699	0.972464	0.880018	13	26.4228	493	54.4961	7.23975
O00625	Pirin OS=Homo sapiens GN=PIR PE=1 SV=1 - [PIR_HUMAN]	0	2.41	1	1	1	1	1.09317	1.27343	1		1.90194	1.17278	1		1.02375	0.926425	1		290	32.0933	6.91748
Q6WCQ1	Myosin phosphatase Rho-interacting protein OS=Homo sapiens GN=MPRIP PE=1 SV=3 - [MPRIP_HUMAN]	17.4178	4	1	4	4	6	0.724898	0.844429	6	16.0249	1.90139	1.17244	6	18.4453	0.861113	0.779252	6	29.8321	1025	116.461	6.21436
Q9NZN5	Rho guanine nucleotide exchange factor 12 OS=Homo sapiens GN=ARHGEF12 PE=1 SV=1 - [ARHGC_HUMAN]	1.65954	1.49	1	2	2	2	0.925036	1.07757	2	10.8946	1.90123	1.17234	2	34.5188	1.15435	1.04461	2	48.7006	1544	173.125	5.74463
Q9H4Z3	Phosphorylated CTD-interacting factor 1 OS=Homo sapiens GN=PCIF1 PE=1 SV=1 - [PCIF1_HUMAN]	8.83336	2.27	1	1	1	2	1.00406	1.16962	2	8.8452	1.90086	1.17211	2	10.8563	1.14534	1.03646	2	12.9227	704	80.6184	7.41553
Q9BZL4	Protein phosphatase 1 regulatory subunit 12C OS=Homo sapiens GN=PPP1R12C PE=1 SV=1 - [PP12C_HUMAN]	4.40501	1.15	1	1	1	2	1.30291	1.51775	2	2.6734	1.90065	1.17198	2	6.7785	1.58337	1.43285	2	5.17117	782	84.8299	5.56689
O14936	Peripheral plasma membrane protein CASK OS=Homo sapiens GN=CASK PE=1 SV=3 - [CSKP_HUMAN]	4.38478	1.94	1	2	2	2	0.814983	0.949368	2	27.0241	1.89998	1.17157	2	43.2313	1.22053	1.1045	2	12.6749	926	105.056	6.43018
Q00839	Heterogeneous nuclear ribonucleoprotein U OS=Homo sapiens GN=HNRNPU PE=1 SV=6 - [HNRPU_HUMAN]	54.116	8.85	1	6	6	13	0.842018	0.980861	13	15.2638	1.89942	1.17123	13	42.0591	1.57498	1.42526	13	36.7907	825	90.528	5.99854
Q15020	Squamous cell carcinoma antigen recognized by T-cells 3 OS=Homo sapiens GN=SART3 PE=1 SV=1 - [SART3_HUMAN]	5.7737	2.7	6	2	3	3	0.728096	0.848154	2	8.34063	1.8992	1.17109	2	52.9922	0.99335	0.898919	2	14.7736	963	109.865	5.56689
Q9HC35	Echinoderm microtubule-associated protein-like 4 OS=Homo sapiens GN=EML4 PE=1 SV=3 - [EMAL4_HUMAN]	54.8163	11.93	1	10	10	18	0.92295	1.07514	18	11.7893	1.89903	1.17099	18	31.588	1.10867	1.00327	18	22.5516	981	108.848	6.40479
P09382	Galectin-1 OS=Homo sapiens GN=LGALS1 PE=1 SV=2 - [LEG1_HUMAN]	248.657	70.37	1	7	7	94	0.827714	0.964198	94	12.3071	1.89898	1.17095	94	8.47215	1.23575	1.11827	94	9.57089	135	14.7062	5.50342
Q9BUL8	Programmed cell death protein 10 OS=Homo sapiens GN=PDCD10 PE=1 SV=1 - [PDC10_HUMAN]	3.49925	5.66	1	1	1	1	0.876313	1.02081	1		1.89897	1.17095	1		0.997181	0.902386	1		212	24.6858	8.19189
O95071	E3 ubiquitin-protein ligase UBR5 OS=Homo sapiens GN=UBR5 PE=1 SV=2 - [UBR5_HUMAN]	0	0.32	1	1	1	1	0.779067	0.90753	1		1.89848	1.17065	1		1.23337	1.11612	1		2799	309.158	5.84619
P06493	Cyclin-dependent kinase 1 OS=Homo sapiens GN=CDK1 PE=1 SV=3 - [CDK1_HUMAN]	7.14538	3.7	3	1	1	2	0.587675	0.684579	2	13.5642	1.89766	1.17014	2	8.37866	1.76991	1.60166	2	14.0769	297	34.0739	8.39697
Q02809	Procollagen-lysine,2-oxoglutarate 5-dioxygenase 1 OS=Homo sapiens GN=PLOD1 PE=1 SV=2 - [PLOD1_HUMAN]	18.795	7.15	1	4	4	6	0.757786	0.882739	6	11.2443	1.89442	1.16814	6	33.2138	1.46583	1.32648	6	19.6354	727	83.4974	6.94678
Q96C19	EF-hand domain-containing protein D2 OS=Homo sapiens GN=EFHD2 PE=1 SV=1 - [EFHD2_HUMAN]	60.5438	35.83	1	5	7	20	1.01652	1.18414	16	8.64414	1.8944	1.16813	16	53.7147	1.06785	0.966337	16	23.1571	240	26.6805	5.19873
P58107	Epiplakin OS=Homo sapiens GN=EPPK1 PE=1 SV=2 - [EPIPL_HUMAN]	201.178	21.45	1	21	25	52	1.19373	1.39056	42	29.2276	1.89438	1.16812	42	24.038	0.923512	0.83572	42	21.5351	5090	555.279	5.60498
O00170	AH receptor-interacting protein OS=Homo sapiens GN=AIP PE=1 SV=2 - [AIP_HUMAN]	27.1705	10.3	1	3	3	8	0.941655	1.09693	8	13.6075	1.89334	1.16748	8	13.1522	1.13166	1.02408	8	16.9917	330	37.6121	6.29053
O43852	Calumenin OS=Homo sapiens GN=CALU PE=1 SV=2 - [CALU_HUMAN]	80.1402	38.41	1	11	11	21	0.795373	0.926524	21	10.6443	1.89213	1.16673	21	23.3297	1.25543	1.13609	21	18.4183	315	37.0835	4.64014
O95674	Phosphatidate cytidylyltransferase 2 OS=Homo sapiens GN=CDS2 PE=1 SV=1 - [CDS2_HUMAN]	8.32159	4.27	1	1	1	2	0.782714	0.911778	2	3.9751	1.89127	1.1662	2	19.2794	1.13845	1.03022	2	17.3323	445	51.3841	7.09326
Q9NSE4	Isoleucine--tRNA ligase, mitochondrial OS=Homo sapiens GN=IARS2 PE=1 SV=2 - [SYIM_HUMAN]	36.3327	5.14	1	4	4	10	0.800124	0.932058	10	7.98461	1.89075	1.16588	10	7.16842	1.51416	1.37022	10	18.8955	1012	113.719	7.1958
P16070	CD44 antigen OS=Homo sapiens GN=CD44 PE=1 SV=3 - [CD44_HUMAN]	13.8807	6.33	1	4	4	8	0.822007	0.95755	8	4.39908	1.89054	1.16575	8	48.1165	0.985224	0.891565	8	20.5616	742	81.4874	5.32568
P05141	ADP/ATP translocase 2 OS=Homo sapiens GN=SLC25A5 PE=1 SV=7 - [ADT2_HUMAN]	28.7334	11.74	3	2	3	9	0.814464	0.948763	8	3.57226	1.8897	1.16524	8	7.7266	1.27264	1.15166	8	8.28064	298	32.8312	9.68604
Q7RTV0	PHD finger-like domain-containing protein 5A OS=Homo sapiens GN=PHF5A PE=1 SV=1 - [PHF5A_HUMAN]	10.7855	20	1	2	2	4	0.921954	1.07398	4	3.78012	1.88943	1.16506	4	14.4903	2.20437	1.99481	4	15.6425	110	12.397	8.41162
Q96JB5	CDK5 regulatory subunit-associated protein 3 OS=Homo sapiens GN=CDK5RAP3 PE=1 SV=2 - [CK5P3_HUMAN]	17.313	6.92	1	3	3	8	0.997833	1.16237	8	20.6944	1.88907	1.16485	8	20.5074	1.3076	1.18329	8	6.67435	506	56.885	4.75439
O60763	General vesicular transport factor p115 OS=Homo sapiens GN=USO1 PE=1 SV=2 - [USO1_HUMAN]	14.698	4.99	1	5	5	7	0.928587	1.0817	7	10.8939	1.88847	1.16448	7	18.5773	0.98522	0.891562	7	11.5574	962	107.828	4.90674
P16401	Histone H1.5 OS=Homo sapiens GN=HIST1H1B PE=1 SV=3 - [H15_HUMAN]	16.1245	14.16	1	2	3	6	0.884209	1.03001	5	12.1717	1.88784	1.16409	5	2.25846	2.35853	2.13432	5	14.0129	226	22.5665	10.9165
Q9UBM7	7-dehydrocholesterol reductase OS=Homo sapiens GN=DHCR7 PE=1 SV=1 - [DHCR7_HUMAN]	2.4939	2.74	1	1	1	1	0.728731	0.848894	1		1.88743	1.16383	1		1.56049	1.41215	1		475	54.4538	8.70459
Q66K74	Microtubule-associated protein 1S OS=Homo sapiens GN=MAP1S PE=1 SV=2 - [MAP1S_HUMAN]	5.53708	3.97	1	3	3	3	0.765816	0.892094	3	9.9718	1.88588	1.16287	3	48.2983	0.895853	0.81069	3	29.9216	1059	112.142	7.29834
Q96EP0	E3 ubiquitin-protein ligase RNF31 OS=Homo sapiens GN=RNF31 PE=1 SV=1 - [RNF31_HUMAN]	0	0.93	1	1	1	1	0.847053	0.986726	1		1.88567	1.16275	1		0.975278	0.882565	1		1072	119.575	6.56592
P51572	B-cell receptor-associated protein 31 OS=Homo sapiens GN=BCAP31 PE=1 SV=3 - [BAP31_HUMAN]	22.702	17.89	1	5	5	8	0.55343	0.644687	8	28.4517	1.88548	1.16263	8	26.8315	0.852623	0.771569	8	17.9755	246	27.974	8.44092
Q9H3P7	Golgi resident protein GCP60 OS=Homo sapiens GN=ACBD3 PE=1 SV=4 - [GCP60_HUMAN]	6.10913	3.79	1	2	2	2	1.05999	1.23477	2	7.42255	1.88543	1.1626	2	22.6453	1.28182	1.15997	2	31.3516	528	60.556	5.05908
O43615	Mitochondrial import inner membrane translocase subunit TIM44 OS=Homo sapiens GN=TIMM44 PE=1 SV=2 - [TIM44_HUMAN]	17.5874	9.07	1	3	3	4	0.753491	0.877736	4	6.37498	1.88482	1.16222	4	7.21195	1.20061	1.08648	4	1.45535	452	51.3235	8.32373
P43405	Tyrosine-protein kinase SYK OS=Homo sapiens GN=SYK PE=1 SV=1 - [KSYK_HUMAN]	3.81823	2.52	1	2	2	3	0.919525	1.07115	3	13.0673	1.88409	1.16177	3	9.78317	1.20666	1.09195	3	30.4733	635	72.0203	8.25049
Q5VT66	Mitochondrial amidoxime-reducing component 1 OS=Homo sapiens GN=MARC1 PE=1 SV=1 - [MARC1_HUMAN]	2.77455	2.67	1	1	1	1	1.18342	1.37855	1		1.88376	1.16157	1		1.2917	1.1689	1		337	37.4755	8.88037
Q07955	Serine/arginine-rich splicing factor 1 OS=Homo sapiens GN=SRSF1 PE=1 SV=2 - [SRSF1_HUMAN]	97.5076	39.11	1	10	10	38	0.904032	1.0531	38	14.0316	1.88356	1.16145	38	25.8907	1.68623	1.52593	38	25.8312	248	27.7278	10.3599
O14980	Exportin-1 OS=Homo sapiens GN=XPO1 PE=1 SV=1 - [XPO1_HUMAN]	18.8648	2.61	1	2	2	5	0.690593	0.804466	5	1.64283	1.88198	1.16047	5	2.67864	1.5318	1.38618	5	10.2162	1071	123.306	6.06201
P55036	26S proteasome non-ATPase regulatory subunit 4 OS=Homo sapiens GN=PSMD4 PE=1 SV=1 - [PSMD4_HUMAN]	14.0714	8.49	2	2	2	3	0.872872	1.0168	3	8.37034	1.8818	1.16036	3	0.792784	0.909383	0.822934	3	11.3728	377	40.7112	4.79248
Q9Y5K5	Ubiquitin carboxyl-terminal hydrolase isozyme L5 OS=Homo sapiens GN=UCHL5 PE=1 SV=3 - [UCHL5_HUMAN]	3.234	5.17	1	1	1	1	1.02541	1.19449	1		1.88091	1.15981	1		1.13903	1.03075	1		329	37.583	5.32568
O00571	ATP-dependent RNA helicase DDX3X OS=Homo sapiens GN=DDX3X PE=1 SV=3 - [DDX3X_HUMAN]	69.4265	14.5	3	8	9	20	0.877961	1.02273	18	15.4892	1.87909	1.15869	18	27.0918	1.26817	1.14762	18	21.8834	662	73.198	7.18115
P26885	Peptidyl-prolyl cis-trans isomerase FKBP2 OS=Homo sapiens GN=FKBP2 PE=1 SV=2 - [FKBP2_HUMAN]	20.0587	23.94	1	4	4	7	1.11466	1.29846	7	10.5369	1.87887	1.15855	7	13.4463	0.873173	0.790166	7	10.4187	142	15.6393	9.12939
Q9NZA1	Chloride intracellular channel protein 5 OS=Homo sapiens GN=CLIC5 PE=1 SV=3 - [CLIC5_HUMAN]	12.9601	8.05	2	2	2	4	0.941861	1.09717	4	10.3734	1.87861	1.15839	4	15.8155	1.27226	1.15131	4	5.83376	410	46.4737	4.81787
Q3LXA3	Bifunctional ATP-dependent dihydroxyacetone kinase/FAD-AMP lyase (cyclizing) OS=Homo sapiens GN=DAK PE=1 SV=2 - [DHAK_HUMAN]	27.4688	12.35	1	4	4	6	0.728201	0.848276	6	18.7383	1.87819	1.15814	6	24.1126	1.29565	1.17248	6	20.6101	575	58.91	7.48877
Q00535	Cyclin-dependent-like kinase 5 OS=Homo sapiens GN=CDK5 PE=1 SV=3 - [CDK5_HUMAN]	2.40635	6.16	1	1	1	1	0.750389	0.874123	1		1.8781	1.15808	1		1.07644	0.974113	1		292	33.2832	7.66455
P23396	40S ribosomal protein S3 OS=Homo sapiens GN=RPS3 PE=1 SV=2 - [RS3_HUMAN]	36.9649	41.98	1	9	9	12	0.721391	0.840343	12	10.4439	1.87788	1.15795	12	20.0048	1.3122	1.18746	12	17.3392	243	26.6714	9.65674
Q15459	Splicing factor 3A subunit 1 OS=Homo sapiens GN=SF3A1 PE=1 SV=1 - [SF3A1_HUMAN]	12.5999	3.03	1	3	3	4	0.906889	1.05643	4	12.8061	1.87737	1.15763	4	28.6557	1.15987	1.04961	4	14.7326	793	88.8305	5.22412
P55196	Afadin OS=Homo sapiens GN=MLLT4 PE=1 SV=3 - [AFAD_HUMAN]	17.8384	2.74	1	3	3	5	0.884434	1.03027	5	7.39114	1.87503	1.15618	5	8.36637	1.3327	1.20601	5	7.68904	1824	206.676	6.46826
P05997	Collagen alpha-2(V) chain OS=Homo sapiens GN=COL5A2 PE=1 SV=3 - [CO5A2_HUMAN]	0	0.6	1	1	1	1	0.843506	0.982593	1		1.87421	1.15568	1		0.935739	0.846784	1		1499	144.821	6.45557
Q6IBS0	Twinfilin-2 OS=Homo sapiens GN=TWF2 PE=1 SV=2 - [TWF2_HUMAN]	38.5868	21.2	1	6	6	9	0.976147	1.13711	9	9.19625	1.87318	1.15504	9	27.9746	1.42285	1.28759	9	41.0913	349	39.5233	6.84424
P53007	Tricarboxylate transport protein, mitochondrial OS=Homo sapiens GN=SLC25A1 PE=1 SV=2 - [TXTP_HUMAN]	12.759	6.43	1	2	2	5	0.748927	0.87242	5	11.5769	1.87275	1.15478	5	17.9356	1.1313	1.02376	5	19.8709	311	33.991	9.89111
P55198	Protein AF-17 OS=Homo sapiens GN=MLLT6 PE=1 SV=2 - [AF17_HUMAN]	0	0.91	1	1	1	1	0.784397	0.913738	1		1.87056	1.15343	1		1.39749	1.26464	1		1093	112.006	8.6167
P51884	Lumican OS=Homo sapiens GN=LUM PE=1 SV=2 - [LUM_HUMAN]	974.82	35.21	1	11	11	297	0.981466	1.1433	297	14.8612	1.87026	1.15325	297	13.2497	0.640094	0.579244	297	35.0104	338	38.4048	6.60986
P31946	14-3-3 protein beta/alpha OS=Homo sapiens GN=YWHAB PE=1 SV=3 - [1433B_HUMAN]	163.372	51.63	1	5	12	48	1.03744	1.20851	32	15.037	1.86965	1.15287	32	20.8796	0.971783	0.879402	32	18.327	246	28.0648	4.83057
Q8IZP0	Abl interactor 1 OS=Homo sapiens GN=ABI1 PE=1 SV=4 - [ABI1_HUMAN]	3.61558	2.95	1	1	1	1	1.30168	1.51631	1		1.86941	1.15272	1		1.78649	1.61666	1		508	55.0467	7.06396
Q9HA64	Ketosamine-3-kinase OS=Homo sapiens GN=FN3KRP PE=1 SV=2 - [KT3K_HUMAN]	8.09242	7.12	1	2	2	3	1.22683	1.42912	3	18.9842	1.8679	1.15179	3	17.59	1.31149	1.18682	3	17.0101	309	34.3902	7.32764
P78406	mRNA export factor OS=Homo sapiens GN=RAE1 PE=1 SV=1 - [RAE1L_HUMAN]	20.2709	14.4	1	4	4	6	0.786236	0.91588	6	1.26472	1.86784	1.15176	6	11.5373	1.52997	1.38453	6	21.8417	368	40.9419	7.82568
Q9NUB1	Acetyl-coenzyme A synthetase 2-like, mitochondrial OS=Homo sapiens GN=ACSS1 PE=1 SV=2 - [ACS2L_HUMAN]	17.002	5.95	1	3	3	5	0.798421	0.930075	5	4.4923	1.86783	1.15175	5	33.7453	1.15828	1.04817	5	27.514	689	74.809	7.10791
Q9Y512	Sorting and assembly machinery component 50 homolog OS=Homo sapiens GN=SAMM50 PE=1 SV=3 - [SAM50_HUMAN]	8.13027	4.69	1	2	2	2	0.75929	0.884491	2	8.13455	1.86753	1.15156	2	9.34329	1.57913	1.42902	2	30.8271	469	51.9433	6.90283
P61019	Ras-related protein Rab-2A OS=Homo sapiens GN=RAB2A PE=1 SV=1 - [RAB2A_HUMAN]	27.4508	21.7	2	4	4	7	1.0051	1.17083	7	26.3352	1.86706	1.15127	7	22.1853	1.40746	1.27366	7	21.8906	212	23.5308	6.53662
Q9NPH2	Inositol-3-phosphate synthase 1 OS=Homo sapiens GN=ISYNA1 PE=1 SV=1 - [INO1_HUMAN]	3.72707	1.43	1	1	1	2	0.939142	1.094	2	5.51655	1.86702	1.15124	2	3.51856	1.39323	1.26078	2	4.65441	558	61.0291	5.75732
P11388	DNA topoisomerase 2-alpha OS=Homo sapiens GN=TOP2A PE=1 SV=3 - [TOP2A_HUMAN]	17.013	2.61	1	2	4	6	0.835603	0.973388	4	9.17772	1.86681	1.15112	4	9.89545	2.02221	1.82997	4	12.2418	1531	174.276	8.71924
Q9H9B4	Sideroflexin-1 OS=Homo sapiens GN=SFXN1 PE=1 SV=4 - [SFXN1_HUMAN]	23.37	9.63	1	2	3	8	0.695233	0.809872	6	3.47498	1.86463	1.14978	6	8.44964	0.903658	0.817753	6	13.9035	322	35.5963	9.0708
Q68CZ2	Tensin-3 OS=Homo sapiens GN=TNS3 PE=1 SV=2 - [TENS3_HUMAN]	10.5465	3.6	2	2	3	4	0.701417	0.817075	2	4.66634	1.86462	1.14977	2	54.0179	1.00086	0.905712	2	32.6276	1445	155.169	6.81494
O00291	Huntingtin-interacting protein 1 OS=Homo sapiens GN=HIP1 PE=1 SV=5 - [HIP1_HUMAN]	1.97043	0.77	1	1	1	1	1.02306	1.19175	1		1.86461	1.14976	1		1.37753	1.24658	1		1037	116.148	5.30029
Q99816	Tumor susceptibility gene 101 protein OS=Homo sapiens GN=TSG101 PE=1 SV=2 - [TS101_HUMAN]	6.14259	2.56	1	1	1	2	0.847031	0.9867	2	4.95356	1.86403	1.1494	2	18.7239	1.59011	1.43895	2	21.7855	390	43.9165	6.45557
Q96JH7	Deubiquitinating protein VCIP135 OS=Homo sapiens GN=VCPIP1 PE=1 SV=2 - [VCIP1_HUMAN]	2.01108	1.31	1	1	1	1	0.864577	1.00714	1		1.86371	1.1492	1		1.16531	1.05453	1		1222	134.236	7.1958
P42765	3-ketoacyl-CoA thiolase, mitochondrial OS=Homo sapiens GN=ACAA2 PE=1 SV=2 - [THIM_HUMAN]	98.5202	38.04	1	10	10	20	0.949665	1.10626	20	15.2806	1.86355	1.14911	20	19.2124	1.28919	1.16663	20	19.727	397	41.8976	8.08936
P12268	Inosine-5'-monophosphate dehydrogenase 2 OS=Homo sapiens GN=IMPDH2 PE=1 SV=2 - [IMDH2_HUMAN]	31.815	11.87	2	5	5	9	0.882061	1.02751	9	8.45176	1.86354	1.1491	9	18.5725	1.7216	1.55794	9	15.95	514	55.7696	6.90283
Q9Y2G9	Protein strawberry notch homolog 2 OS=Homo sapiens GN=SBNO2 PE=2 SV=3 - [SBNO2_HUMAN]	1.71937	0.95	2	1	1	1	0.910659	1.06082	1		1.86308	1.14882	1		1.22882	1.112	1		1366	150.181	6.52197
P13498	Cytochrome b-245 light chain OS=Homo sapiens GN=CYBA PE=1 SV=3 - [CY24A_HUMAN]	2.27243	5.13	1	1	1	1	0.453001	0.527698	1		1.86133	1.14774	1		0.649396	0.587662	1		195	20.9991	9.53955
P26196	Probable ATP-dependent RNA helicase DDX6 OS=Homo sapiens GN=DDX6 PE=1 SV=2 - [DDX6_HUMAN]	16.4053	9.73	1	4	4	5	0.860435	1.00231	5	2.48294	1.86098	1.14752	5	16.5627	1.43854	1.30178	5	30.7951	483	54.3823	8.66064
O00148	ATP-dependent RNA helicase DDX39A OS=Homo sapiens GN=DDX39A PE=1 SV=2 - [DX39A_HUMAN]	34.9675	15.93	1	2	7	14	0.905168	1.05442	3	24.0401	1.86039	1.14716	3	63.9518	1.04548	0.946093	3	10.7417	427	49.098	5.68115
P29144	Tripeptidyl-peptidase 2 OS=Homo sapiens GN=TPP2 PE=1 SV=4 - [TPP2_HUMAN]	65.2816	9.77	1	9	9	21	0.88719	1.03348	21	8.09695	1.85982	1.14681	21	19.9837	1.3038	1.17985	21	19.3057	1249	138.263	6.31592
Q14554	Protein disulfide-isomerase A5 OS=Homo sapiens GN=PDIA5 PE=1 SV=1 - [PDIA5_HUMAN]	5.92361	4.82	1	2	2	2	0.907285	1.05689	2	14.9844	1.85871	1.14612	2	46.013	0.883526	0.799535	2	42.6571	519	59.5561	7.91357
Q96ST3	Paired amphipathic helix protein Sin3a OS=Homo sapiens GN=SIN3A PE=1 SV=2 - [SIN3A_HUMAN]	2.25588	0.71	1	1	1	1	0.97013	1.1301	1		1.85816	1.14578	1		1.60151	1.44926	1		1273	145.085	7.25439
Q7KZF4	Staphylococcal nuclease domain-containing protein 1 OS=Homo sapiens GN=SND1 PE=1 SV=1 - [SND1_HUMAN]	141.443	22.97	1	14	14	39	0.821691	0.957182	39	15.4438	1.8579	1.14563	39	26.2919	1.60188	1.4496	39	35.0076	910	101.934	7.1665
P12004	Proliferating cell nuclear antigen OS=Homo sapiens GN=PCNA PE=1 SV=1 - [PCNA_HUMAN]	65.7373	24.14	1	4	4	16	0.931587	1.0852	16	11.8834	1.85719	1.14519	16	23.5466	2.73925	2.47884	16	67.0412	261	28.7503	4.69092
Q15149	Plectin OS=Homo sapiens GN=PLEC PE=1 SV=3 - [PLEC_HUMAN]	918.447	30.68	5	123	128	292	0.914561	1.06537	279	16.1772	1.85598	1.14444	279	23.0123	1.06121	0.960329	279	23.6402	4684	531.466	5.96045
Q9BYN8	28S ribosomal protein S26, mitochondrial OS=Homo sapiens GN=MRPS26 PE=1 SV=1 - [RT26_HUMAN]	6.96198	18.54	1	4	4	5	0.835613	0.973399	5	17.3704	1.85569	1.14426	5	17.5095	1.38199	1.25061	5	14.5079	205	24.1969	10.3892
Q3KQV9	UDP-N-acetylhexosamine pyrophosphorylase-like protein 1 OS=Homo sapiens GN=UAP1L1 PE=1 SV=2 - [UAP1L_HUMAN]	1.80778	3.75	1	1	2	2	0.571174	0.665356	1		1.85488	1.14376	1		1.17367	1.0621	1		507	56.9944	6.31592
O75312	Zinc finger protein ZPR1 OS=Homo sapiens GN=ZPR1 PE=1 SV=1 - [ZPR1_HUMAN]	6.85868	2.4	1	1	1	3	0.937967	1.09263	3	4.28602	1.85471	1.14366	3	5.52704	1.2776	1.15615	3	5.49951	459	50.893	4.729
Q99733	Nucleosome assembly protein 1-like 4 OS=Homo sapiens GN=NAP1L4 PE=1 SV=1 - [NP1L4_HUMAN]	21.9857	7.73	1	1	2	7	1.06367	1.23906	2	0.40815	1.85445	1.1435	2	4.59339	1.76661	1.59867	2	0.127281	375	42.7969	4.69092
P61626	Lysozyme C OS=Homo sapiens GN=LYZ PE=1 SV=1 - [LYSC_HUMAN]	6.57906	12.84	1	3	3	4	0.627022	0.730413	4	29.3092	1.8541	1.14328	4	10.2632	1.10744	1.00216	4	2.06271	148	16.5263	9.15869
P30038	Delta-1-pyrroline-5-carboxylate dehydrogenase, mitochondrial OS=Homo sapiens GN=ALDH4A1 PE=1 SV=3 - [AL4A1_HUMAN]	22.5848	11.19	1	5	5	8	0.790138	0.920427	8	30.1114	1.85394	1.14318	8	5.06614	1.06065	0.959824	8	5.09488	563	61.6806	8.07471
P17980	26S protease regulatory subunit 6A OS=Homo sapiens GN=PSMC3 PE=1 SV=3 - [PRS6A_HUMAN]	23.164	12.07	1	4	4	7	0.986003	1.14859	7	14.0796	1.85271	1.14242	7	18.0286	1.51134	1.36767	7	7.06383	439	49.1725	5.23682
Q15041	ADP-ribosylation factor-like protein 6-interacting protein 1 OS=Homo sapiens GN=ARL6IP1 PE=1 SV=2 - [AR6P1_HUMAN]	4.05811	3.94	1	1	1	2	0.688993	0.802603	2	14.858	1.85226	1.14215	2	20.1087	1.03672	0.938165	2	0.811915	203	23.3474	9.31982
Q9H4A6	Golgi phosphoprotein 3 OS=Homo sapiens GN=GOLPH3 PE=1 SV=1 - [GOLP3_HUMAN]	18.9211	5.03	1	1	1	5	0.98127	1.14307	5	12.79	1.8517	1.1418	5	1.475	1.34052	1.21308	5	16.0683	298	33.7895	6.44287
O75348	V-type proton ATPase subunit G 1 OS=Homo sapiens GN=ATP6V1G1 PE=1 SV=3 - [VATG1_HUMAN]	7.55869	9.32	1	1	1	2	0.917558	1.06886	2	7.73393	1.85148	1.14166	2	4.21303	0.895252	0.810146	2	10.4143	118	13.7491	8.79248
P23434	Glycine cleavage system H protein, mitochondrial OS=Homo sapiens GN=GCSH PE=1 SV=2 - [GCSH_HUMAN]	5.56893	5.78	1	1	1	2	0.857453	0.998841	2	12.5082	1.85133	1.14157	2	1.39577	1.76488	1.5971	2	0.826843	173	18.8726	4.88135
Q99969	Retinoic acid receptor responder protein 2 OS=Homo sapiens GN=RARRES2 PE=1 SV=1 - [RARR2_HUMAN]	4.46123	6.75	1	1	1	1	0.887869	1.03427	1		1.85123	1.14151	1		1.03516	0.936754	1		163	18.6058	9.08545
Q9UNE7	E3 ubiquitin-protein ligase CHIP OS=Homo sapiens GN=STUB1 PE=1 SV=2 - [CHIP_HUMAN]	0	2.31	1	1	1	1	0.93141	1.08499	1		1.85033	1.14096	1		1.02803	0.930304	1		303	34.8342	5.87158
P52888	Thimet oligopeptidase OS=Homo sapiens GN=THOP1 PE=1 SV=2 - [THOP1_HUMAN]	9.64833	7.26	1	4	4	4	0.93756	1.09216	4	6.86401	1.8486	1.13989	4	13.846	1.14125	1.03276	4	28.2739	689	78.7895	6.04932
Q8TEA8	D-tyrosyl-tRNA(Tyr) deacylase 1 OS=Homo sapiens GN=DTD1 PE=1 SV=2 - [DTD1_HUMAN]	7.02633	7.18	1	1	1	2	0.806164	0.939094	2	8.69242	1.84835	1.13974	2	12.2101	1.16859	1.0575	2	2.06094	209	23.409	8.23584
Q15181	Inorganic pyrophosphatase OS=Homo sapiens GN=PPA1 PE=1 SV=2 - [IPYR_HUMAN]	133.496	51.21	1	10	11	40	0.892877	1.04011	39	21.5593	1.84809	1.13957	39	13.013	1.03821	0.939515	39	37.3705	289	32.6392	5.85889
P58546	Myotrophin OS=Homo sapiens GN=MTPN PE=1 SV=2 - [MTPN_HUMAN]	17.5686	22.03	1	2	2	4	1.06082	1.23574	4	6.62241	1.84778	1.13939	4	10.4865	0.890122	0.805504	4	1.58306	118	12.8866	5.51611
O00429	Dynamin-1-like protein OS=Homo sapiens GN=DNM1L PE=1 SV=2 - [DNM1L_HUMAN]	32.1994	13.18	1	8	8	10	0.794644	0.925675	10	10.624	1.8461	1.13835	10	7.3293	0.959309	0.868114	10	17.6841	736	81.8261	6.81494
Q8N0X4	Citrate lyase subunit beta-like protein, mitochondrial OS=Homo sapiens GN=CLYBL PE=1 SV=2 - [CLYBL_HUMAN]	49.8854	15.29	1	4	4	11	0.810626	0.944292	11	7.50645	1.84437	1.13728	11	17.9008	0.920469	0.832966	11	10.8464	340	37.3359	8.73389
P63279	SUMO-conjugating enzyme UBC9 OS=Homo sapiens GN=UBE2I PE=1 SV=1 - [UBC9_HUMAN]	5.15262	14.56	1	2	2	4	0.901544	1.0502	4	0.905589	1.84379	1.13692	4	4.01506	1.32505	1.19908	4	10.7306	158	17.9952	8.66064
Q5SZB4	Uncharacterized protein C9orf50 OS=Homo sapiens GN=C9orf50 PE=2 SV=1 - [CI050_HUMAN]	2.00682	2.09	1	1	1	1	0.714481	0.832294	1		1.8426	1.13619	1		0.960613	0.869294	1		431	47.6099	10.3599
O60934	Nibrin OS=Homo sapiens GN=NBN PE=1 SV=1 - [NBN_HUMAN]	1.73159	1.72	1	1	1	1	0.977026	1.13813	1		1.84181	1.1357	1		1.31023	1.18567	1		754	84.906	6.90283
O60264	SWI/SNF-related matrix-associated actin-dependent regulator of chromatin subfamily A member 5 OS=Homo sapiens GN=SMARCA5 PE=1 SV=1 - [SMCA5_HUMAN]	27.3554	6.46	2	6	6	9	0.799596	0.931443	9	11.618	1.84174	1.13566	9	70.4123	1.61247	1.45919	9	29.41	1052	121.828	8.08936
Q15843	NEDD8 OS=Homo sapiens GN=NEDD8 PE=1 SV=1 - [NEDD8_HUMAN]	21.6089	28.4	1	3	3	8	1.2331	1.43643	8	8.14549	1.84045	1.13487	8	19.8374	0.741238	0.670773	8	11.1598	81	9.06595	8.42627
O95219	Sorting nexin-4 OS=Homo sapiens GN=SNX4 PE=1 SV=1 - [SNX4_HUMAN]	0	2.44	1	1	1	1	0.811198	0.944958	1		1.84036	1.13481	1		1.07582	0.97355	1		450	51.8761	5.98584
P04114	Apolipoprotein B-100 OS=Homo sapiens GN=APOB PE=1 SV=2 - [APOB_HUMAN]	64.6199	3.7	1	16	16	23	0.640967	0.746658	23	16.712	1.84002	1.1346	23	18.1753	0.722184	0.65353	23	22.0268	4563	515.283	7.04932
P07858	Cathepsin B OS=Homo sapiens GN=CTSB PE=1 SV=3 - [CATB_HUMAN]	287.058	25.37	1	8	8	74	0.778396	0.906748	74	14.7443	1.83997	1.13457	74	26.6656	1.02346	0.926167	74	15.7677	339	37.7968	6.30322
P51151	Ras-related protein Rab-9A OS=Homo sapiens GN=RAB9A PE=1 SV=1 - [RAB9A_HUMAN]	7.51571	6.97	1	1	1	2	0.990166	1.15344	2	4.56244	1.83946	1.13425	2	2.76864	1.18665	1.07384	2	2.1123	201	22.8232	5.46533
P84090	Enhancer of rudimentary homolog OS=Homo sapiens GN=ERH PE=1 SV=1 - [ERH_HUMAN]	28.8167	23.08	1	2	2	7	1.0525	1.22605	7	11.2346	1.8384	1.1336	7	14.4266	2.38997	2.16277	7	21.5649	104	12.251	5.92236
Q12797	Aspartyl/asparaginyl beta-hydroxylase OS=Homo sapiens GN=ASPH PE=1 SV=3 - [ASPH_HUMAN]	16.2526	7.12	1	4	4	6	0.868995	1.01229	6	9.32802	1.83721	1.13287	6	29.1721	1.31806	1.19276	6	25.0964	758	85.8095	5.0083
Q9Y383	Putative RNA-binding protein Luc7-like 2 OS=Homo sapiens GN=LUC7L2 PE=1 SV=2 - [LC7L2_HUMAN]	26.9204	13.78	1	3	5	8	1.09211	1.27219	5	3.84315	1.8371	1.1328	5	7.33482	1.66547	1.50715	5	30.3605	392	46.4856	10.0083
Q9P016	Thymocyte nuclear protein 1 OS=Homo sapiens GN=THYN1 PE=1 SV=1 - [THYN1_HUMAN]	16.6778	11.56	1	3	3	6	0.79344	0.924273	6	24.6477	1.83703	1.13275	6	14.9017	0.912785	0.826012	6	15.9833	225	25.681	9.24658
Q92878	DNA repair protein RAD50 OS=Homo sapiens GN=RAD50 PE=1 SV=1 - [RAD50_HUMAN]	39	6.63	1	8	8	12	0.762919	0.888719	12	6.37194	1.83682	1.13262	12	14.6273	1.23966	1.12181	12	19.0883	1312	153.797	6.88818
Q8IWU6	Extracellular sulfatase Sulf-1 OS=Homo sapiens GN=SULF1 PE=1 SV=1 - [SULF1_HUMAN]	0	1.26	1	1	1	1	0.701429	0.817089	1		1.83595	1.13209	1		1.33201	1.20539	1		871	100.962	9.08545
Q9Y277	Voltage-dependent anion-selective channel protein 3 OS=Homo sapiens GN=VDAC3 PE=1 SV=1 - [VDAC3_HUMAN]	3.4814	3.18	1	1	1	2	0.79801	0.929596	2	2.84838	1.83435	1.1311	2	7.0724	1.46361	1.32448	2	23.459	283	30.6393	8.66064
Q8NBJ5	Procollagen galactosyltransferase 1 OS=Homo sapiens GN=COLGALT1 PE=1 SV=1 - [GT251_HUMAN]	39.9333	11.41	2	6	6	13	0.714082	0.831828	11	16.2668	1.83351	1.13058	11	24.6089	1.16802	1.05698	11	19.4419	622	71.5905	7.31299
P55265	Double-stranded RNA-specific adenosine deaminase OS=Homo sapiens GN=ADAR PE=1 SV=4 - [DSRAD_HUMAN]	7.1519	0.9	1	1	1	2	1.05852	1.23307	2	1.14757	1.83339	1.13051	2	4.64424	0.61082	0.552753	2	15.5557	1226	135.981	8.646
P62826	GTP-binding nuclear protein Ran OS=Homo sapiens GN=RAN PE=1 SV=3 - [RAN_HUMAN]	31.9729	21.76	1	6	6	11	0.805661	0.938509	11	6.22558	1.83311	1.13034	11	14.3309	1.36792	1.23788	11	20.853	216	24.4076	7.48877
P98082	Disabled homolog 2 OS=Homo sapiens GN=DAB2 PE=1 SV=3 - [DAB2_HUMAN]	3.72787	1.69	1	1	1	1	1.00911	1.1755	1		1.83287	1.13019	1		0.866899	0.784489	1		770	82.397	5.52881
P98160	Basement membrane-specific heparan sulfate proteoglycan core protein OS=Homo sapiens GN=HSPG2 PE=1 SV=4 - [PGBM_HUMAN]	566.974	18.95	1	62	62	168	0.887026	1.03329	168	17.2536	1.83277	1.13013	168	22.1131	0.919071	0.831701	168	24.2428	4391	468.532	6.50732
P12814	Alpha-actinin-1 OS=Homo sapiens GN=ACTN1 PE=1 SV=2 - [ACTN1_HUMAN]	981.954	49.22	2	27	42	292	0.812286	0.946226	105	13.9722	1.8301	1.12848	105	16.132	1.09851	0.99408	105	13.102	892	102.993	5.41455
Q92541	RNA polymerase-associated protein RTF1 homolog OS=Homo sapiens GN=RTF1 PE=1 SV=4 - [RTF1_HUMAN]	2.1714	1.13	1	1	1	1	0.788524	0.918546	1		1.83004	1.12844	1		1.25151	1.13254	1		710	80.2646	8.14795
Q9H2C0	Gigaxonin OS=Homo sapiens GN=GAN PE=1 SV=1 - [GAN_HUMAN]	2.72581	2.35	1	1	1	1	0.870064	1.01353	1		1.82936	1.12803	1		1.40699	1.27323	1		597	67.5947	5.84619
Q15427	Splicing factor 3B subunit 4 OS=Homo sapiens GN=SF3B4 PE=1 SV=1 - [SF3B4_HUMAN]	25.3563	3.3	1	1	1	6	0.981043	1.14281	6	15.3632	1.82882	1.12769	6	21.587	2.07244	1.87543	6	31.5702	424	44.3571	8.55811
Q9Y5Q8	General transcription factor 3C polypeptide 5 OS=Homo sapiens GN=GTF3C5 PE=1 SV=2 - [TF3C5_HUMAN]	2.50288	1.35	1	1	1	1	0.760396	0.88578	1		1.82787	1.12711	1		1.27465	1.15348	1		519	59.5331	6.90283
Q9UQB8	Brain-specific angiogenesis inhibitor 1-associated protein 2 OS=Homo sapiens GN=BAIAP2 PE=1 SV=1 - [BAIP2_HUMAN]	11.5404	4.89	1	2	2	3	0.74249	0.864921	3	2.78552	1.82719	1.12669	3	16.9881	1.20373	1.0893	3	8.61681	552	60.8296	8.89502
P06730	Eukaryotic translation initiation factor 4E OS=Homo sapiens GN=EIF4E PE=1 SV=2 - [IF4E_HUMAN]	6.23104	8.76	1	2	2	3	1.07674	1.25429	3	9.19948	1.82678	1.12643	3	23.2269	1.24592	1.12748	3	0.946452	217	25.0815	6.15088
P23142	Fibulin-1 OS=Homo sapiens GN=FBLN1 PE=1 SV=4 - [FBLN1_HUMAN]	134.185	31.29	1	14	14	32	0.73351	0.854461	32	13.5646	1.8267	1.12639	32	28.6337	1.89803	1.7176	32	43.9248	703	77.1624	5.22412
Q8WVV9	Heterogeneous nuclear ribonucleoprotein L-like OS=Homo sapiens GN=HNRNPLL PE=1 SV=1 - [HNRLL_HUMAN]	11.2234	9.59	1	3	3	3	0.879278	1.02426	3	0.84614	1.82608	1.126	3	48.1894	1.18523	1.07256	3	1.10352	542	60.0449	7.72314
P54819	Adenylate kinase 2, mitochondrial OS=Homo sapiens GN=AK2 PE=1 SV=2 - [KAD2_HUMAN]	92.9892	43.93	1	8	8	21	0.955846	1.11346	21	13.0502	1.82599	1.12595	21	16.8774	0.885847	0.801635	21	14.0567	239	26.4608	7.81104
P80188	Neutrophil gelatinase-associated lipocalin OS=Homo sapiens GN=LCN2 PE=1 SV=2 - [NGAL_HUMAN]	34.7934	28.28	1	4	4	12	0.721444	0.840405	12	22.1631	1.82595	1.12592	12	8.61341	1.62916	1.47428	12	28.5313	198	22.5737	8.90967
P51570	Galactokinase OS=Homo sapiens GN=GALK1 PE=1 SV=1 - [GALK1_HUMAN]	19.5746	13.27	1	4	4	7	0.794067	0.925002	7	8.49451	1.82557	1.12569	7	26.7724	1.07268	0.970709	7	10.9041	392	42.2456	6.45557
P13760	HLA class II histocompatibility antigen, DRB1-4 beta chain OS=Homo sapiens GN=HLA-DRB1 PE=1 SV=1 - [2B14_HUMAN]	21.0548	8.65	6	1	2	6	1.17032	1.3633	1		1.82484	1.12524	1		1.2454	1.12701	1		266	30.093	7.18115
P53611	Geranylgeranyl transferase type-2 subunit beta OS=Homo sapiens GN=RABGGTB PE=1 SV=2 - [PGTB2_HUMAN]	10.8752	3.32	1	1	1	3	0.933069	1.08693	3	2.7513	1.82451	1.12503	3	18.8898	0.973665	0.881104	3	3.5299	331	36.9003	5.03369
Q86X29	Lipolysis-stimulated lipoprotein receptor OS=Homo sapiens GN=LSR PE=1 SV=4 - [LSR_HUMAN]	8.73116	3.39	1	2	2	3	0.902148	1.05091	3	4.53848	1.82321	1.12423	3	2.12652	2.00708	1.81628	3	7.64801	649	71.3939	7.97217
Q14137	Ribosome biogenesis protein BOP1 OS=Homo sapiens GN=BOP1 PE=1 SV=2 - [BOP1_HUMAN]	5.17764	4.16	1	3	3	3	0.785673	0.915225	3	4.28254	1.82205	1.12352	3	8.07675	1.20183	1.08758	3	28.4322	746	83.5772	6.18896
P15529	Membrane cofactor protein OS=Homo sapiens GN=CD46 PE=1 SV=3 - [MCP_HUMAN]	2.82345	2.04	1	1	1	1	0.876646	1.0212	1		1.82199	1.12348	1		1.29638	1.17314	1		392	43.7187	6.7417
P30566	Adenylosuccinate lyase OS=Homo sapiens GN=ADSL PE=1 SV=2 - [PUR8_HUMAN]	2.61082	1.86	1	1	1	1	0.923079	1.07529	1		1.82083	1.12277	1		1.85467	1.67836	1		484	54.854	7.10791
Q8TDZ2	Protein-methionine sulfoxide oxidase MICAL1 OS=Homo sapiens GN=MICAL1 PE=1 SV=2 - [MICA1_HUMAN]	9.15363	2.81	1	4	4	4	0.954141	1.11147	4	4.2613	1.82021	1.12238	4	26.2071	0.999982	0.90492	4	26.2979	1067	117.801	6.40479
Q9NTZ6	RNA-binding protein 12 OS=Homo sapiens GN=RBM12 PE=1 SV=1 - [RBM12_HUMAN]	4.16741	1.07	1	1	1	2	0.909949	1.05999	2	5.7381	1.81999	1.12225	2	8.98925	1.30898	1.18454	2	17.9513	932	97.3334	8.63135
Q8N4Y2	EF-hand calcium-binding domain-containing protein 4A OS=Homo sapiens GN=CRACR2B PE=1 SV=3 - [EFC4A_HUMAN]	3.3143	2.76	1	1	1	1	0.767051	0.893532	1		1.81877	1.1215	1		1.07523	0.973014	1		399	44.9285	5.33838
Q8NFV4	Alpha/beta hydrolase domain-containing protein 11 OS=Homo sapiens GN=ABHD11 PE=2 SV=1 - [ABHDB_HUMAN]	9.28881	5.08	1	1	1	2	0.895392	1.04304	2	2.50836	1.81849	1.12133	2	0.643908	1.26657	1.14617	2	1.9039	315	34.6681	9.48096
P05067	Amyloid beta A4 protein OS=Homo sapiens GN=APP PE=1 SV=3 - [A4_HUMAN]	7.28155	3.25	1	2	2	3	0.733985	0.855014	3	1.76337	1.81791	1.12097	3	7.77424	1.23184	1.11474	3	11.6868	770	86.8881	4.81787
P05155	Plasma protease C1 inhibitor OS=Homo sapiens GN=SERPING1 PE=1 SV=2 - [IC1_HUMAN]	1.76935	1.6	1	1	1	2	0.659579	0.768338	2	8.6988	1.81725	1.12056	2	2.75285	0.828863	0.750069	2	8.15164	500	55.1194	6.55127
Q15126	Phosphomevalonate kinase OS=Homo sapiens GN=PMVK PE=1 SV=3 - [PMVK_HUMAN]	2.02291	4.17	1	1	1	1	0.920574	1.07237	1		1.81712	1.12048	1		1.02038	0.923384	1		192	21.9812	5.73193
P62760	Visinin-like protein 1 OS=Homo sapiens GN=VSNL1 PE=1 SV=2 - [VISL1_HUMAN]	7.05579	5.76	1	1	1	2	0.696421	0.811256	2	13.6949	1.81645	1.12006	2	11.552	2.4432	2.21094	2	0.418127	191	22.128	5.14795
Q9Y697	Cysteine desulfurase, mitochondrial OS=Homo sapiens GN=NFS1 PE=1 SV=3 - [NFS1_HUMAN]	4.06854	3.06	1	1	1	1	0.73582	0.857151	1		1.81608	1.11984	1		0.901414	0.815722	1		457	50.1639	8.30908
Q9C0E8	Protein lunapark OS=Homo sapiens GN=LNP PE=1 SV=2 - [LNP_HUMAN]	4.28145	2.57	1	1	1	2	0.914958	1.06583	2	21.9709	1.81598	1.11978	2	30.0648	0.575493	0.520785	2	30.707	428	47.7102	5.10986
P49959	Double-strand break repair protein MRE11A OS=Homo sapiens GN=MRE11A PE=1 SV=3 - [MRE11_HUMAN]	12.7021	3.81	1	2	2	4	0.772845	0.900281	4	1.16666	1.81426	1.11872	4	9.5067	1.6135	1.46011	4	3.67508	708	80.5433	5.89697
P49746	Thrombospondin-3 OS=Homo sapiens GN=THBS3 PE=1 SV=1 - [TSP3_HUMAN]	2.52876	1.36	1	1	1	1	0.782202	0.911182	1		1.81347	1.11823	1		1.00838	0.912522	1		956	104.135	4.65283
P42025	Beta-centractin OS=Homo sapiens GN=ACTR1B PE=1 SV=1 - [ACTY_HUMAN]	6.58042	2.39	1	1	1	2	0.825005	0.961042	2	1.92589	1.81284	1.11784	2	25.4238	1.17869	1.06664	2	11.3465	376	42.2667	6.40479
Q15113	Procollagen C-endopeptidase enhancer 1 OS=Homo sapiens GN=PCOLCE PE=1 SV=2 - [PCOC1_HUMAN]	35.1457	11.14	1	4	4	11	0.815412	0.949867	11	9.78284	1.81157	1.11705	11	22.6083	1.06545	0.964167	11	18.2089	449	47.942	7.43018
Q9BUF5	Tubulin beta-6 chain OS=Homo sapiens GN=TUBB6 PE=1 SV=1 - [TBB6_HUMAN]	72.2355	30.94	1	7	10	30	0.791341	0.921827	13	17.3029	1.8096	1.11584	13	47.0029	1.06656	0.965168	13	21.2349	446	49.825	4.88135
Q8IWE2	Protein NOXP20 OS=Homo sapiens GN=FAM114A1 PE=1 SV=2 - [NXP20_HUMAN]	5.55851	3.91	1	1	1	1	1.25335	1.46002	1		1.80953	1.11579	1		0.974581	0.881934	1		563	60.7041	4.67822
Q15165	Serum paraoxonase/arylesterase 2 OS=Homo sapiens GN=PON2 PE=1 SV=3 - [PON2_HUMAN]	8.02123	3.95	1	1	1	2	0.709977	0.827047	2	40.8665	1.80943	1.11574	2	9.01377	1.57264	1.42314	2	9.79577	354	39.3723	5.60498
P51149	Ras-related protein Rab-7a OS=Homo sapiens GN=RAB7A PE=1 SV=1 - [RAB7A_HUMAN]	20.1712	16.91	1	3	3	6	1.00564	1.17147	6	25.1148	1.80931	1.11566	6	6.25727	1.06085	0.959997	6	8.52624	207	23.4748	6.69775
Q12931	Heat shock protein 75 kDa, mitochondrial OS=Homo sapiens GN=TRAP1 PE=1 SV=3 - [TRAP1_HUMAN]	226.613	14.77	1	7	8	67	0.905104	1.05435	13	12.4713	1.80909	1.11553	13	8.05055	1.40303	1.26966	13	21.3258	704	80.0597	8.20654
Q9NRL3	Striatin-4 OS=Homo sapiens GN=STRN4 PE=1 SV=2 - [STRN4_HUMAN]	4.93252	3.32	1	2	2	3	1.04912	1.22212	3	11.8714	1.8072	1.11436	3	1.5752	1.35165	1.22316	3	37.2374	753	80.5461	5.40186
Q96JJ3	Engulfment and cell motility protein 2 OS=Homo sapiens GN=ELMO2 PE=1 SV=2 - [ELMO2_HUMAN]	2.83558	0.97	2	1	1	1	0.860906	1.00286	1		1.80706	1.11427	1		1.1395	1.03117	1		720	82.5623	5.89697
Q9P2I0	Cleavage and polyadenylation specificity factor subunit 2 OS=Homo sapiens GN=CPSF2 PE=1 SV=2 - [CPSF2_HUMAN]	2.54647	1.92	1	1	1	1	0.53571	0.624045	1		1.80705	1.11427	1		0.877427	0.794016	1		782	88.4307	5.10986
O43159	Ribosomal RNA-processing protein 8 OS=Homo sapiens GN=RRP8 PE=1 SV=2 - [RRP8_HUMAN]	4.63539	3.07	1	1	1	1	0.689128	0.80276	1		1.80617	1.11373	1		1.11465	1.00868	1		456	50.6831	9.42236
P27918	Properdin OS=Homo sapiens GN=CFP PE=1 SV=2 - [PROP_HUMAN]	2.09564	2.13	1	2	2	3	0.758625	0.883717	3	15.8947	1.80579	1.11349	3	27.2988	0.62857	0.568816	3	20.9798	469	51.242	7.89893
Q9UJU6	Drebrin-like protein OS=Homo sapiens GN=DBNL PE=1 SV=1 - [DBNL_HUMAN]	65.148	27.21	1	8	8	22	0.96191	1.12052	22	13.6929	1.80482	1.1129	22	23.8071	0.679482	0.614888	22	39.9026	430	48.1776	5.04639
Q9UIA9	Exportin-7 OS=Homo sapiens GN=XPO7 PE=1 SV=3 - [XPO7_HUMAN]	3.79114	1.29	1	1	1	1	0.767374	0.893909	1		1.80456	1.11273	1		1.07348	0.971428	1		1087	123.828	6.31592
P43897	Elongation factor Ts, mitochondrial OS=Homo sapiens GN=TSFM PE=1 SV=2 - [EFTS_HUMAN]	5.67684	8	1	2	2	2	0.97669	1.13774	2	13.4835	1.80447	1.11268	2	8.34518	0.968926	0.876816	2	6.56465	325	35.3682	8.38232
Q13126	S-methyl-5'-thioadenosine phosphorylase OS=Homo sapiens GN=MTAP PE=1 SV=2 - [MTAP_HUMAN]	23.8531	9.89	1	2	2	6	0.899408	1.04771	6	7.01932	1.80446	1.11267	6	19.0956	1.22216	1.10598	6	10.5891	283	31.2158	7.18115
Q2TAA2	Isoamyl acetate-hydrolyzing esterase 1 homolog OS=Homo sapiens GN=IAH1 PE=1 SV=1 - [IAH1_HUMAN]	8.79886	6.85	1	1	1	2	0.924351	1.07677	2	0.931681	1.80403	1.11241	2	0.590351	0.796854	0.721102	2	5.41798	248	27.581	5.30029
P41235	Hepatocyte nuclear factor 4-alpha OS=Homo sapiens GN=HNF4A PE=1 SV=3 - [HNF4A_HUMAN]	11.421	6.54	2	2	2	3	0.766952	0.893417	3	0.310647	1.80391	1.11233	3	1.52485	1.85644	1.67996	3	49.0433	474	52.7508	7.43018
P37268	Squalene synthase OS=Homo sapiens GN=FDFT1 PE=1 SV=1 - [FDFT_HUMAN]	6.33437	5.28	1	2	2	3	0.851531	0.991942	3	7.17344	1.80366	1.11218	3	1.23539	1.4611	1.3222	3	17.0072	417	48.0842	6.53662
Q06481	Amyloid-like protein 2 OS=Homo sapiens GN=APLP2 PE=1 SV=2 - [APLP2_HUMAN]	1.99596	1.31	1	1	1	1	0.901963	1.05069	1		1.80319	1.11189	1		1.78497	1.61529	1		763	86.9002	4.79248
P05546	Heparin cofactor 2 OS=Homo sapiens GN=SERPIND1 PE=1 SV=3 - [HEP2_HUMAN]	4.15835	1.8	1	1	1	2	0.799161	0.930936	2	2.09928	1.80262	1.11154	2	11.108	0.99434	0.899814	2	11.8179	499	57.0342	6.90283
Q7Z6K5	Arpin OS=Homo sapiens GN=ARPIN PE=1 SV=1 - [ARPIN_HUMAN]	5.2481	9.29	1	2	2	2	0.699837	0.815235	2	36.8138	1.80246	1.11144	2	14.0127	0.73938	0.669092	2	58.3979	226	24.9275	5.8335
O76031	ATP-dependent Clp protease ATP-binding subunit clpX-like, mitochondrial OS=Homo sapiens GN=CLPX PE=1 SV=2 - [CLPX_HUMAN]	3.38321	2.05	1	1	1	1	0.905393	1.05469	1		1.80203	1.11117	1		1.34585	1.21791	1		633	69.1807	7.57666
Q6PD62	RNA polymerase-associated protein CTR9 homolog OS=Homo sapiens GN=CTR9 PE=1 SV=1 - [CTR9_HUMAN]	4.47681	1.53	1	2	2	2	0.962372	1.12106	2	23.6556	1.80163	1.11093	2	0.142269	1.15892	1.04875	2	10.7923	1173	133.42	6.771
P52565	Rho GDP-dissociation inhibitor 1 OS=Homo sapiens GN=ARHGDIA PE=1 SV=3 - [GDIR1_HUMAN]	59.1153	23.53	1	5	5	18	1.1514	1.34125	18	34.8717	1.80124	1.11069	18	43.6666	0.97517	0.882467	18	16.389	204	23.1927	5.10986
Q13952	Nuclear transcription factor Y subunit gamma OS=Homo sapiens GN=NFYC PE=1 SV=3 - [NFYC_HUMAN]	2.55592	1.97	1	1	1	1	0.870269	1.01377	1		1.80086	1.11045	1		1.39148	1.2592	1		458	50.2713	6.1001
P28288	ATP-binding cassette sub-family D member 3 OS=Homo sapiens GN=ABCD3 PE=1 SV=1 - [ABCD3_HUMAN]	2.81013	1.97	1	1	1	1	0.926753	1.07957	1		1.80046	1.1102	1		1.60423	1.45173	1		659	75.4276	9.36377
P49770	Translation initiation factor eIF-2B subunit beta OS=Homo sapiens GN=EIF2B2 PE=1 SV=3 - [EI2BB_HUMAN]	2.47682	3.7	1	1	1	1	0.936013	1.09035	1		1.80018	1.11003	1		1.36703	1.23708	1		351	38.9649	6.16357
Q96FW1	Ubiquitin thioesterase OTUB1 OS=Homo sapiens GN=OTUB1 PE=1 SV=2 - [OTUB1_HUMAN]	27.8931	13.65	1	3	3	9	0.964225	1.12322	9	11.3727	1.79964	1.1097	9	8.41933	0.99899	0.904023	9	7.82521	271	31.2644	4.94482
Q04917	14-3-3 protein eta OS=Homo sapiens GN=YWHAH PE=1 SV=4 - [1433F_HUMAN]	92.2468	52.44	1	8	12	36	0.914131	1.06486	26	17.7177	1.79779	1.10856	26	22.0173	1.01853	0.921701	26	22.0537	246	28.201	4.84326
Q16186	Proteasomal ubiquitin receptor ADRM1 OS=Homo sapiens GN=ADRM1 PE=1 SV=2 - [ADRM1_HUMAN]	13.1472	9.09	1	2	2	3	1.0695	1.24585	3	2.28211	1.79763	1.10846	3	16.9749	1.82811	1.65432	3	50.226	407	42.1268	5.07178
P08240	Signal recognition particle receptor subunit alpha OS=Homo sapiens GN=SRPR PE=1 SV=2 - [SRPR_HUMAN]	10.5929	4.55	1	3	3	4	0.786562	0.916261	4	2.14723	1.79762	1.10845	4	12.1594	1.20881	1.0939	4	9.80003	638	69.7672	8.95361
Q9H7L9	Sin3 histone deacetylase corepressor complex component SDS3 OS=Homo sapiens GN=SUDS3 PE=1 SV=2 - [SDS3_HUMAN]	4.986	3.05	1	1	1	2	0.961253	1.11976	2	4.65664	1.79693	1.10803	2	5.86925	1.51178	1.36806	2	2.0973	328	38.1124	5.65576
O75533	Splicing factor 3B subunit 1 OS=Homo sapiens GN=SF3B1 PE=1 SV=3 - [SF3B1_HUMAN]	31.9644	8.82	1	11	11	14	0.733282	0.854194	14	11.834	1.7968	1.10795	14	15.3871	1.30412	1.18014	14	28.488	1304	145.738	7.09326
Q9H2G2	STE20-like serine/threonine-protein kinase OS=Homo sapiens GN=SLK PE=1 SV=1 - [SLK_HUMAN]	16.7606	3.16	6	3	4	6	0.909047	1.05894	5	18.8717	1.79664	1.10785	5	30.8547	0.934438	0.845607	5	16.7473	1235	142.607	5.14795
Q96E11	Ribosome-recycling factor, mitochondrial OS=Homo sapiens GN=MRRF PE=1 SV=1 - [RRFM_HUMAN]	3.64993	6.11	1	1	1	2	1.02638	1.19562	2	7.24667	1.79587	1.10738	2	10.1305	1.05648	0.956044	2	33.6294	262	29.2586	9.78857
Q00765	Receptor expression-enhancing protein 5 OS=Homo sapiens GN=REEP5 PE=1 SV=3 - [REEP5_HUMAN]	0	4.23	1	1	1	1	0.604375	0.704032	1		1.79582	1.10734	1		0.795884	0.720224	1		189	21.479	8.104
P01033	Metalloproteinase inhibitor 1 OS=Homo sapiens GN=TIMP1 PE=1 SV=1 - [TIMP1_HUMAN]	2.53912	11.11	1	2	2	2	0.571125	0.665299	2	43.8326	1.7957	1.10727	2	18.8417	0.568065	0.514063	2	73.0905	207	23.1555	8.104
Q8NI22	Multiple coagulation factor deficiency protein 2 OS=Homo sapiens GN=MCFD2 PE=1 SV=1 - [MCFD2_HUMAN]	11.8884	8.9	1	1	1	3	0.847817	0.987616	3	1.44038	1.79559	1.1072	3	2.27918	0.77812	0.704149	3	4.68908	146	16.3798	4.62744
O95049	Tight junction protein ZO-3 OS=Homo sapiens GN=TJP3 PE=1 SV=3 - [ZO3_HUMAN]	3.0632	1.63	1	1	1	1	0.689403	0.80308	1		1.79509	1.1069	1		0.761781	0.689364	1		919	101.335	6.75635
P55327	Tumor protein D52 OS=Homo sapiens GN=TPD52 PE=1 SV=2 - [TPD52_HUMAN]	20.3792	19.64	1	4	4	6	0.886983	1.03324	6	28.5613	1.79493	1.10679	6	46.8921	1.02343	0.92614	6	35.3543	224	24.3122	4.83057
Q9Y2B0	Protein canopy homolog 2 OS=Homo sapiens GN=CNPY2 PE=1 SV=1 - [CNPY2_HUMAN]	34.2084	29.12	1	4	4	10	0.709106	0.826032	10	15.6285	1.7944	1.10647	10	35.1593	1.10389	0.998953	10	18.2124	182	20.6392	4.91943
O43795	Unconventional myosin-Ib OS=Homo sapiens GN=MYO1B PE=1 SV=3 - [MYO1B_HUMAN]	23.2534	3.43	1	3	3	8	0.750749	0.874542	8	9.25459	1.793	1.10561	8	34.2894	1.28988	1.16726	8	15.2308	1136	131.902	9.37842
O15551	Claudin-3 OS=Homo sapiens GN=CLDN3 PE=1 SV=1 - [CLD3_HUMAN]	7.41389	6.36	1	1	1	2	0.686904	0.800169	2	6.97401	1.79229	1.10517	2	68.5694	0.880786	0.797055	2	39.2834	220	23.3031	8.04541
P06756	Integrin alpha-V OS=Homo sapiens GN=ITGAV PE=1 SV=2 - [ITAV_HUMAN]	14.774	3.24	1	4	4	6	0.664112	0.77362	6	13.7344	1.79219	1.1051	6	14.623	1.19301	1.0796	6	13.7556	1048	115.964	5.68115
P09651	Heterogeneous nuclear ribonucleoprotein A1 OS=Homo sapiens GN=HNRNPA1 PE=1 SV=5 - [ROA1_HUMAN]	140.462	42.74	2	14	15	48	0.866222	1.00906	45	17.3257	1.79206	1.10502	45	15.6751	0.978116	0.885133	45	13.9581	372	38.7231	9.12939
P20039	HLA class II histocompatibility antigen, DRB1-11 beta chain OS=Homo sapiens GN=HLA-DRB1 PE=1 SV=1 - [2B1B_HUMAN]	23.1481	12.03	11	1	3	7	2.64262	3.07837	1		1.79144	1.10464	1		0.978225	0.885232	1		266	30.141	7.18115
Q9BXT2	Voltage-dependent calcium channel gamma-6 subunit OS=Homo sapiens GN=CACNG6 PE=2 SV=1 - [CCG6_HUMAN]	0	2.69	1	1	1	1	0.776887	0.90499	1		1.79114	1.10446	1		1.45265	1.31456	1		260	28.1108	9.17334
P07148	Fatty acid-binding protein, liver OS=Homo sapiens GN=FABP1 PE=1 SV=1 - [FABPL_HUMAN]	172.012	53.54	1	6	6	40	1.63853	1.90871	40	42.559	1.7906	1.10412	40	26.706	1.1321	1.02448	40	15.1367	127	14.1994	7.18115
P45974	Ubiquitin carboxyl-terminal hydrolase 5 OS=Homo sapiens GN=USP5 PE=1 SV=2 - [UBP5_HUMAN]	37.3168	13.99	1	9	9	12	0.894102	1.04153	12	16.7688	1.78831	1.10271	12	13.9427	1.14184	1.03329	12	16.0057	858	95.7253	5.03369
Q12874	Splicing factor 3A subunit 3 OS=Homo sapiens GN=SF3A3 PE=1 SV=1 - [SF3A3_HUMAN]	25.7799	12.97	1	4	5	9	0.93144	1.08503	8	12.3474	1.78792	1.10248	8	16.1306	1.71547	1.55239	8	29.7017	501	58.8123	5.37646
Q9NP79	Vacuolar protein sorting-associated protein VTA1 homolog OS=Homo sapiens GN=VTA1 PE=1 SV=1 - [VTA1_HUMAN]	7.61401	12.05	1	3	3	3	0.870737	1.01432	3	2.37862	1.78776	1.10237	3	3.21253	0.976162	0.883365	3	3.72739	307	33.8579	6.29053
O94788	Retinal dehydrogenase 2 OS=Homo sapiens GN=ALDH1A2 PE=1 SV=3 - [AL1A2_HUMAN]	1.8896	1.35	1	1	1	2	0.843421	0.982495	2	9.77619	1.78698	1.10189	2	1.28501	0.999307	0.90431	2	13.2409	518	56.6879	6.04932
Q12906	Interleukin enhancer-binding factor 3 OS=Homo sapiens GN=ILF3 PE=1 SV=3 - [ILF3_HUMAN]	86.7588	12.64	1	7	7	23	0.755888	0.880529	22	27.3293	1.78683	1.1018	22	14.7315	1.03821	0.939511	22	18.1618	894	95.2791	8.76318
Q08380	Galectin-3-binding protein OS=Homo sapiens GN=LGALS3BP PE=1 SV=1 - [LG3BP_HUMAN]	84.1629	16.75	1	8	8	26	0.745564	0.868502	26	19.2592	1.78682	1.10179	26	21.466	1.00359	0.908184	26	28.195	585	65.2893	5.2749
Q3ZCQ8	Mitochondrial import inner membrane translocase subunit TIM50 OS=Homo sapiens GN=TIMM50 PE=1 SV=2 - [TIM50_HUMAN]	7.56452	7.65	1	2	2	3	0.859703	1.00146	3	9.81067	1.78592	1.10124	3	9.35157	1.65075	1.49382	3	4.14104	353	39.6215	8.36768
Q8N8S7	Protein enabled homolog OS=Homo sapiens GN=ENAH PE=1 SV=2 - [ENAH_HUMAN]	2.74258	1.69	1	1	1	2	1.00929	1.17572	2	13.4729	1.78513	1.10075	2	24.5863	1.1689	1.05778	2	0.1547	591	66.4699	6.93213
P54886	Delta-1-pyrroline-5-carboxylate synthase OS=Homo sapiens GN=ALDH18A1 PE=1 SV=2 - [P5CS_HUMAN]	47.0131	10.82	1	9	9	16	0.787752	0.917647	16	12.2534	1.78471	1.10049	16	15.8182	1.49682	1.35453	16	24.883	795	87.2475	7.12256
Q9P2B4	CTTNBP2 N-terminal-like protein OS=Homo sapiens GN=CTTNBP2NL PE=1 SV=2 - [CT2NL_HUMAN]	2.81374	1.41	1	1	1	1	1.06975	1.24614	1		1.78467	1.10047	1		1.77918	1.61005	1		639	70.1148	8.06006
O15400	Syntaxin-7 OS=Homo sapiens GN=STX7 PE=1 SV=4 - [STX7_HUMAN]	15.7279	9.2	1	2	2	5	0.861983	1.00412	5	8.41921	1.7845	1.10037	5	20.0256	0.796877	0.721123	5	8.71438	261	29.7973	5.5542
Q8TCT9	Minor histocompatibility antigen H13 OS=Homo sapiens GN=HM13 PE=1 SV=1 - [HM13_HUMAN]	7.51418	3.18	1	1	1	2	0.631134	0.735204	2	9.10205	1.78399	1.10005	2	6.12008	1.45972	1.32095	2	3.9549	377	41.4616	6.43018
Q5VZK9	Leucine-rich repeat-containing protein 16A OS=Homo sapiens GN=LRRC16A PE=1 SV=1 - [LR16A_HUMAN]	13.2733	2.55	1	3	3	4	0.848684	0.988626	4	31.1717	1.78385	1.09996	4	43.769	0.912303	0.825576	4	32.4062	1371	151.462	7.85498
P36980	Complement factor H-related protein 2 OS=Homo sapiens GN=CFHR2 PE=1 SV=1 - [FHR2_HUMAN]	19.1577	13.7	1	1	3	7	0.70001	0.815436	1		1.78328	1.09961	1		0.897763	0.812418	1		270	30.6306	6.37939
P63241	Eukaryotic translation initiation factor 5A-1 OS=Homo sapiens GN=EIF5A PE=1 SV=2 - [IF5A1_HUMAN]	42.8876	35.06	3	4	4	11	0.844815	0.984119	11	18.8729	1.78289	1.09937	11	19.5709	1.12923	1.02188	11	40.7362	154	16.8214	5.23682
Q9HDC9	Adipocyte plasma membrane-associated protein OS=Homo sapiens GN=APMAP PE=1 SV=2 - [APMAP_HUMAN]	22.9915	3.61	1	2	2	8	0.672436	0.783315	8	7.59317	1.78274	1.09928	8	34.9514	1.63691	1.4813	8	32.7223	416	46.4509	6.16357
P21953	2-oxoisovalerate dehydrogenase subunit beta, mitochondrial OS=Homo sapiens GN=BCKDHB PE=1 SV=2 - [ODBB_HUMAN]	7.9604	3.32	1	1	1	3	0.832268	0.969503	3	12.7303	1.78164	1.0986	3	8.12266	1.05099	0.951079	3	17.0501	392	43.0949	6.29053
P13671	Complement component C6 OS=Homo sapiens GN=C6 PE=1 SV=3 - [CO6_HUMAN]	9.29853	3.64	1	3	3	3	0.679185	0.791178	3	16.5887	1.77962	1.09735	3	0.792425	0.840065	0.760206	3	3.28452	934	104.718	6.75635
P51888	Prolargin OS=Homo sapiens GN=PRELP PE=1 SV=1 - [PRELP_HUMAN]	55.8422	19.63	1	6	6	16	0.910638	1.0608	16	21.1265	1.77931	1.09716	16	27.0693	0.637799	0.577167	16	28.0495	382	43.7822	9.37842
Q9NUJ1	Mycophenolic acid acyl-glucuronide esterase, mitochondrial OS=Homo sapiens GN=ABHD10 PE=1 SV=1 - [ABHDA_HUMAN]	6.84157	6.21	1	2	2	4	0.843315	0.982371	4	2.96047	1.77931	1.09716	4	10.0369	0.963889	0.872259	4	9.1465	306	33.9107	8.57275
P35637	RNA-binding protein FUS OS=Homo sapiens GN=FUS PE=1 SV=1 - [FUS_HUMAN]	8.55109	3.99	1	1	2	3	0.887717	1.0341	1		1.77921	1.0971	1		1.28753	1.16514	1		526	53.3938	9.36377
Q9NQP4	Prefoldin subunit 4 OS=Homo sapiens GN=PFDN4 PE=1 SV=1 - [PFD4_HUMAN]	9.18077	37.31	1	4	4	5	0.902281	1.05106	5	20.2244	1.77841	1.09661	5	12.9927	1.38758	1.25567	5	9.51814	134	15.3046	4.52588
Q15021	Condensin complex subunit 1 OS=Homo sapiens GN=NCAPD2 PE=1 SV=3 - [CND1_HUMAN]	2.67059	0.64	1	1	1	1	0.838565	0.976838	1		1.77803	1.09637	1		1.62815	1.47337	1		1401	157.082	6.60986
Q9NR46	Endophilin-B2 OS=Homo sapiens GN=SH3GLB2 PE=1 SV=1 - [SHLB2_HUMAN]	4.45042	2.78	1	1	1	2	1.13684	1.3243	2	2.71315	1.77753	1.09607	2	15.8179	0.976722	0.883872	2	31.8334	395	43.9466	5.98584
Q8ND30	Liprin-beta-2 OS=Homo sapiens GN=PPFIBP2 PE=1 SV=3 - [LIPB2_HUMAN]	0	0.68	1	1	1	1	0.605312	0.705124	1		1.77753	1.09606	1		1.06872	0.967121	1		876	98.4823	6.26514
Q06124	Tyrosine-protein phosphatase non-receptor type 11 OS=Homo sapiens GN=PTPN11 PE=1 SV=2 - [PTN11_HUMAN]	30.6475	14.41	1	8	8	13	0.879821	1.0249	13	12.1326	1.77726	1.0959	13	16.902	1.13232	1.02468	13	14.3375	597	68.3933	7.29834
Q92804	TATA-binding protein-associated factor 2N OS=Homo sapiens GN=TAF15 PE=1 SV=1 - [RBP56_HUMAN]	12.0793	2.87	1	1	2	4	0.957863	1.11581	2	0.318241	1.77663	1.09551	2	3.94115	0.948404	0.858245	2	8.60858	592	61.7931	8.01611
Q5T653	39S ribosomal protein L2, mitochondrial OS=Homo sapiens GN=MRPL2 PE=1 SV=2 - [RM02_HUMAN]	2.23844	3.28	1	1	1	1	0.798085	0.929683	1		1.77649	1.09542	1		1.23114	1.1141	1		305	33.2797	11.2974
P25685	DnaJ homolog subfamily B member 1 OS=Homo sapiens GN=DNAJB1 PE=1 SV=4 - [DNJB1_HUMAN]	67.621	24.12	1	5	6	19	0.934315	1.08838	18	13.2526	1.77629	1.0953	18	10.1363	1.28608	1.16382	18	37.4537	340	38.0204	8.63135
Q9NY33	Dipeptidyl peptidase 3 OS=Homo sapiens GN=DPP3 PE=1 SV=2 - [DPP3_HUMAN]	90.8513	16.96	1	8	8	21	0.793855	0.924756	21	10.1666	1.77535	1.09472	21	10.7915	0.940564	0.85115	21	11.3825	737	82.5378	5.09717
Q9HC84	Mucin-5B OS=Homo sapiens GN=MUC5B PE=1 SV=3 - [MUC5B_HUMAN]	39.6682	2.81	1	5	5	11	0.789331	0.919486	11	10.4886	1.7748	1.09438	11	10.7507	0.497914	0.45058	11	31.5575	5762	595.96	6.63916
Q9HAV7	GrpE protein homolog 1, mitochondrial OS=Homo sapiens GN=GRPEL1 PE=1 SV=2 - [GRPE1_HUMAN]	16.904	17.51	1	4	4	6	0.84343	0.982506	6	14.7803	1.77273	1.09311	6	12.9187	0.977571	0.88464	6	13.9886	217	24.2639	8.11865
Q96GQ7	Probable ATP-dependent RNA helicase DDX27 OS=Homo sapiens GN=DDX27 PE=1 SV=2 - [DDX27_HUMAN]	4.61894	1.26	1	1	1	2	0.751796	0.875762	2	2.14851	1.77262	1.09304	2	1.2078	1.36465	1.23492	2	0.235311	796	89.7792	9.27588
Q15436	Protein transport protein Sec23A OS=Homo sapiens GN=SEC23A PE=1 SV=2 - [SC23A_HUMAN]	24.9408	6.93	1	3	4	7	0.781905	0.910836	5	38.8081	1.77255	1.09299	5	19.5581	0.975344	0.882624	5	16.1956	765	86.1053	7.07861
Q6Y7W6	PERQ amino acid-rich with GYF domain-containing protein 2 OS=Homo sapiens GN=GIGYF2 PE=1 SV=1 - [PERQ2_HUMAN]	2.05103	1	1	1	1	1	1.0599	1.23467	1		1.77252	1.09297	1		1.16547	1.05468	1		1299	149.978	5.5415
P14625	Endoplasmin OS=Homo sapiens GN=HSP90B1 PE=1 SV=1 - [ENPL_HUMAN]	347.131	32.38	2	25	27	120	0.825617	0.961755	94	10.936	1.77196	1.09263	94	22.0005	1.048	0.94837	94	20.0402	803	92.4113	4.84326
P50579	Methionine aminopeptidase 2 OS=Homo sapiens GN=METAP2 PE=1 SV=1 - [MAP2_HUMAN]	6.08448	6.69	1	2	2	2	0.763376	0.889251	2	21.2215	1.77181	1.09254	2	11.703	1.28126	1.15946	2	5.8287	478	52.8581	5.8208
Q99471	Prefoldin subunit 5 OS=Homo sapiens GN=PFDN5 PE=1 SV=2 - [PFD5_HUMAN]	13.3564	16.88	1	2	2	3	0.92645	1.07921	3	10.3487	1.77147	1.09233	3	2.30411	1.4333	1.29705	3	3.33554	154	17.317	6.32861
O75923	Dysferlin OS=Homo sapiens GN=DYSF PE=1 SV=1 - [DYSF_HUMAN]	2.2123	0.53	1	1	1	1	0.67737	0.789064	1		1.77054	1.09176	1		1.01547	0.918936	1		2080	237.144	5.64307
Q8TED1	Probable glutathione peroxidase 8 OS=Homo sapiens GN=GPX8 PE=1 SV=2 - [GPX8_HUMAN]	2.57003	5.26	1	1	1	1	0.81822	0.953139	1		1.76998	1.09141	1		1.25039	1.13152	1		209	23.8658	9.34912
Q53GG5	PDZ and LIM domain protein 3 OS=Homo sapiens GN=PDLIM3 PE=1 SV=1 - [PDLI3_HUMAN]	33.0541	26.1	1	5	5	9	0.764566	0.890638	9	9.04318	1.76949	1.09111	9	19.2863	0.772275	0.69886	9	18.5535	364	39.2074	6.88818
Q86VX2	COMM domain-containing protein 7 OS=Homo sapiens GN=COMMD7 PE=1 SV=2 - [COMD7_HUMAN]	2.32422	3.5	1	1	1	1	0.82799	0.96452	1		1.76944	1.09108	1		1.27888	1.15731	1		200	22.5256	5.92236
Q15233	Non-POU domain-containing octamer-binding protein OS=Homo sapiens GN=NONO PE=1 SV=4 - [NONO_HUMAN]	82.1433	20.59	1	8	9	28	0.922815	1.07498	26	18.7187	1.76933	1.09101	26	20.3802	1.72729	1.56309	26	35.5008	471	54.1973	8.95361
Q9UIJ7	GTP:AMP phosphotransferase AK3, mitochondrial OS=Homo sapiens GN=AK3 PE=1 SV=4 - [KAD3_HUMAN]	6.11189	11.01	1	2	2	2	0.914996	1.06587	2	8.70091	1.76904	1.09083	2	16.9932	1.1476	1.03851	2	8.29442	227	25.5495	9.15869
P0CG39	POTE ankyrin domain family member J OS=Homo sapiens GN=POTEJ PE=3 SV=1 - [POTEJ_HUMAN]	172.115	5.11	1	1	5	71	0.773876	0.901483	5	6.05749	1.76902	1.09082	5	6.48917	0.996947	0.902174	5	3.13132	1038	117.315	5.97314
P11586	C-1-tetrahydrofolate synthase, cytoplasmic OS=Homo sapiens GN=MTHFD1 PE=1 SV=3 - [C1TC_HUMAN]	58.1729	13.9	1	12	13	21	0.921022	1.07289	20	13.3118	1.76859	1.09055	20	30.0348	1.14645	1.03747	20	18.5769	935	101.495	7.29834
O14617	AP-3 complex subunit delta-1 OS=Homo sapiens GN=AP3D1 PE=1 SV=1 - [AP3D1_HUMAN]	4.53467	0.78	1	1	1	2	0.721118	0.840025	2	11.2201	1.76815	1.09028	2	50.3435	0.848995	0.768287	2	42.2213	1153	130.076	8.48486
Q9HD42	Charged multivesicular body protein 1a OS=Homo sapiens GN=CHMP1A PE=1 SV=1 - [CHM1A_HUMAN]	2.70774	4.08	1	1	1	1	0.817502	0.952302	1		1.76773	1.09002	1		1.28664	1.16433	1		196	21.6892	8.06006
P36954	DNA-directed RNA polymerase II subunit RPB9 OS=Homo sapiens GN=POLR2I PE=1 SV=1 - [RPB9_HUMAN]	3.23574	13.6	1	1	1	1	0.822797	0.95847	1		1.76739	1.08981	1		1.45893	1.32024	1		125	14.5136	5.13525
P29558	RNA-binding motif, single-stranded-interacting protein 1 OS=Homo sapiens GN=RBMS1 PE=1 SV=3 - [RBMS1_HUMAN]	0	3.69	2	1	1	1	0.821038	0.956421	1		1.76663	1.08935	1		1.53603	1.39001	1		406	44.4769	8.79248
P30047	GTP cyclohydrolase 1 feedback regulatory protein OS=Homo sapiens GN=GCHFR PE=1 SV=3 - [GFRP_HUMAN]	2.45788	19.05	1	1	1	1	0.881668	1.02705	1		1.76595	1.08892	1		1.13483	1.02695	1		84	9.69189	6.53662
Q9H2U1	ATP-dependent RNA helicase DHX36 OS=Homo sapiens GN=DHX36 PE=1 SV=2 - [DHX36_HUMAN]	4.7741	2.88	1	2	3	3	0.753585	0.877845	2	16.4988	1.76583	1.08885	2	5.03456	1.34241	1.2148	2	20.4765	1008	114.688	7.6792
P53004	Biliverdin reductase A OS=Homo sapiens GN=BLVRA PE=1 SV=2 - [BIEA_HUMAN]	19.3085	12.16	1	2	3	6	0.775799	0.903723	5	13.4499	1.76537	1.08857	5	11.3397	1.29573	1.17255	5	27.3965	296	33.4073	6.44287
Q8N1G2	Cap-specific mRNA (nucleoside-2'-O-)-methyltransferase 1 OS=Homo sapiens GN=CMTR1 PE=1 SV=1 - [CMTR1_HUMAN]	0	1.32	1	1	1	1	0.957626	1.11553	1		1.76529	1.08852	1		0.893044	0.808148	1		835	95.26	7.04932
P07900	Heat shock protein HSP 90-alpha OS=Homo sapiens GN=HSP90AA1 PE=1 SV=5 - [HS90A_HUMAN]	775.104	41.26	6	15	29	241	0.928052	1.08108	101	16.1196	1.7643	1.08791	101	17.1634	1.36112	1.23172	101	24.4325	732	84.6067	5.021
Q5T9A4	ATPase family AAA domain-containing protein 3B OS=Homo sapiens GN=ATAD3B PE=1 SV=1 - [ATD3B_HUMAN]	8.30242	3.24	1	1	2	3	0.706403	0.822884	1		1.76418	1.08783	1		1.71024	1.54766	1		648	72.5273	9.20264
P52298	Nuclear cap-binding protein subunit 2 OS=Homo sapiens GN=NCBP2 PE=1 SV=1 - [NCBP2_HUMAN]	7.85168	15.38	1	2	2	3	0.539848	0.628865	3	17.4519	1.76386	1.08764	3	0.370111	1.3043	1.18031	3	16.2424	156	17.9898	8.20654
P31153	S-adenosylmethionine synthase isoform type-2 OS=Homo sapiens GN=MAT2A PE=1 SV=1 - [METK2_HUMAN]	43.4245	20	2	7	7	13	0.877234	1.02188	13	12.3122	1.76365	1.08751	12	9.37248	1.19979	1.08573	12	9.89159	395	43.6333	6.48096
P61981	14-3-3 protein gamma OS=Homo sapiens GN=YWHAG PE=1 SV=2 - [1433G_HUMAN]	159.615	53.85	1	8	14	59	0.943532	1.09911	45	17.5747	1.76284	1.08701	45	20.7342	1.13803	1.02985	45	21.6838	247	28.2849	4.89404
O15372	Eukaryotic translation initiation factor 3 subunit H OS=Homo sapiens GN=EIF3H PE=1 SV=1 - [EIF3H_HUMAN]	17.7536	8.81	1	2	2	5	1.03567	1.20645	5	4.98811	1.76254	1.08682	5	26.2753	1.47347	1.3334	5	34.7734	352	39.9051	6.53662
P38919	Eukaryotic initiation factor 4A-III OS=Homo sapiens GN=EIF4A3 PE=1 SV=4 - [IF4A3_HUMAN]	21.4793	12.17	1	5	5	7	0.883131	1.02875	7	12.8213	1.76247	1.08678	7	16.4992	1.69756	1.53618	7	11.0866	411	46.8412	6.72705
O15371	Eukaryotic translation initiation factor 3 subunit D OS=Homo sapiens GN=EIF3D PE=1 SV=1 - [EIF3D_HUMAN]	20.6175	10.22	1	4	4	6	0.8402	0.978743	6	20.5545	1.76201	1.0865	6	10.0617	1.24152	1.1235	6	18.297	548	63.9324	6.04932
O95433	Activator of 90 kDa heat shock protein ATPase homolog 1 OS=Homo sapiens GN=AHSA1 PE=1 SV=1 - [AHSA1_HUMAN]	12.0704	8.28	1	3	3	4	0.869336	1.01268	4	12.6861	1.76086	1.08579	4	11.3808	1.48483	1.34368	4	5.67221	338	38.2503	5.52881
P51659	Peroxisomal multifunctional enzyme type 2 OS=Homo sapiens GN=HSD17B4 PE=1 SV=3 - [DHB4_HUMAN]	109.732	23.78	1	12	12	29	0.71941	0.838035	29	14.6354	1.75972	1.08508	29	20.4952	1.02107	0.924007	29	19.6692	736	79.6363	8.83643
Q9HCS7	Pre-mRNA-splicing factor SYF1 OS=Homo sapiens GN=XAB2 PE=1 SV=2 - [SYF1_HUMAN]	4.25964	1.64	1	1	1	1	0.80382	0.936364	1		1.75963	1.08503	1		1.93424	1.75036	1		855	99.9464	6.22705
P04196	Histidine-rich glycoprotein OS=Homo sapiens GN=HRG PE=1 SV=1 - [HRG_HUMAN]	71.375	12.76	1	5	5	22	0.582499	0.678549	22	20.8037	1.7593	1.08482	22	8.54934	0.64772	0.586146	22	14.9317	525	59.5409	7.50342
Q9H2M9	Rab3 GTPase-activating protein non-catalytic subunit OS=Homo sapiens GN=RAB3GAP2 PE=1 SV=1 - [RBGPR_HUMAN]	2.20193	0.65	1	1	1	1	0.720497	0.839302	1		1.75871	1.08446	1		0.891576	0.80682	1		1393	155.886	5.61768
O76021	Ribosomal L1 domain-containing protein 1 OS=Homo sapiens GN=RSL1D1 PE=1 SV=3 - [RL1D1_HUMAN]	9.96572	3.47	1	2	2	4	0.886926	1.03317	4	2.97386	1.75813	1.0841	4	23.4599	1.27096	1.15014	4	11.1426	490	54.9389	10.1255
P60842	Eukaryotic initiation factor 4A-I OS=Homo sapiens GN=EIF4A1 PE=1 SV=1 - [IF4A1_HUMAN]	43.1435	19.7	1	2	8	14	0.863727	1.00615	3	1.1876	1.75759	1.08377	3	0.323732	1.52823	1.38295	3	11.1241	406	46.1246	5.47803
P22307	Non-specific lipid-transfer protein OS=Homo sapiens GN=SCP2 PE=1 SV=2 - [NLTP_HUMAN]	31.6787	5.67	1	4	4	10	1.05089	1.22417	10	9.34679	1.75705	1.08344	10	32.8271	0.850215	0.769391	10	24.7974	547	58.9556	6.88818
Q14240	Eukaryotic initiation factor 4A-II OS=Homo sapiens GN=EIF4A2 PE=1 SV=2 - [IF4A2_HUMAN]	52.2185	24.32	1	3	9	16	0.860797	1.00274	5	2.35816	1.75632	1.08299	5	24.9361	1.16847	1.05739	5	33.3799	407	46.3728	5.47803
O75534	Cold shock domain-containing protein E1 OS=Homo sapiens GN=CSDE1 PE=1 SV=2 - [CSDE1_HUMAN]	16.8976	4.89	1	3	3	5	0.821737	0.957236	5	28.0643	1.75571	1.08261	5	35.1493	1.22826	1.1115	5	13.195	798	88.8289	6.25244
P11279	Lysosome-associated membrane glycoprotein 1 OS=Homo sapiens GN=LAMP1 PE=1 SV=3 - [LAMP1_HUMAN]	2.16334	2.16	1	1	1	1	0.634989	0.739694	1		1.75468	1.08198	1		1.17613	1.06432	1		417	44.8538	8.74854
P08571	Monocyte differentiation antigen CD14 OS=Homo sapiens GN=CD14 PE=1 SV=2 - [CD14_HUMAN]	6.18	7.47	1	2	2	3	0.911069	1.0613	3	3.02054	1.75438	1.08179	3	4.39176	1.03972	0.94088	3	35.4007	375	40.0507	6.22705
O60716	Catenin delta-1 OS=Homo sapiens GN=CTNND1 PE=1 SV=1 - [CTND1_HUMAN]	37.3357	9.4	1	8	8	13	0.874703	1.01894	13	10.4355	1.75322	1.08107	13	20.8183	1.16698	1.05604	13	9.17294	968	108.103	6.22705
Q13547	Histone deacetylase 1 OS=Homo sapiens GN=HDAC1 PE=1 SV=1 - [HDAC1_HUMAN]	4.97462	6.64	2	3	3	3	0.907997	1.05772	3	0.440345	1.75167	1.08012	3	10.6848	1.30148	1.17776	3	0.601138	482	55.0677	5.47803
Q14008	Cytoskeleton-associated protein 5 OS=Homo sapiens GN=CKAP5 PE=1 SV=3 - [CKAP5_HUMAN]	10.423	2.17	1	4	4	4	0.740215	0.862271	4	11.4187	1.75146	1.07999	4	12.4463	1.19469	1.08112	4	9.81491	2032	225.352	7.79639
Q9C000	NACHT, LRR and PYD domains-containing protein 1 OS=Homo sapiens GN=NLRP1 PE=1 SV=1 - [NALP1_HUMAN]	0	0.48	1	1	1	1	0.788308	0.918294	1		1.75082	1.07959	1		1.16076	1.05041	1		1473	165.76	6.84424
Q5T4S7	E3 ubiquitin-protein ligase UBR4 OS=Homo sapiens GN=UBR4 PE=1 SV=1 - [UBR4_HUMAN]	8.34055	0.52	1	3	3	3	0.811772	0.945627	3	2.48153	1.75074	1.07954	3	3.99624	1.20841	1.09353	3	8.48321	5183	573.476	6.03662
Q32MZ4	Leucine-rich repeat flightless-interacting protein 1 OS=Homo sapiens GN=LRRFIP1 PE=1 SV=2 - [LRRF1_HUMAN]	18.7704	4.95	1	2	3	5	0.959919	1.1182	3	0.268573	1.75048	1.07939	3	20.0698	0.852339	0.771312	3	24.7063	808	89.1987	4.65283
Q9UFC0	Leucine-rich repeat and WD repeat-containing protein 1 OS=Homo sapiens GN=LRWD1 PE=1 SV=2 - [LRWD1_HUMAN]	2.42053	2.16	1	1	1	1	0.840599	0.979208	1		1.7501	1.07915	1		1.28335	1.16135	1		647	70.8162	7.21045
Q96Q05	Trafficking protein particle complex subunit 9 OS=Homo sapiens GN=TRAPPC9 PE=1 SV=2 - [TPPC9_HUMAN]	3.34255	0.87	1	1	1	2	0.802585	0.934926	2	3.17315	1.75002	1.0791	2	2.02755	1.04035	0.941453	2	1.18056	1148	128.449	6.62451
P49711	Transcriptional repressor CTCF OS=Homo sapiens GN=CTCF PE=1 SV=1 - [CTCF_HUMAN]	5.83186	1.24	1	1	1	2	0.740691	0.862826	2	4.73447	1.74968	1.07889	2	0.353443	1.286	1.16375	2	1.31341	727	82.7324	6.96143
Q8NBJ4	Golgi membrane protein 1 OS=Homo sapiens GN=GOLM1 PE=1 SV=1 - [GOLM1_HUMAN]	4.51101	7.48	1	3	3	4	0.817371	0.95215	4	12.2485	1.74906	1.07851	4	41.4597	1.13798	1.0298	4	53.4952	401	45.3058	4.97021
Q9ULU4	Protein kinase C-binding protein 1 OS=Homo sapiens GN=ZMYND8 PE=1 SV=2 - [PKCB1_HUMAN]	5.01957	1.01	1	1	1	2	0.791775	0.922333	2	4.41677	1.74897	1.07846	2	1.17085	1.50934	1.36586	2	0.692878	1186	131.61	7.1958
P02452	Collagen alpha-1(I) chain OS=Homo sapiens GN=COL1A1 PE=1 SV=5 - [CO1A1_HUMAN]	54.1656	8.4	1	10	10	18	0.803238	0.935686	18	9.68537	1.7488	1.07835	17	43.9953	0.83812	0.758446	17	34.9534	1464	138.857	5.79541
P25786	Proteasome subunit alpha type-1 OS=Homo sapiens GN=PSMA1 PE=1 SV=1 - [PSA1_HUMAN]	50.3544	29.28	1	6	6	16	0.931592	1.08521	16	25.1124	1.74877	1.07833	16	11.1334	1.19592	1.08223	16	27.1171	263	29.5369	6.60986
P21964	Catechol O-methyltransferase OS=Homo sapiens GN=COMT PE=1 SV=2 - [COMT_HUMAN]	19.9106	14.39	1	3	3	6	0.807083	0.940165	6	2.36639	1.74797	1.07784	6	12.8564	1.41717	1.28245	6	12.5287	271	30.0176	5.46533
Q96ER9	Coiled-coil domain-containing protein 51 OS=Homo sapiens GN=CCDC51 PE=1 SV=2 - [CCD51_HUMAN]	0	6.33	1	2	2	2	0.939714	1.09467	2	18.691	1.74794	1.07782	2	2.86988	1.27488	1.15369	2	13.3462	411	45.7828	8.19189
Q9UNZ2	NSFL1 cofactor p47 OS=Homo sapiens GN=NSFL1C PE=1 SV=2 - [NSF1C_HUMAN]	40.293	14.05	1	6	6	14	0.949176	1.10569	14	8.61082	1.74793	1.07781	14	16.752	1.0292	0.931361	14	20.7315	370	40.5483	5.09717
Q03001	Dystonin OS=Homo sapiens GN=DST PE=1 SV=4 - [DYST_HUMAN]	16.1207	0.22	1	2	2	6	1.03935	1.21073	6	10.4761	1.74749	1.07754	6	8.2188	1.35157	1.22308	6	14.2568	7570	860.127	5.24951
Q9NVS2	28S ribosomal protein S18a, mitochondrial OS=Homo sapiens GN=MRPS18A PE=1 SV=1 - [RT18A_HUMAN]	3.04983	8.16	1	1	1	1	0.901387	1.05002	1		1.74704	1.07727	1		1.44697	1.30941	1		196	22.1698	10.3306
Q9UEW8	STE20/SPS1-related proline-alanine-rich protein kinase OS=Homo sapiens GN=STK39 PE=1 SV=3 - [STK39_HUMAN]	2.23069	2.2	1	1	1	1	0.925779	1.07843	1		1.74682	1.07713	1		1.19889	1.08492	1		545	59.4365	6.29053
P37198	Nuclear pore glycoprotein p62 OS=Homo sapiens GN=NUP62 PE=1 SV=3 - [NUP62_HUMAN]	14.9689	3.26	1	1	1	3	0.904896	1.05411	3	5.04485	1.74656	1.07697	3	10.4902	1.52774	1.38251	3	24.3888	522	53.2225	5.31299
O75400	Pre-mRNA-processing factor 40 homolog A OS=Homo sapiens GN=PRPF40A PE=1 SV=2 - [PR40A_HUMAN]	20.0417	5.96	1	5	5	7	0.93639	1.09079	7	3.67013	1.74648	1.07692	7	3.86251	1.43897	1.30218	7	60.1899	957	108.737	7.56201
P68363	Tubulin alpha-1B chain OS=Homo sapiens GN=TUBA1B PE=1 SV=1 - [TBA1B_HUMAN]	757.453	55.43	2	1	19	218	0.956074	1.11372	2	8.2775	1.74636	1.07684	2	4.5753	1.20186	1.08761	2	13.4886	451	50.1196	5.05908
O43291	Kunitz-type protease inhibitor 2 OS=Homo sapiens GN=SPINT2 PE=1 SV=2 - [SPIT2_HUMAN]	10.2632	7.54	1	2	2	4	0.696851	0.811756	4	5.23753	1.74625	1.07678	4	26.1073	1.60257	1.45022	4	2.8744	252	28.2098	8.29443
Q6PIU2	Neutral cholesterol ester hydrolase 1 OS=Homo sapiens GN=NCEH1 PE=1 SV=3 - [NCEH1_HUMAN]	5.86067	2.94	1	1	1	2	0.674402	0.785605	2	12.8144	1.74552	1.07633	2	1.17846	0.980815	0.887575	2	5.53017	408	45.7787	7.2251
P49588	Alanine--tRNA ligase, cytoplasmic OS=Homo sapiens GN=AARS PE=1 SV=2 - [SYAC_HUMAN]	51.0326	5.48	1	4	4	13	0.870788	1.01437	13	7.14626	1.74482	1.07589	13	33.6374	1.26144	1.14152	13	17.5693	968	106.743	5.52881
P28070	Proteasome subunit beta type-4 OS=Homo sapiens GN=PSMB4 PE=1 SV=4 - [PSB4_HUMAN]	14.6998	11.36	1	2	2	5	0.945481	1.10138	5	5.19269	1.74481	1.07589	5	3.72866	1.2014	1.08719	5	16.4575	264	29.1855	5.97314
P04206	Ig kappa chain V-III region GOL OS=Homo sapiens PE=1 SV=1 - [KV307_HUMAN]	85.4597	55.05	4	1	4	21	0.860553	1.00245	1		1.74461	1.07577	1		1.1467	1.03769	1		109	11.823	9.24658
Q9BTE6	Alanyl-tRNA editing protein Aarsd1 OS=Homo sapiens GN=AARSD1 PE=1 SV=2 - [AASD1_HUMAN]	2.41254	3.64	1	1	1	1	1.13641	1.3238	1		1.74389	1.07532	1		1.32173	1.19608	1		412	45.4513	6.41748
P26368	Splicing factor U2AF 65 kDa subunit OS=Homo sapiens GN=U2AF2 PE=1 SV=4 - [U2AF2_HUMAN]	19.3672	10.11	1	3	3	5	0.899989	1.04839	5	7.91597	1.74349	1.07507	5	22.0319	1.698	1.53658	5	21.6346	475	53.4672	9.08545
Q5VW32	BRO1 domain-containing protein BROX OS=Homo sapiens GN=BROX PE=1 SV=1 - [BROX_HUMAN]	10.4285	2.68	1	1	1	3	0.835218	0.972939	3	7.60458	1.74327	1.07494	3	9.19018	1.00715	0.911411	3	4.24517	411	46.4467	7.6499
Q99627	COP9 signalosome complex subunit 8 OS=Homo sapiens GN=COPS8 PE=1 SV=1 - [CSN8_HUMAN]	2.50129	7.18	1	1	1	1	0.71542	0.833388	1		1.74317	1.07488	1		1.3218	1.19614	1		209	23.211	5.37646
P02654	Apolipoprotein C-I OS=Homo sapiens GN=APOC1 PE=1 SV=1 - [APOC1_HUMAN]	3.46485	10.84	1	1	1	1	0.394995	0.460126	1		1.74146	1.07383	1		0.75271	0.681154	1		83	9.32609	8.47021
Q9UHQ4	B-cell receptor-associated protein 29 OS=Homo sapiens GN=BCAP29 PE=1 SV=2 - [BAP29_HUMAN]	2.20407	2.9	1	1	1	1	0.71109	0.828344	1		1.74091	1.07348	1		0.958392	0.867284	1		241	28.3022	9.53955
O00567	Nucleolar protein 56 OS=Homo sapiens GN=NOP56 PE=1 SV=4 - [NOP56_HUMAN]	25.8023	10.44	1	4	4	8	0.678953	0.790907	8	17.9918	1.74078	1.0734	8	25.525	1.38164	1.25029	8	37.844	594	66.0087	9.18799
Q15102	Platelet-activating factor acetylhydrolase IB subunit gamma OS=Homo sapiens GN=PAFAH1B3 PE=1 SV=1 - [PA1B3_HUMAN]	7.87567	10.82	1	3	3	5	0.959484	1.1177	5	16.0264	1.74046	1.0732	5	16.0624	1.36823	1.23816	5	6.02385	231	25.7182	6.84424
P62942	Peptidyl-prolyl cis-trans isomerase FKBP1A OS=Homo sapiens GN=FKBP1A PE=1 SV=2 - [FKB1A_HUMAN]	16.4686	12.96	1	1	1	5	0.984114	1.14639	5	14.9049	1.74014	1.07301	5	6.73239	1.22857	1.11178	5	9.83701	108	11.9431	8.1626
P08574	Cytochrome c1, heme protein, mitochondrial OS=Homo sapiens GN=CYC1 PE=1 SV=3 - [CY1_HUMAN]	10.2276	7.38	1	1	1	2	0.741198	0.863416	2	1.61618	1.74014	1.07301	2	18.5867	1.2523	1.13325	2	3.51401	325	35.399	8.99756
Q9H488	GDP-fucose protein O-fucosyltransferase 1 OS=Homo sapiens GN=POFUT1 PE=1 SV=1 - [OFUT1_HUMAN]	20.4753	8.76	1	2	2	4	0.754721	0.879169	4	3.79665	1.73925	1.07246	4	1.14058	2.33135	2.10972	4	23.466	388	43.9272	8.52881
P32322	Pyrroline-5-carboxylate reductase 1, mitochondrial OS=Homo sapiens GN=PYCR1 PE=1 SV=2 - [P5CR1_HUMAN]	13.7061	5.64	1	1	1	3	0.794517	0.925527	3	2.36268	1.73922	1.07244	3	3.30396	1.27314	1.15211	3	9.27094	319	33.3396	7.60596
Q9ULV4	Coronin-1C OS=Homo sapiens GN=CORO1C PE=1 SV=1 - [COR1C_HUMAN]	8.22518	4.43	1	2	3	5	1.07759	1.25528	3	10.418	1.73889	1.07224	3	9.43196	0.923047	0.835299	3	1.05058	474	53.2151	7.07861
P08621	U1 small nuclear ribonucleoprotein 70 kDa OS=Homo sapiens GN=SNRNP70 PE=1 SV=2 - [RU17_HUMAN]	25.1928	12.81	1	7	7	10	0.971763	1.132	10	7.74814	1.73852	1.07201	10	18.5645	1.42843	1.29264	10	13.1087	437	51.5258	9.93506
P40199	Carcinoembryonic antigen-related cell adhesion molecule 6 OS=Homo sapiens GN=CEACAM6 PE=1 SV=3 - [CEAM6_HUMAN]	15.3521	6.1	1	1	1	3	0.73045	0.850896	3	0.419334	1.7382	1.07181	3	2.44801	4.26659	3.861	3	22.053	344	37.1717	5.8208
O75506	Heat shock factor-binding protein 1 OS=Homo sapiens GN=HSBP1 PE=1 SV=1 - [HSBP1_HUMAN]	6.39772	34.21	1	2	2	2	1.11253	1.29598	2	1.33779	1.73714	1.07116	2	13.6278	1.07625	0.973939	2	17.4063	76	8.53818	4.36084
Q6GTX8	Leukocyte-associated immunoglobulin-like receptor 1 OS=Homo sapiens GN=LAIR1 PE=1 SV=1 - [LAIR1_HUMAN]	1.98582	4.53	1	1	1	1	0.705496	0.821827	1		1.73681	1.07095	1		0.736366	0.666365	1		287	31.3927	5.63037
O94776	Metastasis-associated protein MTA2 OS=Homo sapiens GN=MTA2 PE=1 SV=1 - [MTA2_HUMAN]	10.6608	7.19	1	4	4	4	0.879152	1.02412	4	5.51577	1.73631	1.07065	4	1.82328	1.26779	1.14726	4	5.7025	668	74.9757	9.65674
Q93009	Ubiquitin carboxyl-terminal hydrolase 7 OS=Homo sapiens GN=USP7 PE=1 SV=2 - [UBP7_HUMAN]	59.4424	12.25	1	9	9	13	0.869575	1.01296	13	14.4207	1.7359	1.0704	13	8.21302	1.51863	1.37426	13	21.3082	1102	128.22	5.5542
Q6PGP7	Tetratricopeptide repeat protein 37 OS=Homo sapiens GN=TTC37 PE=1 SV=1 - [TTC37_HUMAN]	4.39668	0.51	1	1	1	2	0.65574	0.763867	2	14.8093	1.73556	1.07019	2	14.1299	0.917956	0.830692	2	1.30866	1564	175.375	7.53271
Q96RS6	NudC domain-containing protein 1 OS=Homo sapiens GN=NUDCD1 PE=1 SV=2 - [NUDC1_HUMAN]	2.60291	1.89	1	1	1	1	0.7325	0.853284	1		1.73515	1.06993	1		1.34793	1.21979	1		583	66.7133	5.10986
O75531	Barrier-to-autointegration factor OS=Homo sapiens GN=BANF1 PE=1 SV=1 - [BAF_HUMAN]	4.32896	19.1	1	2	2	2	0.973197	1.13367	2	0.721911	1.73434	1.06943	2	60.8135	1.50429	1.36129	2	22.0222	89	10.052	6.0874
P56537	Eukaryotic translation initiation factor 6 OS=Homo sapiens GN=EIF6 PE=1 SV=1 - [IF6_HUMAN]	42.2933	22.86	1	3	3	10	0.865661	1.0084	10	17.2842	1.73425	1.06938	10	32.4622	1.52105	1.37645	10	50.0856	245	26.5822	4.67822
Q06828	Fibromodulin OS=Homo sapiens GN=FMOD PE=1 SV=2 - [FMOD_HUMAN]	10.5797	8.24	1	3	3	4	1.05248	1.22602	4	24.9314	1.734	1.06923	4	20.6752	1.01301	0.916714	4	10.4057	376	43.1515	6.03662
P09110	3-ketoacyl-CoA thiolase, peroxisomal OS=Homo sapiens GN=ACAA1 PE=1 SV=2 - [THIK_HUMAN]	10.7907	11.32	1	3	3	5	0.781343	0.910181	5	12.3719	1.73354	1.06894	5	12.143	1.06362	0.962506	5	24.541	424	44.2639	8.44092
Q9UMY4	Sorting nexin-12 OS=Homo sapiens GN=SNX12 PE=1 SV=3 - [SNX12_HUMAN]	4.27567	6.4	1	1	1	2	1.07842	1.25624	2	5.22575	1.73339	1.06885	2	20.9618	1.14515	1.03629	2	46.819	172	19.7181	7.86963
O43143	Pre-mRNA-splicing factor ATP-dependent RNA helicase DHX15 OS=Homo sapiens GN=DHX15 PE=1 SV=2 - [DHX15_HUMAN]	42.3199	8.3	1	7	7	13	0.91308	1.06364	13	9.32222	1.73307	1.06865	13	13.6856	1.3301	1.20366	13	22.5737	795	90.8752	7.45947
P51610	Host cell factor 1 OS=Homo sapiens GN=HCFC1 PE=1 SV=2 - [HCFC1_HUMAN]	27.6394	2.95	2	6	6	9	0.89618	1.04395	9	12.9786	1.73292	1.06856	9	6.15455	1.55774	1.40965	9	10.0452	2035	208.602	7.45947
P49591	Serine--tRNA ligase, cytoplasmic OS=Homo sapiens GN=SARS PE=1 SV=3 - [SYSC_HUMAN]	15.6445	11.48	1	5	5	7	0.808402	0.941702	7	11.9979	1.73237	1.06822	7	12.6753	1.15156	1.04209	7	11.2706	514	58.7401	6.43018
Q9NRX4	14 kDa phosphohistidine phosphatase OS=Homo sapiens GN=PHPT1 PE=1 SV=1 - [PHP14_HUMAN]	19.0571	19.2	1	2	2	6	1.07052	1.24704	6	3.28514	1.73232	1.06819	6	7.09829	0.842639	0.762535	6	11.155	125	13.8237	6.07471
P15924	Desmoplakin OS=Homo sapiens GN=DSP PE=1 SV=3 - [DESP_HUMAN]	252.115	17.35	1	44	44	77	0.776116	0.904091	77	22.6709	1.73205	1.06802	77	16.6309	1.28969	1.16708	77	13.0747	2871	331.569	6.81494
P30520	Adenylosuccinate synthetase isozyme 2 OS=Homo sapiens GN=ADSS PE=1 SV=3 - [PURA2_HUMAN]	29.4229	13.16	1	4	4	9	0.911097	1.06133	9	7.17607	1.73161	1.06775	9	19.9718	1.61071	1.45759	9	9.07233	456	50.0658	6.55127
P02745	Complement C1q subcomponent subunit A OS=Homo sapiens GN=C1QA PE=1 SV=2 - [C1QA_HUMAN]	16.8708	8.57	1	2	2	6	0.665491	0.775226	6	16.1061	1.73135	1.06759	6	7.18492	0.816537	0.738914	6	15.9034	245	26.0002	9.11475
P37837	Transaldolase OS=Homo sapiens GN=TALDO1 PE=1 SV=2 - [TALDO_HUMAN]	91.2535	28.78	1	11	11	26	0.790447	0.920786	26	18.305	1.73133	1.06758	26	15.2772	1.09269	0.988818	26	17.5825	337	37.5165	6.81494
Q9HB71	Calcyclin-binding protein OS=Homo sapiens GN=CACYBP PE=1 SV=2 - [CYBP_HUMAN]	33.6246	10.96	1	2	3	36	1.01378	1.18094	4	9.58131	1.73102	1.06739	4	2.88455	1.55505	1.40722	4	30.8526	228	26.1936	8.25049
Q13435	Splicing factor 3B subunit 2 OS=Homo sapiens GN=SF3B2 PE=1 SV=2 - [SF3B2_HUMAN]	15.9708	2.79	1	3	3	5	0.786125	0.915752	5	2.23438	1.72991	1.0667	5	28.6666	0.813235	0.735926	5	1.94311	895	100.165	5.66846
P51580	Thiopurine S-methyltransferase OS=Homo sapiens GN=TPMT PE=1 SV=1 - [TPMT_HUMAN]	1.75336	2.86	1	1	1	1	0.838122	0.976322	1		1.72982	1.06665	1		0.794137	0.718643	1		245	28.1621	6.22705
Q9H773	dCTP pyrophosphatase 1 OS=Homo sapiens GN=DCTPP1 PE=1 SV=1 - [DCTP1_HUMAN]	28.7704	23.53	1	4	4	10	0.955193	1.1127	10	10.3303	1.72951	1.06645	10	10.4763	1.63316	1.47791	10	21.9892	170	18.6694	5.03369
Q07960	Rho GTPase-activating protein 1 OS=Homo sapiens GN=ARHGAP1 PE=1 SV=1 - [RHG01_HUMAN]	32.2586	15.49	1	7	7	12	0.856958	0.998265	12	40.3539	1.7278	1.0654	12	42.2791	0.857115	0.775635	12	15.9209	439	50.4042	6.29053
Q9H1B7	Interferon regulatory factor 2-binding protein-like OS=Homo sapiens GN=IRF2BPL PE=1 SV=1 - [I2BPL_HUMAN]	0	1.63	1	1	1	1	0.883607	1.02931	1		1.72768	1.06533	1		1.05064	0.950765	1		796	82.607	8.23584
P61011	Signal recognition particle 54 kDa protein OS=Homo sapiens GN=SRP54 PE=1 SV=1 - [SRP54_HUMAN]	6.57145	5.16	1	3	3	3	1.08949	1.26914	3	0.153567	1.72723	1.06505	3	13.2302	1.25302	1.1339	3	15.5597	504	55.6683	8.74854
Q9BTV4	Transmembrane protein 43 OS=Homo sapiens GN=TMEM43 PE=1 SV=1 - [TMM43_HUMAN]	8.70669	9.25	1	3	3	3	0.600614	0.699651	3	8.74513	1.72711	1.06497	3	25.3668	0.9731	0.880594	3	25.0318	400	44.8472	8.1333
Q96Q11	CCA tRNA nucleotidyltransferase 1, mitochondrial OS=Homo sapiens GN=TRNT1 PE=1 SV=2 - [TRNT1_HUMAN]	7.23095	2.76	1	1	1	2	1.15317	1.34331	2	7.19336	1.72688	1.06483	2	1.1037	0.998777	0.90383	2	0.410142	434	50.0961	8.104
P14678	Small nuclear ribonucleoprotein-associated proteins B and B' OS=Homo sapiens GN=SNRPB PE=1 SV=2 - [RSMB_HUMAN]	5.05487	6.25	2	1	1	1	0.920063	1.07177	1		1.72687	1.06483	1		1.09008	0.986457	1		240	24.5937	11.1948
Q7Z5R6	Amyloid beta A4 precursor protein-binding family B member 1-interacting protein OS=Homo sapiens GN=APBB1IP PE=1 SV=1 - [AB1IP_HUMAN]	10.2646	1.35	1	1	1	3	0.894538	1.04204	3	6.48326	1.72649	1.06459	3	0.436842	1.10233	0.997541	3	8.87315	666	73.1368	5.59229
Q9GZT8	NIF3-like protein 1 OS=Homo sapiens GN=NIF3L1 PE=1 SV=2 - [GTPC1_HUMAN]	21.9663	7.16	1	2	2	8	0.795573	0.926757	8	10.9823	1.72591	1.06423	8	14.779	1.45417	1.31593	8	12.6104	377	41.9415	6.65381
P05452	Tetranectin OS=Homo sapiens GN=CLEC3B PE=1 SV=3 - [TETN_HUMAN]	19.5217	27.72	1	4	4	6	0.703625	0.819648	6	5.77828	1.72526	1.06383	6	14.1097	0.645717	0.584333	6	28.8139	202	22.5223	5.66846
Q8TCD5	5'(3')-deoxyribonucleotidase, cytosolic type OS=Homo sapiens GN=NT5C PE=1 SV=2 - [NT5C_HUMAN]	5.47139	6.47	1	1	1	2	0.840517	0.979113	2	10.0027	1.72467	1.06347	2	3.60665	1.44563	1.3082	2	10.3624	201	23.3681	6.63916
P08603	Complement factor H OS=Homo sapiens GN=CFH PE=1 SV=4 - [CFAH_HUMAN]	203.51	27.54	1	23	25	55	0.63001	0.733894	51	14.4433	1.72441	1.06331	51	10.5414	0.587129	0.531314	51	29.109	1231	139.005	6.60986
P07942	Laminin subunit beta-1 OS=Homo sapiens GN=LAMB1 PE=1 SV=2 - [LAMB1_HUMAN]	183.388	15.68	2	25	25	54	0.944132	1.09981	54	12.7173	1.72439	1.0633	54	16.246	1.22428	1.1079	54	16.0997	1786	197.909	4.94482
Q9H1C7	Cysteine-rich and transmembrane domain-containing protein 1 OS=Homo sapiens GN=CYSTM1 PE=1 SV=1 - [CYTM1_HUMAN]	7.11877	10.31	1	1	1	2	0.775821	0.903749	2	0.172691	1.72431	1.06325	2	17.7146	0.766245	0.693403	2	9.66052	97	10.6238	4.32275
O95372	Acyl-protein thioesterase 2 OS=Homo sapiens GN=LYPLA2 PE=1 SV=1 - [LYPA2_HUMAN]	17.0508	17.75	1	4	4	6	0.857898	0.999359	6	7.54992	1.72377	1.06292	6	34.4089	0.880257	0.796576	6	14.4502	231	24.7207	7.2251
P60174	Triosephosphate isomerase OS=Homo sapiens GN=TPI1 PE=1 SV=3 - [TPIS_HUMAN]	531.32	60.14	1	14	14	136	0.904575	1.05373	136	17.7224	1.72298	1.06243	136	15.024	0.889764	0.80518	136	16.7608	286	30.7717	5.92236
P29590	Protein PML OS=Homo sapiens GN=PML PE=1 SV=3 - [PML_HUMAN]	10.2828	4.42	1	4	4	4	0.774129	0.901778	4	11.2893	1.72289	1.06238	4	11.9721	0.912472	0.825729	4	9.61275	882	97.4889	6.21436
Q14160	Protein scribble homolog OS=Homo sapiens GN=SCRIB PE=1 SV=4 - [SCRIB_HUMAN]	11.2261	2.33	2	3	3	5	0.892074	1.03917	5	4.64662	1.72128	1.06138	5	5.46185	1.22868	1.11188	5	55.1113	1630	174.778	5.07178
Q17RP2	Tigger transposable element-derived protein 6 OS=Homo sapiens GN=TIGD6 PE=2 SV=2 - [TIGD6_HUMAN]	0	1.73	1	1	1	1	1.02647	1.19573	1		1.7204	1.06084	1		1.43928	1.30246	1		521	58.6189	6.80029
O43491	Band 4.1-like protein 2 OS=Homo sapiens GN=EPB41L2 PE=1 SV=1 - [E41L2_HUMAN]	76.0267	13.33	2	10	10	22	0.818618	0.953602	22	11.3222	1.71928	1.06015	22	32.0618	1.14669	1.03768	22	23.2074	1005	112.519	5.43994
P11940	Polyadenylate-binding protein 1 OS=Homo sapiens GN=PABPC1 PE=1 SV=2 - [PABP1_HUMAN]	79.6599	14.94	3	7	9	23	1.02412	1.19299	18	13.5181	1.71906	1.06001	18	16.4101	1.33023	1.20377	18	21.1888	636	70.6259	9.49561
O95197	Reticulon-3 OS=Homo sapiens GN=RTN3 PE=1 SV=2 - [RTN3_HUMAN]	0	0.78	1	1	1	1	0.867757	1.01084	1		1.71898	1.05996	1		1.15569	1.04583	1		1032	112.541	4.95752
O76094	Signal recognition particle subunit SRP72 OS=Homo sapiens GN=SRP72 PE=1 SV=3 - [SRP72_HUMAN]	4.41046	2.24	2	2	2	2	0.875291	1.01962	2	2.11545	1.71883	1.05987	2	12.055	1.08904	0.985508	2	14.2631	671	74.56	9.26123
Q9Y3D6	Mitochondrial fission 1 protein OS=Homo sapiens GN=FIS1 PE=1 SV=2 - [FIS1_HUMAN]	3.54344	8.55	1	1	1	1	0.801899	0.934126	1		1.71868	1.05978	1		1.07935	0.976743	1		152	16.927	8.79248
P34932	Heat shock 70 kDa protein 4 OS=Homo sapiens GN=HSPA4 PE=1 SV=4 - [HSP74_HUMAN]	44.2957	7.86	1	6	6	15	0.888136	1.03458	14	6.61141	1.71833	1.05956	14	33.5848	1.06347	0.962372	14	15.5217	840	94.2712	5.18604
Q9UHV9	Prefoldin subunit 2 OS=Homo sapiens GN=PFDN2 PE=1 SV=1 - [PFD2_HUMAN]	11.4114	9.09	1	1	1	3	0.834827	0.972484	3	8.02749	1.71788	1.05928	3	8.67086	1.0243	0.92693	3	6.32881	154	16.6376	6.58057
P61088	Ubiquitin-conjugating enzyme E2 N OS=Homo sapiens GN=UBE2N PE=1 SV=1 - [UBE2N_HUMAN]	24.0688	28.95	2	5	5	8	1.05756	1.23194	8	18.3978	1.71767	1.05915	8	11.6984	1.24244	1.12433	8	22.5603	152	17.127	6.56592
P17612	cAMP-dependent protein kinase catalytic subunit alpha OS=Homo sapiens GN=PRKACA PE=1 SV=2 - [KAPCA_HUMAN]	0	4.84	1	1	1	1	0.865336	1.00802	1		1.71752	1.05906	1		1.4554	1.31704	1		351	40.564	8.79248
P63173	60S ribosomal protein L38 OS=Homo sapiens GN=RPL38 PE=1 SV=2 - [RL38_HUMAN]	2.44468	17.14	1	1	1	1	0.73597	0.857326	1		1.71747	1.05903	1		1.45506	1.31674	1		70	8.21273	10.0962
Q9NTK5	Obg-like ATPase 1 OS=Homo sapiens GN=OLA1 PE=1 SV=2 - [OLA1_HUMAN]	41.756	17.17	1	6	6	12	0.855564	0.99664	12	6.88982	1.71743	1.05901	12	10.0985	1.36182	1.23236	12	10.1021	396	44.7153	7.81104
Q04941	Proteolipid protein 2 OS=Homo sapiens GN=PLP2 PE=1 SV=1 - [PLP2_HUMAN]	5.43202	8.55	1	1	1	2	0.762038	0.887693	2	5.38741	1.7167	1.05856	2	13.2191	0.779427	0.705332	2	34.0985	152	16.6797	7.23975
O43390	Heterogeneous nuclear ribonucleoprotein R OS=Homo sapiens GN=HNRNPR PE=1 SV=1 - [HNRPR_HUMAN]	122.805	27.01	1	12	14	33	0.920011	1.07171	29	15.8962	1.71663	1.05852	29	20.8086	1.63168	1.47657	29	35.9416	633	70.8993	8.1333
Q7Z3B4	Nucleoporin p54 OS=Homo sapiens GN=NUP54 PE=1 SV=2 - [NUP54_HUMAN]	22.9207	8.68	1	4	4	7	0.813826	0.94802	7	7.86104	1.71649	1.05843	7	14.7913	1.3925	1.26012	7	19.45	507	55.4014	7.02002
Q9P2J5	Leucine--tRNA ligase, cytoplasmic OS=Homo sapiens GN=LARS PE=1 SV=2 - [SYLC_HUMAN]	24.7077	6.46	1	6	6	8	0.830843	0.967843	8	20.4207	1.71647	1.05841	8	26.498	1.12963	1.02224	8	27.9378	1176	134.379	7.29834
Q12769	Nuclear pore complex protein Nup160 OS=Homo sapiens GN=NUP160 PE=1 SV=3 - [NU160_HUMAN]	2.20466	0.77	1	1	1	1	0.807199	0.940301	1		1.71642	1.05838	1		1.03501	0.93662	1		1436	162.017	5.50342
Q14289	Protein-tyrosine kinase 2-beta OS=Homo sapiens GN=PTK2B PE=1 SV=2 - [FAK2_HUMAN]	1.96439	0.69	1	1	1	1	0.976189	1.13716	1		1.71562	1.05789	1		1.15574	1.04587	1		1009	115.8	6.25244
Q9P0M9	39S ribosomal protein L27, mitochondrial OS=Homo sapiens GN=MRPL27 PE=1 SV=1 - [RM27_HUMAN]	2.27896	5.41	1	1	1	1	0.835342	0.973084	1		1.71511	1.05758	1		1.0435	0.944299	1		148	16.0627	10.4185
Q9NQ29	Putative RNA-binding protein Luc7-like 1 OS=Homo sapiens GN=LUC7L PE=1 SV=1 - [LUC7L_HUMAN]	11.2045	4.58	1	1	2	3	0.959215	1.11738	1		1.71481	1.05739	1		1.03576	0.937298	1		371	43.7013	9.92041
P39019	40S ribosomal protein S19 OS=Homo sapiens GN=RPS19 PE=1 SV=2 - [RS19_HUMAN]	37.777	35.86	1	5	5	12	0.838638	0.976923	12	6.25033	1.71458	1.05725	12	11.1378	1.66874	1.5101	12	38.9557	145	16.0505	10.3159
Q9NRN5	Olfactomedin-like protein 3 OS=Homo sapiens GN=OLFML3 PE=2 SV=1 - [OLFL3_HUMAN]	19.4741	12.07	1	5	5	9	0.904989	1.05422	9	14.1582	1.71404	1.05692	9	15.2887	0.890395	0.805751	9	15.0628	406	45.9813	6.56592
P05451	Lithostathine-1-alpha OS=Homo sapiens GN=REG1A PE=1 SV=3 - [REG1A_HUMAN]	9.46373	10.24	1	1	1	2	0.701271	0.816906	2	17.1845	1.71302	1.05629	2	4.80045	1.33815	1.21094	2	1.36716	166	18.7188	5.93506
P36955	Pigment epithelium-derived factor OS=Homo sapiens GN=SERPINF1 PE=1 SV=4 - [PEDF_HUMAN]	58.0456	16.27	1	6	6	27	0.690125	0.803922	27	17.0216	1.71276	1.05613	27	23.7916	0.724185	0.655341	27	25.1664	418	46.2833	6.37939
Q13185	Chromobox protein homolog 3 OS=Homo sapiens GN=CBX3 PE=1 SV=4 - [CBX3_HUMAN]	22.5084	21.31	2	3	3	9	1.00041	1.16537	9	5.49442	1.71245	1.05594	9	12.7152	0.892183	0.807369	9	21.1096	183	20.7984	5.32568
P36639	7,8-dihydro-8-oxoguanine triphosphatase OS=Homo sapiens GN=NUDT1 PE=1 SV=3 - [8ODP_HUMAN]	0	6.09	1	1	1	1	1.04559	1.218	1		1.71164	1.05544	1		1.04819	0.948544	1		197	22.5051	5.2749
P31689	DnaJ homolog subfamily A member 1 OS=Homo sapiens GN=DNAJA1 PE=1 SV=2 - [DNJA1_HUMAN]	19.237	16.62	1	6	6	7	0.828636	0.965272	7	14.9724	1.7107	1.05485	7	39.7953	1.66085	1.50296	7	41.8029	397	44.8395	7.07861
P13804	Electron transfer flavoprotein subunit alpha, mitochondrial OS=Homo sapiens GN=ETFA PE=1 SV=1 - [ETFA_HUMAN]	52.8496	26.13	1	6	6	13	0.869113	1.01242	13	10.8905	1.71029	1.0546	13	19.6671	0.976635	0.883793	13	11.685	333	35.0576	8.38232
O60841	Eukaryotic translation initiation factor 5B OS=Homo sapiens GN=EIF5B PE=1 SV=4 - [IF2P_HUMAN]	5.16331	1.31	1	2	2	3	0.776602	0.904658	3	4.91395	1.70945	1.05409	3	11.4598	1.17037	1.05911	3	15.287	1220	138.742	5.49072
Q13753	Laminin subunit gamma-2 OS=Homo sapiens GN=LAMC2 PE=1 SV=2 - [LAMC2_HUMAN]	2.12994	0.92	1	1	1	1	0.791894	0.922471	1		1.70908	1.05386	1		1.23877	1.12101	1		1193	130.892	6.18896
Q9UKL0	REST corepressor 1 OS=Homo sapiens GN=RCOR1 PE=1 SV=1 - [RCOR1_HUMAN]	6.06119	2.9	1	1	1	2	0.886116	1.03223	2	6.23577	1.70826	1.05335	2	1.57349	1.30541	1.18131	2	1.81938	482	52.9955	7.03467
Q13561	Dynactin subunit 2 OS=Homo sapiens GN=DCTN2 PE=1 SV=4 - [DCTN2_HUMAN]	72.6795	27.93	1	9	9	18	1.08109	1.25936	18	26.0124	1.70814	1.05328	18	24.6899	1.06184	0.960894	18	14.9149	401	44.2039	5.21143
Q9UGM3	Deleted in malignant brain tumors 1 protein OS=Homo sapiens GN=DMBT1 PE=1 SV=2 - [DMBT1_HUMAN]	35.6363	24.49	1	6	6	11	0.834383	0.971966	11	11.1573	1.70693	1.05253	11	14.493	2.99293	2.70841	11	68.3818	2413	260.569	5.43994
Q53FA7	Quinone oxidoreductase PIG3 OS=Homo sapiens GN=TP53I3 PE=1 SV=2 - [QORX_HUMAN]	0	3.01	1	1	1	1	0.695781	0.81051	1		1.7068	1.05245	1		1.14332	1.03463	1		332	35.5136	7.1665
Q53GQ0	Very-long-chain 3-oxoacyl-CoA reductase OS=Homo sapiens GN=HSD17B12 PE=1 SV=2 - [DHB12_HUMAN]	13.7272	7.69	1	3	3	4	0.658747	0.767369	4	8.35516	1.70673	1.05241	4	19.7033	0.856737	0.775292	4	11.8538	312	34.3022	9.31982
Q6PJG6	BRCA1-associated ATM activator 1 OS=Homo sapiens GN=BRAT1 PE=1 SV=2 - [BRAT1_HUMAN]	1.72464	0.97	1	1	1	3	0.788057	0.918002	1		1.70663	1.05235	1		0.905406	0.819335	1		821	88.0629	5.2749
P35237	Serpin B6 OS=Homo sapiens GN=SERPINB6 PE=1 SV=3 - [SPB6_HUMAN]	12.6823	7.98	1	2	2	4	0.88318	1.02881	4	9.56257	1.70611	1.05203	4	3.00481	0.900476	0.814873	4	12.4894	376	42.5941	5.2749
P24534	Elongation factor 1-beta OS=Homo sapiens GN=EEF1B2 PE=1 SV=3 - [EF1B_HUMAN]	99.5587	42.22	1	4	5	20	0.85786	0.999315	17	23.5485	1.70604	1.05198	17	26.2763	1.45729	1.31875	17	45.3135	225	24.7483	4.66553
Q12800	Alpha-globin transcription factor CP2 OS=Homo sapiens GN=TFCP2 PE=1 SV=2 - [TFCP2_HUMAN]	8.58657	2.79	1	1	1	3	0.844015	0.983187	2	1.00508	1.70598	1.05195	2	9.55055	1.28678	1.16446	2	1.75861	502	57.2197	5.79541
Q08426	Peroxisomal bifunctional enzyme OS=Homo sapiens GN=EHHADH PE=1 SV=3 - [ECHP_HUMAN]	17.5749	6.09	1	4	4	6	0.813063	0.947131	6	1.62725	1.70578	1.05182	6	15.9218	1.06406	0.962906	6	6.11174	723	79.4447	9.14404
P50416	Carnitine O-palmitoyltransferase 1, liver isoform OS=Homo sapiens GN=CPT1A PE=1 SV=2 - [CPT1A_HUMAN]	6.85006	1.81	1	1	1	2	0.601884	0.70113	2	28.3278	1.70548	1.05164	2	6.65646	1.15054	1.04117	2	21.9515	773	88.3107	8.646
Q9Y2L1	Exosome complex exonuclease RRP44 OS=Homo sapiens GN=DIS3 PE=1 SV=2 - [RRP44_HUMAN]	14.6618	3.86	1	3	3	4	0.816155	0.950733	4	17.378	1.70544	1.05162	4	23.4529	1.20005	1.08597	4	9.991	958	108.934	7.13721
Q8IWZ3	Ankyrin repeat and KH domain-containing protein 1 OS=Homo sapiens GN=ANKHD1 PE=1 SV=1 - [ANKH1_HUMAN]	1.66691	0.35	2	1	1	1	0.865223	1.00789	1		1.70379	1.05059	1		0.809195	0.73227	1		2542	269.291	5.73193
O95479	GDH/6PGL endoplasmic bifunctional protein OS=Homo sapiens GN=H6PD PE=1 SV=2 - [G6PE_HUMAN]	5.49199	3.03	1	2	2	2	0.685087	0.798053	2	21.8947	1.70371	1.05055	2	14.1823	0.869121	0.7865	2	6.8992	791	88.8364	7.29834
O95573	Long-chain-fatty-acid--CoA ligase 3 OS=Homo sapiens GN=ACSL3 PE=1 SV=3 - [ACSL3_HUMAN]	6.67522	3.89	1	2	2	2	0.744479	0.867238	2	3.31161	1.70242	1.04975	2	38.0658	1.23512	1.1177	2	0.912469	720	80.3683	8.38232
Q15046	Lysine--tRNA ligase OS=Homo sapiens GN=KARS PE=1 SV=3 - [SYK_HUMAN]	40.6762	16.25	1	9	9	14	0.826687	0.963001	14	7.4663	1.70128	1.04905	14	11.8709	1.1473	1.03823	14	12.9266	597	68.0046	6.354
Q9C040	Tripartite motif-containing protein 2 OS=Homo sapiens GN=TRIM2 PE=1 SV=1 - [TRIM2_HUMAN]	24.0545	6.45	1	4	4	8	0.886178	1.0323	8	10.1631	1.70119	1.04899	8	11.0391	1.75878	1.59159	8	20.5543	744	81.4791	6.96143
Q15121	Astrocytic phosphoprotein PEA-15 OS=Homo sapiens GN=PEA15 PE=1 SV=2 - [PEA15_HUMAN]	12.8871	10.77	1	1	1	3	0.862981	1.00528	3	27.116	1.70103	1.04889	3	10.2664	0.92028	0.832795	3	3.05246	130	15.0308	5.021
P32121	Beta-arrestin-2 OS=Homo sapiens GN=ARRB2 PE=1 SV=2 - [ARRB2_HUMAN]	1.77254	2.2	1	1	1	1	0.870733	1.01431	1		1.69953	1.04797	1		1.17995	1.06778	1		409	46.0768	7.69385
O43490	Prominin-1 OS=Homo sapiens GN=PROM1 PE=1 SV=1 - [PROM1_HUMAN]	7.55954	2.66	1	1	1	2	0.846305	0.985855	2	16.5939	1.69951	1.04796	2	14.1793	1.13704	1.02895	2	13.064	865	97.1401	7.26904
P54577	Tyrosine--tRNA ligase, cytoplasmic OS=Homo sapiens GN=YARS PE=1 SV=4 - [SYYC_HUMAN]	35.6458	20.83	1	11	11	15	0.765596	0.891837	15	14.4573	1.69951	1.04796	15	14.2125	1.21526	1.09973	15	16.4395	528	59.1061	7.04932
P04792	Heat shock protein beta-1 OS=Homo sapiens GN=HSPB1 PE=1 SV=2 - [HSPB1_HUMAN]	178.891	40.98	1	10	10	51	0.852619	0.99321	51	11.5805	1.69939	1.04788	51	13.1551	0.895139	0.810044	51	13.6506	205	22.7685	6.40479
P15170	Eukaryotic peptide chain release factor GTP-binding subunit ERF3A OS=Homo sapiens GN=GSPT1 PE=1 SV=1 - [ERF3A_HUMAN]	23.928	14.83	2	5	5	6	0.840858	0.979509	6	14.0858	1.69838	1.04726	6	17.3104	1.47413	1.33399	6	44.5353	499	55.7203	5.61768
P33992	DNA replication licensing factor MCM5 OS=Homo sapiens GN=MCM5 PE=1 SV=5 - [MCM5_HUMAN]	23.637	5.86	1	3	3	7	0.867551	1.0106	7	8.66176	1.69794	1.04699	7	8.03292	2.09994	1.90031	7	52.6479	734	82.2332	8.36768
P78417	Glutathione S-transferase omega-1 OS=Homo sapiens GN=GSTO1 PE=1 SV=2 - [GSTO1_HUMAN]	20.5333	13.69	1	3	3	6	0.975183	1.13598	6	6.29636	1.69784	1.04693	6	6.18006	0.921393	0.833802	6	24.5378	241	27.548	6.59521
Q8NCN5	Pyruvate dehydrogenase phosphatase regulatory subunit, mitochondrial OS=Homo sapiens GN=PDPR PE=1 SV=2 - [PDPR_HUMAN]	5.06377	1.37	1	1	1	2	0.728825	0.849003	2	1.35204	1.69755	1.04675	2	1.98747	0.78949	0.714438	2	13.7963	879	99.3006	6.354
Q9Y399	28S ribosomal protein S2, mitochondrial OS=Homo sapiens GN=MRPS2 PE=1 SV=1 - [RT02_HUMAN]	1.69004	2.7	1	1	1	1	0.654867	0.76285	1		1.69737	1.04664	1		1.13672	1.02866	1		296	33.2281	9.26123
P35579	Myosin-9 OS=Homo sapiens GN=MYH9 PE=1 SV=4 - [MYH9_HUMAN]	2150.8	50.87	1	89	110	637	0.751536	0.875459	500	14.5984	1.69593	1.04575	501	16.0885	1.26865	1.14805	501	25.7447	1960	226.392	5.60498
P62081	40S ribosomal protein S7 OS=Homo sapiens GN=RPS7 PE=1 SV=1 - [RS7_HUMAN]	8.70453	25.77	1	4	4	5	0.814504	0.94881	5	7.54229	1.69525	1.04533	5	2.29848	1.39201	1.25968	5	10.9233	194	22.1133	10.0962
Q9ULL5	Proline-rich protein 12 OS=Homo sapiens GN=PRR12 PE=1 SV=2 - [PRR12_HUMAN]	0	0.91	1	1	1	1	1.10515	1.28738	1		1.69518	1.04528	1		1.16745	1.05647	1		1215	129.911	8.00146
Q96C01	Protein FAM136A OS=Homo sapiens GN=FAM136A PE=1 SV=1 - [F136A_HUMAN]	6.08021	7.25	1	1	1	2	1.08353	1.2622	1		1.69475	1.04502	1		1.42832	1.29254	1		138	15.6307	7.60596
Q9Y3B8	Oligoribonuclease, mitochondrial OS=Homo sapiens GN=REXO2 PE=1 SV=3 - [ORN_HUMAN]	3.59018	4.22	1	1	1	1	1.32173	1.53967	1		1.69472	1.045	1		1.17693	1.06504	1		237	26.8156	6.87354
Q13630	GDP-L-fucose synthase OS=Homo sapiens GN=TSTA3 PE=1 SV=1 - [FCL_HUMAN]	30.6385	13.71	1	3	3	8	0.856202	0.997384	8	13.1523	1.69468	1.04498	8	17.599	0.714601	0.646668	8	23.1353	321	35.87	6.59521
Q92621	Nuclear pore complex protein Nup205 OS=Homo sapiens GN=NUP205 PE=1 SV=3 - [NU205_HUMAN]	6.11033	0.5	1	1	1	2	0.819516	0.954648	2	10.2355	1.69431	1.04475	2	1.96733	1.68348	1.52345	2	3.93301	2012	227.776	6.18896
O43493	Trans-Golgi network integral membrane protein 2 OS=Homo sapiens GN=TGOLN2 PE=1 SV=2 - [TGON2_HUMAN]	3.66374	2.92	1	1	1	1	0.914394	1.06517	1		1.6936	1.04431	1		0.829997	0.751094	1		480	51.0824	5.73193
O15514	DNA-directed RNA polymerase II subunit RPB4 OS=Homo sapiens GN=POLR2D PE=1 SV=1 - [RPB4_HUMAN]	3.4839	12.68	1	1	1	1	0.920606	1.07241	1		1.69325	1.0441	1		1.55208	1.40454	1		142	16.3011	4.79248
P30153	Serine/threonine-protein phosphatase 2A 65 kDa regulatory subunit A alpha isoform OS=Homo sapiens GN=PPP2R1A PE=1 SV=4 - [2AAA_HUMAN]	38.5876	13.41	2	7	7	13	0.874436	1.01862	13	13.7228	1.69323	1.04408	13	31.0073	1.04001	0.941145	13	35.0135	589	65.2669	5.10986
Q9H089	Large subunit GTPase 1 homolog OS=Homo sapiens GN=LSG1 PE=1 SV=2 - [LSG1_HUMAN]	4.28443	1.67	1	1	1	2	0.822965	0.958666	2	16.0356	1.69313	1.04402	2	15.0646	1.21893	1.10305	2	7.34351	658	75.1784	6.37939
P04075	Fructose-bisphosphate aldolase A OS=Homo sapiens GN=ALDOA PE=1 SV=2 - [ALDOA_HUMAN]	336.526	60.99	1	15	20	107	0.862846	1.00512	77	11.73	1.69311	1.04401	77	20.0978	1.23491	1.11752	77	21.0787	364	39.3953	8.08936
Q6P1N9	Putative deoxyribonuclease TATDN1 OS=Homo sapiens GN=TATDN1 PE=1 SV=2 - [TATD1_HUMAN]	12.0318	7.07	1	2	2	3	0.901403	1.05004	3	6.36317	1.69298	1.04393	3	2.21015	1.35995	1.23067	3	31.1873	297	33.5799	6.96143
P26640	Valine--tRNA ligase OS=Homo sapiens GN=VARS PE=1 SV=4 - [SYVC_HUMAN]	109.112	16.06	1	17	17	33	0.827812	0.964312	33	10.9826	1.69262	1.04371	33	27.8681	1.08452	0.981422	33	28.4768	1264	140.387	7.59131
Q96FQ6	Protein S100-A16 OS=Homo sapiens GN=S100A16 PE=1 SV=1 - [S10AG_HUMAN]	11.5254	33.01	1	3	3	4	0.89371	1.04108	4	17.9162	1.6914	1.04295	4	29.617	0.95235	0.861816	4	7.08026	103	11.794	6.78564
O15145	Actin-related protein 2/3 complex subunit 3 OS=Homo sapiens GN=ARPC3 PE=1 SV=3 - [ARPC3_HUMAN]	12.2017	21.35	1	4	4	4	0.800012	0.931928	4	10.6261	1.69121	1.04284	4	3.76533	1.31859	1.19324	4	5.26298	178	20.5334	8.5874
Q6PI48	Aspartate--tRNA ligase, mitochondrial OS=Homo sapiens GN=DARS2 PE=1 SV=1 - [SYDM_HUMAN]	9.71394	4.03	1	2	3	9	0.936927	1.09142	2	17.8895	1.69094	1.04267	2	21.249	1.30272	1.17888	2	0.215698	645	73.5161	8.01611
P49407	Beta-arrestin-1 OS=Homo sapiens GN=ARRB1 PE=1 SV=2 - [ARRB1_HUMAN]	3.42045	2.39	1	1	1	1	1.01979	1.18795	1		1.69044	1.04237	1		1.31534	1.1903	1		418	47.0363	6.20166
P42356	Phosphatidylinositol 4-kinase alpha OS=Homo sapiens GN=PI4KA PE=1 SV=3 - [PI4KA_HUMAN]	2.85895	0.44	1	1	1	1	0.955839	1.11345	1		1.69023	1.04224	1		1.37307	1.24254	1		2044	231.17	6.87354
P49720	Proteasome subunit beta type-3 OS=Homo sapiens GN=PSMB3 PE=1 SV=2 - [PSB3_HUMAN]	6.65422	4.88	1	2	2	3	0.741457	0.863717	3	1.26056	1.69014	1.04218	3	0.425991	1.10289	0.998047	3	2.87177	205	22.9335	6.55127
P62888	60S ribosomal protein L30 OS=Homo sapiens GN=RPL30 PE=1 SV=2 - [RL30_HUMAN]	39.3432	40	1	3	3	10	0.837054	0.975078	9	9.60212	1.69005	1.04213	9	15.2379	1.39797	1.26507	9	17.1201	115	12.7757	9.62744
P60866	40S ribosomal protein S20 OS=Homo sapiens GN=RPS20 PE=1 SV=1 - [RS20_HUMAN]	26.0656	20.17	1	3	3	9	0.819461	0.954584	9	3.91428	1.68992	1.04204	9	17.1737	1.17387	1.06228	9	31.8478	119	13.3643	9.93506
P10155	60 kDa SS-A/Ro ribonucleoprotein OS=Homo sapiens GN=TROVE2 PE=1 SV=2 - [RO60_HUMAN]	16.4461	6.88	1	4	4	6	0.881685	1.02707	6	1.46564	1.68948	1.04177	6	8.9225	1.02022	0.923238	6	9.75594	538	60.6312	8.03076
Q9Y4W6	AFG3-like protein 2 OS=Homo sapiens GN=AFG3L2 PE=1 SV=2 - [AFG32_HUMAN]	13.4831	3.51	1	3	3	6	0.833824	0.971315	6	3.13001	1.68913	1.04156	6	40.0783	1.04635	0.946876	6	8.72544	797	88.5282	8.66064
O00154	Cytosolic acyl coenzyme A thioester hydrolase OS=Homo sapiens GN=ACOT7 PE=1 SV=3 - [BACH_HUMAN]	5.00247	7.11	1	2	2	2	0.756947	0.881762	2	15.075	1.68909	1.04153	2	8.31206	1.29625	1.17303	2	15.6068	380	41.7693	8.54346
Q99828	Calcium and integrin-binding protein 1 OS=Homo sapiens GN=CIB1 PE=1 SV=4 - [CIB1_HUMAN]	12.7293	16.23	1	2	2	3	0.672494	0.783383	3	4.88487	1.68885	1.04138	3	0.530501	1.43975	1.30288	3	8.66631	191	21.6899	4.77979
P63208	S-phase kinase-associated protein 1 OS=Homo sapiens GN=SKP1 PE=1 SV=2 - [SKP1_HUMAN]	54.1751	29.45	1	6	6	15	0.88235	1.02784	15	9.89664	1.68865	1.04126	15	10.2491	1.34461	1.21679	15	14.6417	163	18.6462	4.53857
P49458	Signal recognition particle 9 kDa protein OS=Homo sapiens GN=SRP9 PE=1 SV=2 - [SRP09_HUMAN]	29.1705	41.86	1	4	4	8	0.873626	1.01768	8	14.6937	1.6883	1.04104	8	23.6398	1.39167	1.25937	8	12.8642	86	10.1051	7.97217
Q9H063	Repressor of RNA polymerase III transcription MAF1 homolog OS=Homo sapiens GN=MAF1 PE=1 SV=2 - [MAF1_HUMAN]	0	2.73	1	1	1	1	0.819944	0.955147	1		1.68694	1.04021	1		1.11896	1.01259	1		256	28.7525	4.55127
O60832	H/ACA ribonucleoprotein complex subunit 4 OS=Homo sapiens GN=DKC1 PE=1 SV=3 - [DKC1_HUMAN]	13.5995	6.81	1	3	3	4	0.743574	0.866184	4	18.9727	1.68632	1.03983	4	10.2648	1.02196	0.924805	4	18.2879	514	57.6378	9.42236
P52292	Importin subunit alpha-1 OS=Homo sapiens GN=KPNA2 PE=1 SV=1 - [IMA1_HUMAN]	7.85356	3.4	1	1	1	2	0.735598	0.856892	2	1.39523	1.6863	1.03981	2	8.52978	1.81158	1.63937	2	9.34264	529	57.8259	5.40186
Q6VN20	Ran-binding protein 10 OS=Homo sapiens GN=RANBP10 PE=1 SV=1 - [RBP10_HUMAN]	4.59672	1.61	1	1	1	2	0.783826	0.913073	2	1.05845	1.68595	1.03959	2	7.22239	1.16353	1.05292	2	17.6822	620	67.2143	6.771
P31431	Syndecan-4 OS=Homo sapiens GN=SDC4 PE=1 SV=2 - [SDC4_HUMAN]	9.30526	7.07	1	1	1	2	1.41143	1.64416	2	11.5385	1.6857	1.03944	2	11.2381	1.26564	1.14532	2	6.29816	198	21.628	4.50049
P36969	Phospholipid hydroperoxide glutathione peroxidase, mitochondrial OS=Homo sapiens GN=GPX4 PE=1 SV=3 - [GPX4_HUMAN]	3.31071	7.11	1	1	1	1	0.875017	1.0193	1		1.68539	1.03925	1		1.09432	0.990291	1		197	22.161	8.36768
P41091	Eukaryotic translation initiation factor 2 subunit 3 OS=Homo sapiens GN=EIF2S3 PE=1 SV=3 - [IF2G_HUMAN]	19.0898	12.71	2	5	5	8	0.729298	0.849554	8	9.65574	1.68503	1.03903	8	15.9908	1.34474	1.2169	8	10.7683	472	51.0772	8.39697
O43451	Maltase-glucoamylase, intestinal OS=Homo sapiens GN=MGAM PE=1 SV=5 - [MGA_HUMAN]	0	0.43	2	1	1	1	0.785155	0.914622	1		1.6843	1.03858	1		0.928721	0.840433	1		1857	209.72	5.50342
P55011	Solute carrier family 12 member 2 OS=Homo sapiens GN=SLC12A2 PE=1 SV=1 - [S12A2_HUMAN]	25.4828	5.12	1	4	4	6	0.770769	0.897864	6	16.3511	1.68423	1.03853	6	48.6751	1.04343	0.944235	6	6.5774	1212	131.364	6.40479
P41250	Glycine--tRNA ligase OS=Homo sapiens GN=GARS PE=1 SV=3 - [SYG_HUMAN]	35.4196	11.64	1	8	8	12	0.864817	1.00742	12	14.0277	1.68373	1.03823	12	13.8991	1.09984	0.995285	12	10.9947	739	83.1126	7.03467
Q99615	DnaJ homolog subfamily C member 7 OS=Homo sapiens GN=DNAJC7 PE=1 SV=2 - [DNJC7_HUMAN]	5.83737	4.66	1	2	2	2	0.757588	0.882508	2	14.0634	1.68333	1.03798	2	9.27858	1.3165	1.19135	2	44.1977	494	56.4047	6.96143
P07203	Glutathione peroxidase 1 OS=Homo sapiens GN=GPX1 PE=1 SV=4 - [GPX1_HUMAN]	13.0274	24.63	1	3	3	5	0.879143	1.02411	5	1.42797	1.68325	1.03793	5	14.9312	0.958331	0.867228	5	27.0331	203	22.0751	6.55127
P09543	2',3'-cyclic-nucleotide 3'-phosphodiesterase OS=Homo sapiens GN=CNP PE=1 SV=2 - [CN37_HUMAN]	20.101	11.88	1	5	5	7	0.850104	0.99028	7	11.9484	1.68153	1.03687	7	27.5452	1.25779	1.13822	7	29.5521	421	47.5487	9.0708
Q96QK1	Vacuolar protein sorting-associated protein 35 OS=Homo sapiens GN=VPS35 PE=1 SV=2 - [VPS35_HUMAN]	30.7291	7.66	1	5	5	9	0.912087	1.06248	9	21.1887	1.68107	1.03659	9	30.3475	1.04671	0.947208	9	7.65999	796	91.6489	5.49072
Q9UJV9	Probable ATP-dependent RNA helicase DDX41 OS=Homo sapiens GN=DDX41 PE=1 SV=2 - [DDX41_HUMAN]	0	1.45	1	1	1	1	0.752557	0.876648	1		1.68099	1.03654	1		1.04318	0.944011	1		622	69.793	6.84424
P30042	ES1 protein homolog, mitochondrial OS=Homo sapiens GN=C21orf33 PE=1 SV=3 - [ES1_HUMAN]	13.7637	7.46	1	2	2	4	0.834644	0.97227	4	16.618	1.68077	1.0364	4	14.4421	0.740321	0.669944	4	9.90798	268	28.1527	8.26514
Q13243	Serine/arginine-rich splicing factor 5 OS=Homo sapiens GN=SRSF5 PE=1 SV=1 - [SRSF5_HUMAN]	7.63206	4.41	1	1	1	2	0.804506	0.937163	2	14.1534	1.68065	1.03632	2	6.29554	1.52742	1.38222	2	6.66947	272	31.2453	11.5903
O14531	Dihydropyrimidinase-related protein 4 OS=Homo sapiens GN=DPYSL4 PE=1 SV=2 - [DPYL4_HUMAN]	6.72429	2.8	1	1	1	3	0.888457	1.03496	3	14.2835	1.68022	1.03606	3	28.9332	0.924079	0.836233	3	1.4308	572	61.8384	7.09326
O43314	Inositol hexakisphosphate and diphosphoinositol-pentakisphosphate kinase 2 OS=Homo sapiens GN=PPIP5K2 PE=1 SV=3 - [VIP2_HUMAN]	4.89904	1.53	2	2	2	2	0.968655	1.12838	2	8.65432	1.68007	1.03597	2	30.9729	1.04997	0.950159	2	27.1547	1243	140.318	8.22119
Q9H3U1	Protein unc-45 homolog A OS=Homo sapiens GN=UNC45A PE=1 SV=1 - [UN45A_HUMAN]	2.52619	1.48	1	1	1	1	0.955469	1.11302	1		1.68	1.03592	1		1.04316	0.943992	1		944	103.011	6.07471
P40222	Alpha-taxilin OS=Homo sapiens GN=TXLNA PE=1 SV=3 - [TXLNA_HUMAN]	3.55334	2.56	1	1	1	1	1.09751	1.27849	1		1.67959	1.03567	1		0.928674	0.840391	1		546	61.8532	6.52197
O75153	Clustered mitochondria protein homolog OS=Homo sapiens GN=CLUH PE=1 SV=2 - [CLU_HUMAN]	2.41129	0.69	1	1	1	1	0.998733	1.16342	1		1.67939	1.03555	1		1.66329	1.50517	1		1309	146.577	6.12549
P63104	14-3-3 protein zeta/delta OS=Homo sapiens GN=YWHAZ PE=1 SV=1 - [1433Z_HUMAN]	367.026	71.84	1	17	21	124	0.925409	1.078	115	12.0034	1.67826	1.03485	115	11.4419	1.16483	1.0541	115	12.8802	245	27.7277	4.79248
P31942	Heterogeneous nuclear ribonucleoprotein H3 OS=Homo sapiens GN=HNRNPH3 PE=1 SV=2 - [HNRH3_HUMAN]	34.0004	17.63	1	5	5	13	0.853004	0.993658	13	7.84508	1.67825	1.03485	13	64.9434	0.936101	0.847112	13	18.3985	346	36.9031	6.87354
P39687	Acidic leucine-rich nuclear phosphoprotein 32 family member A OS=Homo sapiens GN=ANP32A PE=1 SV=1 - [AN32A_HUMAN]	84.346	21.29	3	3	5	23	1.15223	1.34223	8	15.7732	1.67734	1.03429	8	21.2001	1.19518	1.08156	8	13.2077	249	28.5683	4.09424
Q08J23	tRNA (cytosine(34)-C(5))-methyltransferase OS=Homo sapiens GN=NSUN2 PE=1 SV=2 - [NSUN2_HUMAN]	16.5654	8.74	1	5	5	7	0.794607	0.925632	7	14.6228	1.67728	1.03425	7	11.0773	1.11052	1.00495	7	22.3621	767	86.4158	6.771
Q9UPN3	Microtubule-actin cross-linking factor 1, isoforms 1/2/3/5 OS=Homo sapiens GN=MACF1 PE=1 SV=4 - [MACF1_HUMAN]	41.7387	2.02	1	14	14	16	0.887667	1.03404	16	8.04378	1.67702	1.03409	16	26.3407	1.13067	1.02318	16	25.5133	7388	837.787	5.38916
P62847	40S ribosomal protein S24 OS=Homo sapiens GN=RPS24 PE=1 SV=1 - [RS24_HUMAN]	8.3882	13.53	1	2	2	5	0.721229	0.840154	5	4.48757	1.67695	1.03405	5	16.4675	1.63127	1.47619	5	24.9506	133	15.4134	10.7847
P27708	CAD protein OS=Homo sapiens GN=CAD PE=1 SV=3 - [PYR1_HUMAN]	28.9796	2.07	1	4	4	8	0.709837	0.826884	8	7.10309	1.67676	1.03393	8	10.5987	1.69315	1.53219	8	3.01004	2225	242.829	6.45557
Q16181	Septin-7 OS=Homo sapiens GN=SEPT7 PE=1 SV=2 - [SEPT7_HUMAN]	111.324	21.74	3	10	11	33	1.0483	1.22115	29	14.3007	1.67666	1.03387	29	24.6832	1.25835	1.13872	29	23.2497	437	50.648	8.63135
Q8NF91	Nesprin-1 OS=Homo sapiens GN=SYNE1 PE=1 SV=4 - [SYNE1_HUMAN]	4.98116	0.16	1	1	1	2	0.886197	1.03232	2	6.75958	1.67632	1.03366	2	18.3678	1.06982	0.968118	2	31.6178	8797	1010.46	5.52881
O43172	U4/U6 small nuclear ribonucleoprotein Prp4 OS=Homo sapiens GN=PRPF4 PE=1 SV=2 - [PRP4_HUMAN]	14.5047	8.24	1	3	3	4	0.76925	0.896094	4	8.11321	1.6759	1.0334	4	25.5028	1.20262	1.08829	4	13.4535	522	58.4124	7.41553
O14734	Acyl-coenzyme A thioesterase 8 OS=Homo sapiens GN=ACOT8 PE=1 SV=1 - [ACOT8_HUMAN]	2.80617	2.51	1	1	1	1	0.680573	0.792794	1		1.67504	1.03287	1		1.02186	0.924716	1		319	35.891	7.56201
P52294	Importin subunit alpha-5 OS=Homo sapiens GN=KPNA1 PE=1 SV=3 - [IMA5_HUMAN]	10.7054	4.65	1	1	2	4	0.867057	1.01003	3	0.0660472	1.67459	1.03259	3	0.287896	1.2891	1.16656	3	3.72625	538	60.1836	5.0083
Q9NZP8	Complement C1r subcomponent-like protein OS=Homo sapiens GN=C1RL PE=1 SV=2 - [C1RL_HUMAN]	0	1.44	1	1	1	1	0.748934	0.872428	1		1.67443	1.03249	1		0.853325	0.772205	1		487	53.4643	7.1958
O94903	Proline synthase co-transcribed bacterial homolog protein OS=Homo sapiens GN=PROSC PE=1 SV=1 - [PROSC_HUMAN]	5.24071	7.27	1	2	2	2	0.928016	1.08104	2	2.07253	1.67437	1.03246	2	17.9735	1.26689	1.14646	2	4.63766	275	30.3246	7.50342
P17844	Probable ATP-dependent RNA helicase DDX5 OS=Homo sapiens GN=DDX5 PE=1 SV=1 - [DDX5_HUMAN]	67.8614	16.94	1	6	10	21	0.908444	1.05824	12	18.2713	1.67389	1.03216	12	27.4895	1.40524	1.27166	12	36.2991	614	69.1047	8.92432
P17987	T-complex protein 1 subunit alpha OS=Homo sapiens GN=TCP1 PE=1 SV=1 - [TCPA_HUMAN]	71.7327	18.35	1	10	10	19	0.805575	0.938408	19	14.9839	1.67368	1.03203	19	22.5307	1.21356	1.09819	19	11.7411	556	60.3056	6.11279
O95298	NADH dehydrogenase [ubiquinone] 1 subunit C2 OS=Homo sapiens GN=NDUFC2 PE=1 SV=1 - [NDUC2_HUMAN]	7.32675	12.61	2	2	2	3	1.00424	1.16983	3	13.0739	1.67337	1.03184	3	18.9704	1.33815	1.21094	3	13.3496	119	14.1784	8.98291
O43776	Asparagine--tRNA ligase, cytoplasmic OS=Homo sapiens GN=NARS PE=1 SV=1 - [SYNC_HUMAN]	45.3672	12.96	1	7	7	16	0.920794	1.07263	16	17.3118	1.67304	1.03163	16	12.5259	1.11989	1.01343	16	25.5129	548	62.9025	6.25244
Q9BTE3	Mini-chromosome maintenance complex-binding protein OS=Homo sapiens GN=MCMBP PE=1 SV=2 - [MCMBP_HUMAN]	7.69279	4.52	1	2	2	2	0.831143	0.968192	2	4.95205	1.67246	1.03127	2	2.99939	1.23958	1.12174	2	10.4809	642	72.9338	5.87158
P30536	Translocator protein OS=Homo sapiens GN=TSPO PE=1 SV=3 - [TSPOA_HUMAN]	2.93143	4.73	1	1	1	1	0.829657	0.966462	1		1.67057	1.03011	1		1.09702	0.992731	1		169	18.8156	9.36377
P12956	X-ray repair cross-complementing protein 6 OS=Homo sapiens GN=XRCC6 PE=1 SV=2 - [XRCC6_HUMAN]	225.626	36.45	1	18	18	61	0.810934	0.944651	61	13.9704	1.67034	1.02997	61	17.5217	1.61516	1.46162	61	27.059	609	69.7991	6.63916
P22234	Multifunctional protein ADE2 OS=Homo sapiens GN=PAICS PE=1 SV=3 - [PUR6_HUMAN]	68.6006	17.88	1	6	6	21	0.828151	0.964707	21	7.84314	1.67029	1.02994	21	25.9956	1.32318	1.19739	21	13.9914	425	47.0491	7.2251
P61962	DDB1- and CUL4-associated factor 7 OS=Homo sapiens GN=DCAF7 PE=1 SV=1 - [DCAF7_HUMAN]	8.66428	9.06	1	2	2	3	0.774393	0.902085	3	1.41104	1.66986	1.02967	3	15.5834	1.09211	0.988288	3	7.20446	342	38.9011	5.51611
Q13751	Laminin subunit beta-3 OS=Homo sapiens GN=LAMB3 PE=1 SV=1 - [LAMB3_HUMAN]	12.0524	1.96	1	2	2	3	0.836864	0.974856	3	2.94226	1.66946	1.02943	3	8.88738	1.19722	1.08341	3	3.25829	1172	129.489	7.21045
Q8WXI4	Acyl-coenzyme A thioesterase 11 OS=Homo sapiens GN=ACOT11 PE=1 SV=1 - [ACO11_HUMAN]	3.08681	1.98	1	1	1	1	0.756651	0.881417	1		1.66933	1.02935	1		1.17999	1.06782	1		607	68.4486	8.35303
O15020	Spectrin beta chain, non-erythrocytic 2 OS=Homo sapiens GN=SPTBN2 PE=1 SV=3 - [SPTN2_HUMAN]	14.2179	2.13	1	2	5	6	0.846054	0.985562	2	24.5836	1.6691	1.02921	2	19.9409	1.43393	1.29761	2	15.9521	2390	271.157	6.11279
Q7KZ85	Transcription elongation factor SPT6 OS=Homo sapiens GN=SUPT6H PE=1 SV=2 - [SPT6H_HUMAN]	5.39959	1.74	1	3	3	3	0.863618	1.00602	3	2.35618	1.66901	1.02915	3	19.1818	1.27702	1.15562	3	1.56237	1726	198.949	4.90674
Q9GZL7	Ribosome biogenesis protein WDR12 OS=Homo sapiens GN=WDR12 PE=1 SV=2 - [WDR12_HUMAN]	5.87149	2.84	1	1	1	2	0.713718	0.831405	2	10.5422	1.66838	1.02876	2	8.90076	1.50316	1.36026	2	12.7965	423	47.6777	5.89697
P62857	40S ribosomal protein S28 OS=Homo sapiens GN=RPS28 PE=1 SV=1 - [RS28_HUMAN]	80.8045	50.72	1	4	4	31	0.941068	1.09624	31	10.1755	1.66826	1.02869	31	8.5742	1.51259	1.3688	31	11.8147	69	7.8362	10.6968
P08311	Cathepsin G OS=Homo sapiens GN=CTSG PE=1 SV=2 - [CATG_HUMAN]	19.8399	18.82	1	5	5	8	0.833283	0.970685	8	26.2721	1.66739	1.02815	8	18.0695	1.09461	0.990557	8	18.1247	255	28.8191	11.1948
Q9NZB2	Constitutive coactivator of PPAR-gamma-like protein 1 OS=Homo sapiens GN=FAM120A PE=1 SV=2 - [F120A_HUMAN]	8.19002	2.95	1	3	3	3	0.783612	0.912824	3	22.2234	1.66698	1.0279	3	43.3093	1.12042	1.01391	3	27.9701	1118	121.811	8.88037
P23528	Cofilin-1 OS=Homo sapiens GN=CFL1 PE=1 SV=3 - [COF1_HUMAN]	442.009	65.66	1	10	12	130	0.829277	0.966018	109	10.3706	1.66673	1.02774	109	16.5144	1.5555	1.40762	109	19.4212	166	18.4907	8.08936
Q1KMD3	Heterogeneous nuclear ribonucleoprotein U-like protein 2 OS=Homo sapiens GN=HNRNPUL2 PE=1 SV=1 - [HNRL2_HUMAN]	84.0357	17	1	11	11	25	0.849506	0.989583	25	18.6644	1.66646	1.02758	25	10.1256	1.33894	1.21166	25	29.2997	747	85.0522	4.90674
Q13310	Polyadenylate-binding protein 4 OS=Homo sapiens GN=PABPC4 PE=1 SV=1 - [PABP4_HUMAN]	42.3296	5.75	2	1	3	11	0.978003	1.13927	6	13.8664	1.66618	1.0274	6	7.55018	1.12404	1.01718	6	22.8356	644	70.7381	9.26123
Q08257	Quinone oxidoreductase OS=Homo sapiens GN=CRYZ PE=1 SV=1 - [QOR_HUMAN]	25.7562	12.77	1	3	3	7	0.869956	1.01341	7	5.78496	1.66554	1.02701	7	6.51418	1.05891	0.958248	7	46.2391	329	35.1845	8.44092
P62249	40S ribosomal protein S16 OS=Homo sapiens GN=RPS16 PE=1 SV=2 - [RS16_HUMAN]	9.45155	15.07	1	2	2	3	0.616519	0.718178	3	14.1538	1.66533	1.02688	3	9.58815	1.22718	1.11052	3	19.0996	146	16.435	10.2134
O43175	D-3-phosphoglycerate dehydrogenase OS=Homo sapiens GN=PHGDH PE=1 SV=4 - [SERA_HUMAN]	25.3297	9.19	1	3	3	6	0.826903	0.963253	6	2.40027	1.66467	1.02648	6	2.95577	2.03137	1.83826	6	6.28635	533	56.6144	6.7124
P33991	DNA replication licensing factor MCM4 OS=Homo sapiens GN=MCM4 PE=1 SV=5 - [MCM4_HUMAN]	1.65021	1.85	1	2	2	3	0.888049	1.03448	3	8.11471	1.66434	1.02627	3	18.269	1.56148	1.41304	3	2.70343	863	96.4976	6.7417
Q9H0U4	Ras-related protein Rab-1B OS=Homo sapiens GN=RAB1B PE=1 SV=1 - [RAB1B_HUMAN]	30.3751	27.36	15	1	4	8	0.933144	1.08701	2	7.24009	1.66424	1.02621	2	4.51589	1.25998	1.1402	2	14.2625	201	22.1572	5.73193
Q9BVM4	Gamma-glutamylaminecyclotransferase OS=Homo sapiens GN=GGACT PE=1 SV=2 - [GGACT_HUMAN]	16.9712	23.53	1	3	3	5	0.957928	1.11588	5	13.5131	1.66294	1.02541	5	1.14546	0.701765	0.635053	5	21.8033	153	17.3178	6.87354
Q5T1M5	FK506-binding protein 15 OS=Homo sapiens GN=FKBP15 PE=1 SV=2 - [FKB15_HUMAN]	5.65881	1.8	1	2	2	2	1.0615	1.23654	2	5.68029	1.6625	1.02513	2	12.5779	1.35871	1.22955	2	3.84752	1219	133.547	5.19873
Q8TBF2	Prostamide/prostaglandin F synthase OS=Homo sapiens GN=FAM213B PE=2 SV=1 - [PGFS_HUMAN]	8.88582	10.61	1	2	2	3	0.805981	0.938882	3	0.714087	1.6622	1.02495	3	6.35726	0.69603	0.629862	3	1.58619	198	21.2091	6.66846
Q13409	Cytoplasmic dynein 1 intermediate chain 2 OS=Homo sapiens GN=DYNC1I2 PE=1 SV=3 - [DC1I2_HUMAN]	9.97123	5.64	1	2	2	3	0.905519	1.05483	3	5.15056	1.66194	1.02479	3	10.9274	1.15264	1.04306	3	5.74586	638	71.4121	5.19873
Q9GZP4	PITH domain-containing protein 1 OS=Homo sapiens GN=PITHD1 PE=1 SV=1 - [PITH1_HUMAN]	3.67719	10.43	1	1	1	1	1.00259	1.16791	1		1.66102	1.02422	1		1.44894	1.3112	1		211	24.1627	5.74463
Q86YS6	Ras-related protein Rab-43 OS=Homo sapiens GN=RAB43 PE=1 SV=1 - [RAB43_HUMAN]	7.33058	10.38	14	1	2	3	0.912048	1.06244	2	3.10079	1.66067	1.024	2	5.84917	0.727927	0.658728	2	11.8318	212	23.3247	5.64307
Q02790	Peptidyl-prolyl cis-trans isomerase FKBP4 OS=Homo sapiens GN=FKBP4 PE=1 SV=3 - [FKBP4_HUMAN]	46.2872	23.53	1	9	9	17	0.883961	1.02972	17	17.5323	1.65986	1.02351	17	22.1879	1.03486	0.936485	17	9.99773	459	51.7721	5.42725
P08648	Integrin alpha-5 OS=Homo sapiens GN=ITGA5 PE=1 SV=2 - [ITA5_HUMAN]	9.28064	3.81	1	3	3	3	0.637292	0.742377	3	9.65295	1.65957	1.02333	3	33.6298	0.876809	0.793457	3	2.19308	1049	114.465	5.77002
Q14141	Septin-6 OS=Homo sapiens GN=SEPT6 PE=1 SV=4 - [SEPT6_HUMAN]	17.9028	8.53	2	1	3	6	1.01183	1.17868	1		1.65946	1.02326	1		0.983863	0.890333	1		434	49.6853	6.66846
P50993	Sodium/potassium-transporting ATPase subunit alpha-2 OS=Homo sapiens GN=ATP1A2 PE=1 SV=1 - [AT1A2_HUMAN]	107.501	11.08	3	1	10	34	0.811153	0.944906	5	7.82863	1.65941	1.02323	5	0.930604	0.894954	0.809877	5	6.16966	1020	112.193	5.65576
Q9BTT0	Acidic leucine-rich nuclear phosphoprotein 32 family member E OS=Homo sapiens GN=ANP32E PE=1 SV=1 - [AN32E_HUMAN]	30.5328	13.06	1	2	2	7	0.865067	1.00771	7	24.9622	1.65898	1.02297	7	22.9261	1.76739	1.59937	7	48.7898	268	30.6738	3.85303
P27986	Phosphatidylinositol 3-kinase regulatory subunit alpha OS=Homo sapiens GN=PIK3R1 PE=1 SV=2 - [P85A_HUMAN]	5.23219	2.62	1	2	2	3	0.720911	0.839784	3	2.23061	1.65867	1.02277	3	5.03222	0.966674	0.874778	3	15.6658	724	83.5465	6.16357
P12270	Nucleoprotein TPR OS=Homo sapiens GN=TPR PE=1 SV=3 - [TPR_HUMAN]	166.86	12.02	1	26	26	51	0.883957	1.02971	51	16.7141	1.65854	1.02269	51	19.1613	1.39963	1.26657	51	21.3261	2363	267.131	5.021
P62263	40S ribosomal protein S14 OS=Homo sapiens GN=RPS14 PE=1 SV=3 - [RS14_HUMAN]	79.4623	40.4	1	7	7	22	0.832213	0.969439	21	16.5172	1.65777	1.02222	21	24.2127	1.24378	1.12554	21	33.5617	151	16.2625	10.0522
P28062	Proteasome subunit beta type-8 OS=Homo sapiens GN=PSMB8 PE=1 SV=3 - [PSB8_HUMAN]	15.7927	11.59	1	3	3	4	0.770734	0.897823	4	14.7061	1.65768	1.02216	4	22.3186	1.11625	1.01014	4	12.3601	276	30.3346	7.43018
Q6UW68	Transmembrane protein 205 OS=Homo sapiens GN=TMEM205 PE=1 SV=1 - [TM205_HUMAN]	4.01661	8.99	1	1	1	1	0.722166	0.841245	1		1.65762	1.02213	1		1.09719	0.992885	1		189	21.1839	8.6167
P68400	Casein kinase II subunit alpha OS=Homo sapiens GN=CSNK2A1 PE=1 SV=1 - [CSK21_HUMAN]	13.8149	10.23	3	3	4	6	0.89229	1.03942	4	8.13287	1.65741	1.022	4	17.5276	1.1131	1.00729	4	14.3345	391	45.1148	7.73779
Q460N5	Poly [ADP-ribose] polymerase 14 OS=Homo sapiens GN=PARP14 PE=1 SV=3 - [PAR14_HUMAN]	3.41856	1.17	1	2	2	2	0.81576	0.950273	2	0.343569	1.65734	1.02195	2	22.8062	1.15205	1.04253	2	6.11526	1801	202.672	7.18115
P80723	Brain acid soluble protein 1 OS=Homo sapiens GN=BASP1 PE=1 SV=2 - [BASP1_HUMAN]	17.4637	12.33	1	2	2	4	0.601359	0.700518	4	24.6591	1.65692	1.02169	4	9.83189	0.393973	0.35652	4	52.8447	227	22.68	4.62744
P13761	HLA class II histocompatibility antigen, DRB1-7 beta chain OS=Homo sapiens GN=HLA-DRB1 PE=1 SV=1 - [2B17_HUMAN]	27.8126	12.78	6	1	4	8	1.14425	1.33292	1		1.6564	1.02138	1		4.15679	3.76163	1		266	29.803	7.44482
Q96KA5	Cleft lip and palate transmembrane protein 1-like protein OS=Homo sapiens GN=CLPTM1L PE=1 SV=1 - [CLP1L_HUMAN]	1.78146	2.04	1	1	1	1	0.797204	0.928657	1		1.65604	1.02115	1		1.01322	0.916895	1		538	62.189	8.55811
Q92841	Probable ATP-dependent RNA helicase DDX17 OS=Homo sapiens GN=DDX17 PE=1 SV=2 - [DDX17_HUMAN]	113.483	22.22	1	10	14	33	0.86215	1.00431	24	12.7452	1.65595	1.02109	24	15.6574	1.51933	1.3749	24	25.2166	729	80.222	8.26514
Q15435	Protein phosphatase 1 regulatory subunit 7 OS=Homo sapiens GN=PPP1R7 PE=1 SV=1 - [PP1R7_HUMAN]	4.64633	5	1	2	2	3	0.833025	0.970385	3	10.3957	1.6557	1.02094	3	4.74842	1.04376	0.944537	3	6.57186	360	41.5385	4.90674
Q9BW92	Threonine--tRNA ligase, mitochondrial OS=Homo sapiens GN=TARS2 PE=1 SV=1 - [SYTM_HUMAN]	6.09584	4.18	1	2	2	2	0.80839	0.941688	2	10.5265	1.65564	1.0209	2	17.8069	1.09026	0.986619	2	1.22413	718	80.9854	7.29834
Q969U7	Proteasome assembly chaperone 2 OS=Homo sapiens GN=PSMG2 PE=1 SV=1 - [PSMG2_HUMAN]	1.73537	3.41	1	1	1	1	0.752309	0.876359	1		1.65533	1.02072	1		1.43949	1.30264	1		264	29.377	6.97607
P61586	Transforming protein RhoA OS=Homo sapiens GN=RHOA PE=1 SV=1 - [RHOA_HUMAN]	3.9588	6.22	1	1	1	1	0.928299	1.08137	1		1.65527	1.02068	1		1.31356	1.18869	1		193	21.7541	6.1001
P28072	Proteasome subunit beta type-6 OS=Homo sapiens GN=PSMB6 PE=1 SV=4 - [PSB6_HUMAN]	4.86584	4.18	1	1	1	2	1.20351	1.40196	2	16.1848	1.65525	1.02067	2	9.07464	1.67839	1.51883	2	12.7534	239	25.3414	4.91943
Q99417	C-Myc-binding protein OS=Homo sapiens GN=MYCBP PE=1 SV=3 - [MYCBP_HUMAN]	9.42305	19.42	1	2	2	3	1.05443	1.2283	3	4.68926	1.65433	1.0201	3	1.17287	0.576405	0.52161	3	31.1549	103	11.9593	5.90967
Q14376	UDP-glucose 4-epimerase OS=Homo sapiens GN=GALE PE=1 SV=2 - [GALE_HUMAN]	24.7252	20.69	1	6	6	9	0.823616	0.959425	9	11.5001	1.65431	1.02009	9	20.7161	1.27147	1.1506	9	20.8308	348	38.2573	6.72705
Q9BPY3	Protein FAM118B OS=Homo sapiens GN=FAM118B PE=1 SV=1 - [F118B_HUMAN]	3.40592	3.7	1	1	1	1	1.01635	1.18394	1		1.654	1.01989	1		1.87782	1.69931	1		351	39.4743	5.98584
P48643	T-complex protein 1 subunit epsilon OS=Homo sapiens GN=CCT5 PE=1 SV=1 - [TCPE_HUMAN]	109.561	38.63	1	16	16	29	0.829426	0.966192	29	13.2608	1.65393	1.01985	29	19.5829	1.27422	1.15309	29	11.2892	541	59.6328	5.65576
P22392	Nucleoside diphosphate kinase B OS=Homo sapiens GN=NME2 PE=1 SV=1 - [NDKB_HUMAN]	43.1321	48.68	2	4	7	22	0.732207	0.852943	9	22.1789	1.65385	1.0198	9	23.6279	1.13327	1.02554	9	7.33007	152	17.2869	8.41162
P13010	X-ray repair cross-complementing protein 5 OS=Homo sapiens GN=XRCC5 PE=1 SV=3 - [XRCC5_HUMAN]	58.7533	18.03	1	10	10	16	0.805277	0.938062	16	19.8372	1.65352	1.0196	16	29.0872	1.62848	1.47367	16	16.927	732	82.6523	5.80811
P82909	28S ribosomal protein S36, mitochondrial OS=Homo sapiens GN=MRPS36 PE=1 SV=2 - [RT36_HUMAN]	0	11.65	1	1	1	1	0.832328	0.969573	1		1.65315	1.01937	1		0.847874	0.767273	1		103	11.459	9.99365
O75208	Ubiquinone biosynthesis protein COQ9, mitochondrial OS=Homo sapiens GN=COQ9 PE=1 SV=1 - [COQ9_HUMAN]	14.5208	9.12	1	2	2	4	0.773341	0.900859	4	25.9366	1.65294	1.01924	4	18.4294	0.858986	0.777328	4	15.2482	318	35.4866	5.93506
O14818	Proteasome subunit alpha type-7 OS=Homo sapiens GN=PSMA7 PE=1 SV=1 - [PSA7_HUMAN]	114.245	40.32	2	8	8	30	0.878422	1.02327	30	11.5004	1.65277	1.01914	30	15.7197	1.53961	1.39325	30	34.0477	248	27.8696	8.45557
P16333	Cytoplasmic protein NCK1 OS=Homo sapiens GN=NCK1 PE=1 SV=1 - [NCK1_HUMAN]	10.4199	8.49	1	3	3	4	0.976218	1.13719	4	8.98474	1.65178	1.01852	4	6.98012	0.868718	0.786134	4	3.16017	377	42.8374	6.46826
Q9Y3B4	Splicing factor 3B subunit 6 OS=Homo sapiens GN=SF3B6 PE=1 SV=1 - [SF3B6_HUMAN]	24.3473	22.4	1	2	2	7	0.866235	1.00907	7	2.11911	1.6516	1.01841	7	1.54424	1.86618	1.68877	7	17.919	125	14.5756	9.37842
O15438	Canalicular multispecific organic anion transporter 2 OS=Homo sapiens GN=ABCC3 PE=1 SV=3 - [MRP3_HUMAN]	3.25113	0.98	1	1	1	1	0.699236	0.814535	1		1.65137	1.01827	1		1.13428	1.02645	1		1527	169.234	7.1958
O43447	Peptidyl-prolyl cis-trans isomerase H OS=Homo sapiens GN=PPIH PE=1 SV=1 - [PPIH_HUMAN]	16.1484	18.08	1	3	4	14	0.799171	0.930948	4	3.02052	1.65049	1.01773	4	12.1138	1.32432	1.19843	4	6.97112	177	19.1956	8.07471
Q13363	C-terminal-binding protein 1 OS=Homo sapiens GN=CTBP1 PE=1 SV=2 - [CTBP1_HUMAN]	13.1787	9.09	2	3	3	3	0.819425	0.954542	3	0.678067	1.65006	1.01747	3	20.1652	1.13729	1.02917	3	11.2941	440	47.5055	6.771
Q9NVA2	Septin-11 OS=Homo sapiens GN=SEPT11 PE=1 SV=3 - [SEP11_HUMAN]	34.8051	14.45	2	3	5	11	0.995985	1.16022	6	17.6444	1.64943	1.01708	6	13.2366	1.04852	0.948847	6	41.4582	429	49.3672	6.81494
O00410	Importin-5 OS=Homo sapiens GN=IPO5 PE=1 SV=4 - [IPO5_HUMAN]	33.6016	2.73	1	2	2	8	0.747512	0.870771	8	6.77228	1.64823	1.01633	8	14.9164	1.516	1.37188	8	28.7438	1097	123.55	4.94482
Q14258	E3 ubiquitin/ISG15 ligase TRIM25 OS=Homo sapiens GN=TRIM25 PE=1 SV=2 - [TRI25_HUMAN]	18.0101	7.14	1	3	3	5	0.935931	1.09026	5	6.90021	1.64799	1.01619	5	7.60243	1.36059	1.23124	5	5.71833	630	70.9277	8.08936
Q9NWU2	Glucose-induced degradation protein 8 homolog OS=Homo sapiens GN=GID8 PE=1 SV=1 - [GID8_HUMAN]	13.141	6.58	1	1	1	3	0.839354	0.977758	3	8.5136	1.64798	1.01618	3	5.17263	1.3226	1.19687	3	0.654465	228	26.7317	4.97021
Q9Y3E5	Peptidyl-tRNA hydrolase 2, mitochondrial OS=Homo sapiens GN=PTRH2 PE=1 SV=1 - [PTH2_HUMAN]	11.2063	8.38	1	1	1	2	0.676458	0.788001	2	10.1924	1.64725	1.01573	2	11.7714	1.44248	1.30536	2	12.0641	179	19.181	8.73389
Q8TAQ2	SWI/SNF complex subunit SMARCC2 OS=Homo sapiens GN=SMARCC2 PE=1 SV=1 - [SMRC2_HUMAN]	30.2207	4.7	1	3	5	10	0.875281	1.01961	5	13.4281	1.64678	1.01544	5	6.84576	1.03	0.932086	5	23.6648	1214	132.797	5.69385
Q9HAB8	Phosphopantothenate--cysteine ligase OS=Homo sapiens GN=PPCS PE=1 SV=2 - [PPCS_HUMAN]	7.15326	5.47	1	2	2	3	1.17213	1.36541	3	2.35933	1.64658	1.01532	3	11.2619	0.702675	0.635876	3	5.62962	311	33.9838	6.7124
P29692	Elongation factor 1-delta OS=Homo sapiens GN=EEF1D PE=1 SV=5 - [EF1D_HUMAN]	80.7777	38.79	1	6	7	18	0.862598	1.00483	15	17.8897	1.64582	1.01485	15	14.8414	1.15726	1.04725	15	22.6915	281	31.1028	5.0083
P61970	Nuclear transport factor 2 OS=Homo sapiens GN=NUTF2 PE=1 SV=1 - [NTF2_HUMAN]	30.741	29.92	1	3	3	9	0.936897	1.09138	9	15.9549	1.64578	1.01483	9	22.7734	1.00299	0.907641	9	7.9092	127	14.469	5.37646
Q6PCB0	von Willebrand factor A domain-containing protein 1 OS=Homo sapiens GN=VWA1 PE=2 SV=1 - [VWA1_HUMAN]	2.41547	3.6	1	1	1	1	0.855264	0.99629	1		1.64561	1.01472	1		1.12019	1.0137	1		445	46.7753	7.6792
P51532	Transcription activator BRG1 OS=Homo sapiens GN=SMARCA4 PE=1 SV=2 - [SMCA4_HUMAN]	24.0973	3.1	1	2	4	7	0.832232	0.969461	3	5.81072	1.64432	1.01393	3	3.25232	1.52559	1.38056	3	17.5843	1647	184.53	7.88428
Q5T447	E3 ubiquitin-protein ligase HECTD3 OS=Homo sapiens GN=HECTD3 PE=1 SV=1 - [HECD3_HUMAN]	3.66097	1.86	1	1	1	1	1.00044	1.16541	1		1.64315	1.01321	1		0.927069	0.838939	1		861	97.0515	5.64307
Q14166	Tubulin--tyrosine ligase-like protein 12 OS=Homo sapiens GN=TTLL12 PE=1 SV=2 - [TTL12_HUMAN]	18.6774	5.9	1	2	2	4	0.897591	1.0456	4	19.2789	1.64301	1.01311	4	14.4134	1.00924	0.913294	4	7.83361	644	74.356	5.52881
P25815	Protein S100-P OS=Homo sapiens GN=S100P PE=1 SV=2 - [S100P_HUMAN]	16.0784	26.32	1	3	3	6	0.597864	0.696447	6	9.03566	1.64298	1.0131	6	15.1583	0.963858	0.872231	6	9.68769	95	10.3932	4.88135
O00754	Lysosomal alpha-mannosidase OS=Homo sapiens GN=MAN2B1 PE=1 SV=3 - [MA2B1_HUMAN]	4.94771	2.18	1	2	2	2	0.852052	0.992549	2	20.3699	1.64289	1.01304	2	1.71892	0.978254	0.885258	2	6.70179	1011	113.672	7.28369
Q9H479	Fructosamine-3-kinase OS=Homo sapiens GN=FN3K PE=1 SV=1 - [FN3K_HUMAN]	8.4397	8.41	1	2	2	3	1.14334	1.33187	3	0.0510164	1.6427	1.01293	3	5.03633	1.02085	0.923802	3	24.9022	309	35.1489	7.54736
P62314	Small nuclear ribonucleoprotein Sm D1 OS=Homo sapiens GN=SNRPD1 PE=1 SV=1 - [SMD1_HUMAN]	20.979	10.92	1	1	1	7	0.798344	0.929985	7	7.07899	1.64263	1.01288	7	5.20244	1.41239	1.27812	7	15.8848	119	13.2734	11.561
P08253	72 kDa type IV collagenase OS=Homo sapiens GN=MMP2 PE=1 SV=2 - [MMP2_HUMAN]	5.05187	2.88	1	1	1	1	0.760049	0.885376	1		1.64247	1.01279	1		1.11013	1.0046	1		660	73.8347	5.46533
P27144	Adenylate kinase 4, mitochondrial OS=Homo sapiens GN=AK4 PE=1 SV=1 - [KAD4_HUMAN]	3.47474	4.48	1	1	1	1	0.729274	0.849526	1		1.64234	1.0127	1		1.58309	1.4326	1		223	25.2522	8.39697
O00422	Histone deacetylase complex subunit SAP18 OS=Homo sapiens GN=SAP18 PE=1 SV=1 - [SAP18_HUMAN]	8.37537	14.38	1	2	2	4	0.959634	1.11787	4	3.72737	1.64103	1.0119	4	13.1164	1.2959	1.17271	4	7.53909	153	17.55	9.34912
P35611	Alpha-adducin OS=Homo sapiens GN=ADD1 PE=1 SV=2 - [ADDA_HUMAN]	18.0122	8.55	2	5	5	7	0.846815	0.986448	7	13.9358	1.64103	1.0119	7	15.5026	1.21673	1.10107	7	27.2488	737	80.9047	5.8335
P20700	Lamin-B1 OS=Homo sapiens GN=LMNB1 PE=1 SV=2 - [LMNB1_HUMAN]	363.106	54.27	1	26	31	112	0.915518	1.06648	97	11.2445	1.6409	1.01182	97	18.7957	1.34373	1.21599	97	17.9242	586	66.3676	5.16064
P09669	Cytochrome c oxidase subunit 6C OS=Homo sapiens GN=COX6C PE=1 SV=2 - [COX6C_HUMAN]	8.18648	28	1	2	2	3	0.944238	1.09994	3	0.891996	1.6403	1.01144	3	2.79014	1.56897	1.41981	3	0.867184	75	8.77569	10.3892
P28065	Proteasome subunit beta type-9 OS=Homo sapiens GN=PSMB9 PE=1 SV=2 - [PSB9_HUMAN]	4.74347	4.57	1	1	1	3	0.952451	1.1095	3	1.67362	1.6396	1.01102	3	1.58128	1.13199	1.02438	3	4.2916	219	23.2495	5.03369
P53582	Methionine aminopeptidase 1 OS=Homo sapiens GN=METAP1 PE=1 SV=2 - [MAP11_HUMAN]	10.2083	8.03	1	2	2	3	0.971863	1.13212	3	0.621842	1.63896	1.01062	3	19.3337	1.34929	1.22103	3	5.33585	386	43.1873	7.1665
Q13948	Protein CASP OS=Homo sapiens GN=CUX1 PE=1 SV=2 - [CASP_HUMAN]	10.3357	4.87	2	3	3	4	0.847944	0.987763	4	11.6557	1.63869	1.01045	4	3.45723	0.978422	0.88541	4	3.85059	678	77.408	5.43994
P52306	Rap1 GTPase-GDP dissociation stimulator 1 OS=Homo sapiens GN=RAP1GDS1 PE=1 SV=3 - [GDS1_HUMAN]	11.0312	9.56	1	5	5	5	0.861414	1.00345	5	21.6076	1.63839	1.01027	5	10.23	1.10767	1.00237	5	17.6124	607	66.2745	5.31299
Q9H074	Polyadenylate-binding protein-interacting protein 1 OS=Homo sapiens GN=PAIP1 PE=1 SV=1 - [PAIP1_HUMAN]	6.54674	2.51	1	1	1	2	0.776472	0.904507	2	10.7736	1.63835	1.01024	2	4.03683	1.23378	1.1165	2	4.3185	479	53.4911	4.80518
Q96SZ5	2-aminoethanethiol dioxygenase OS=Homo sapiens GN=ADO PE=1 SV=2 - [AEDO_HUMAN]	4.66295	7.41	1	2	2	2	0.788668	0.918714	2	8.3829	1.63794	1.00999	2	3.18423	0.917506	0.830285	2	7.63089	270	29.7319	6.03662
O60814	Histone H2B type 1-K OS=Homo sapiens GN=HIST1H2BK PE=1 SV=3 - [H2B1K_HUMAN]	582.123	46.03	10	1	7	196	0.653727	0.761522	36	20.6256	1.63787	1.00995	36	7.52967	2.07259	1.87556	36	16.4035	126	13.8816	10.3159
O60613	15 kDa selenoprotein OS=Homo sapiens GN=SEP15 PE=1 SV=3 - [SEP15_HUMAN]	12.7926	27.16	1	3	3	4	0.787708	0.917596	4	1.35123	1.63777	1.00989	4	5.33869	0.972162	0.879744	4	9.55378	162	17.7799	5.03369
P0DMV9	Heat shock 70 kDa protein 1B OS=Homo sapiens GN=HSPA1B PE=1 SV=1 - [HS71B_HUMAN]	474.692	44.31	3	21	25	160	0.887752	1.03414	97	16.5322	1.6377	1.00984	97	25.6998	0.808057	0.73124	97	28.0916	641	70.009	5.65576
P07741	Adenine phosphoribosyltransferase OS=Homo sapiens GN=APRT PE=1 SV=2 - [APT_HUMAN]	7.3138	5.56	1	1	1	3	0.827245	0.963651	3	3.21675	1.63749	1.00972	3	4.19796	0.88075	0.797023	3	9.42722	180	19.5954	6.02393
P62316	Small nuclear ribonucleoprotein Sm D2 OS=Homo sapiens GN=SNRPD2 PE=1 SV=1 - [SMD2_HUMAN]	77.0318	39.83	1	7	7	20	0.858836	1.00045	20	13.3792	1.63743	1.00968	20	9.05824	1.4228	1.28754	20	20.8758	118	13.5182	9.90576
Q9H444	Charged multivesicular body protein 4b OS=Homo sapiens GN=CHMP4B PE=1 SV=1 - [CHM4B_HUMAN]	21.9747	19.64	1	4	4	7	0.936573	1.09101	7	9.33296	1.63723	1.00955	7	7.13812	1.25793	1.13834	7	9.61873	224	24.9346	4.81787
Q8TB61	Adenosine 3'-phospho 5'-phosphosulfate transporter 1 OS=Homo sapiens GN=SLC35B2 PE=1 SV=1 - [S35B2_HUMAN]	2.74191	2.31	1	1	1	1	0.681402	0.79376	1		1.63716	1.00951	1		0.949153	0.858924	1		432	47.4836	9.15869
P83436	Conserved oligomeric Golgi complex subunit 7 OS=Homo sapiens GN=COG7 PE=1 SV=1 - [COG7_HUMAN]	2.24099	1.56	1	1	1	1	0.720619	0.839444	1		1.637	1.00941	1		0.556104	0.503238	1		770	86.289	5.46533
Q9H845	Acyl-CoA dehydrogenase family member 9, mitochondrial OS=Homo sapiens GN=ACAD9 PE=1 SV=1 - [ACAD9_HUMAN]	2.11435	1.77	1	1	1	1	0.781038	0.909825	1		1.63685	1.00932	1		1.00819	0.912344	1		621	68.7167	7.95752
P62714	Serine/threonine-protein phosphatase 2A catalytic subunit beta isoform OS=Homo sapiens GN=PPP2CB PE=1 SV=1 - [PP2AB_HUMAN]	58.3675	31.07	2	1	6	16	0.817119	0.951856	4	5.60156	1.63662	1.00918	4	2.94503	1.07678	0.974417	4	3.49816	309	35.5523	5.42725
P30876	DNA-directed RNA polymerase II subunit RPB2 OS=Homo sapiens GN=POLR2B PE=1 SV=1 - [RPB2_HUMAN]	2.14747	2.04	1	2	2	2	0.900479	1.04896	2	11.4189	1.63622	1.00893	2	4.27884	1.09711	0.992815	2	9.69624	1174	133.811	6.87354
Q8NCA5	Protein FAM98A OS=Homo sapiens GN=FAM98A PE=1 SV=1 - [FA98A_HUMAN]	14.9508	5.59	1	2	2	4	0.779356	0.907866	4	1.81808	1.63581	1.00868	4	0.968667	1.29979	1.17623	4	3.6041	519	55.3663	9.02686
Q7L576	Cytoplasmic FMR1-interacting protein 1 OS=Homo sapiens GN=CYFIP1 PE=1 SV=1 - [CYFP1_HUMAN]	2.12401	1.04	1	1	1	2	0.885892	1.03197	2	11.1248	1.63575	1.00864	2	18.4527	0.934673	0.84582	2	42.5219	1253	145.089	6.90283
Q86XP3	ATP-dependent RNA helicase DDX42 OS=Homo sapiens GN=DDX42 PE=1 SV=1 - [DDX42_HUMAN]	8.13808	3.41	1	2	2	2	0.799193	0.930974	2	3.36773	1.63573	1.00863	2	6.18671	0.964485	0.872797	2	15.7097	938	102.912	7.02002
Q9UID3	Vacuolar protein sorting-associated protein 51 homolog OS=Homo sapiens GN=VPS51 PE=1 SV=2 - [VPS51_HUMAN]	3.60959	1.53	1	1	1	1	0.932081	1.08577	1		1.6353	1.00836	1		1.52839	1.3831	1		782	85.9882	6.46826
O43819	Protein SCO2 homolog, mitochondrial OS=Homo sapiens GN=SCO2 PE=1 SV=3 - [SCO2_HUMAN]	3.04628	3.01	1	1	1	1	0.914072	1.0648	1		1.63456	1.00791	1		1.12812	1.02087	1		266	29.7914	8.85107
Q16864	V-type proton ATPase subunit F OS=Homo sapiens GN=ATP6V1F PE=1 SV=2 - [VATF_HUMAN]	6.41319	10.08	1	1	1	2	1.09079	1.27065	2	12.4902	1.63413	1.00764	2	1.75954	1.32409	1.19822	2	13.1468	119	13.362	5.51611
P35998	26S protease regulatory subunit 7 OS=Homo sapiens GN=PSMC2 PE=1 SV=3 - [PRS7_HUMAN]	55.0231	24.94	1	9	9	16	0.880443	1.02562	14	8.80089	1.63321	1.00707	14	15.8941	1.47129	1.33142	14	19.5706	433	48.6031	5.94775
P11182	Lipoamide acyltransferase component of branched-chain alpha-keto acid dehydrogenase complex, mitochondrial OS=Homo sapiens GN=DBT PE=1 SV=3 - [ODB2_HUMAN]	2.53159	1.87	1	1	1	1	0.732133	0.852857	1		1.6332	1.00707	1		1.1025	0.997691	1		482	53.4529	8.51416
Q13595	Transformer-2 protein homolog alpha OS=Homo sapiens GN=TRA2A PE=1 SV=1 - [TRA2A_HUMAN]	6.31915	12.41	1	2	2	2	0.890211	1.037	2	12.954	1.63316	1.00705	2	62.1635	1.94664	1.76158	2	11.1612	282	32.6691	11.2681
Q92900	Regulator of nonsense transcripts 1 OS=Homo sapiens GN=UPF1 PE=1 SV=2 - [RENT1_HUMAN]	17.2054	5.76	1	5	5	6	0.84505	0.984393	6	3.70135	1.63297	1.00693	6	6.59498	1.18726	1.0744	6	29.2181	1129	124.267	6.60986
P26639	Threonine--tRNA ligase, cytoplasmic OS=Homo sapiens GN=TARS PE=1 SV=3 - [SYTC_HUMAN]	26.2727	8.44	1	5	5	9	0.80095	0.93302	9	12.2357	1.63279	1.00682	9	10.881	1.02736	0.929692	9	15.9948	723	83.3819	6.66846
Q92544	Transmembrane 9 superfamily member 4 OS=Homo sapiens GN=TM9SF4 PE=1 SV=2 - [TM9S4_HUMAN]	4.84664	4.83	1	2	2	2	0.65411	0.761969	2	28.5468	1.63252	1.00665	2	13.0474	1.40145	1.26823	2	21.3982	642	74.4697	6.53662
Q96S19	UPF0585 protein C16orf13 OS=Homo sapiens GN=C16orf13 PE=1 SV=2 - [CP013_HUMAN]	2.10833	7.35	1	1	1	1	0.88276	1.02832	1		1.63229	1.00651	1		1.04769	0.948097	1		204	22.5637	7.82568
Q9NSD9	Phenylalanine--tRNA ligase beta subunit OS=Homo sapiens GN=FARSB PE=1 SV=3 - [SYFB_HUMAN]	15.9002	8.15	1	5	5	6	0.684932	0.797873	6	9.75379	1.632	1.00633	6	16.1694	1.03156	0.933499	6	4.77833	589	66.0735	6.84424
P52566	Rho GDP-dissociation inhibitor 2 OS=Homo sapiens GN=ARHGDIB PE=1 SV=3 - [GDIR2_HUMAN]	58.5682	45.27	2	7	7	16	0.962652	1.12139	14	19.726	1.63135	1.00593	14	44.1462	0.960519	0.869209	14	36.2919	201	22.9736	5.21143
Q96F24	Nuclear receptor-binding factor 2 OS=Homo sapiens GN=NRBF2 PE=1 SV=1 - [NRBF2_HUMAN]	1.90063	3.83	1	1	1	1	0.932271	1.086	1		1.63062	1.00548	1		1.07053	0.96876	1		287	32.3576	5.87158
Q9H2K8	Serine/threonine-protein kinase TAO3 OS=Homo sapiens GN=TAOK3 PE=1 SV=2 - [TAOK3_HUMAN]	2.47253	1.11	1	1	1	1	0.990262	1.15355	1		1.62998	1.00508	1		1.63478	1.47937	1		898	105.34	7.29834
Q96I25	Splicing factor 45 OS=Homo sapiens GN=RBM17 PE=1 SV=1 - [SPF45_HUMAN]	1.7595	2	1	1	1	1	0.870812	1.0144	1		1.62954	1.00481	1		1.20368	1.08925	1		401	44.9339	5.97314
Q8NI27	THO complex subunit 2 OS=Homo sapiens GN=THOC2 PE=1 SV=2 - [THOC2_HUMAN]	2.83788	0.5	1	1	1	1	0.752736	0.876857	1		1.62878	1.00434	1		1.22497	1.10852	1		1593	182.659	8.44092
P09467	Fructose-1,6-bisphosphatase 1 OS=Homo sapiens GN=FBP1 PE=1 SV=5 - [F16P1_HUMAN]	30.7587	13.02	1	3	3	7	0.890725	1.0376	6	5.88865	1.62869	1.00429	7	14.0198	0.87884	0.795294	6	1.31645	338	36.8188	6.99072
O95865	N(G),N(G)-dimethylarginine dimethylaminohydrolase 2 OS=Homo sapiens GN=DDAH2 PE=1 SV=1 - [DDAH2_HUMAN]	118.396	42.11	1	8	9	29	1.02544	1.19453	27	11.6861	1.62855	1.0042	27	13.9317	1.12256	1.01585	27	11.9684	285	29.6255	6.01123
Q8NBL1	Protein O-glucosyltransferase 1 OS=Homo sapiens GN=POGLUT1 PE=1 SV=1 - [PGLT1_HUMAN]	3.10098	3.06	1	1	1	1	0.899876	1.04826	1		1.62854	1.00419	1		1.12931	1.02196	1		392	46.1593	8.71924
Q13308	Inactive tyrosine-protein kinase 7 OS=Homo sapiens GN=PTK7 PE=1 SV=2 - [PTK7_HUMAN]	14.1836	5.05	1	4	4	5	0.79391	0.92482	5	4.28195	1.62845	1.00414	5	16.8194	1.21238	1.09713	5	24.8221	1070	118.317	7.09326
O75152	Zinc finger CCCH domain-containing protein 11A OS=Homo sapiens GN=ZC3H11A PE=1 SV=3 - [ZC11A_HUMAN]	0	0.86	1	1	1	1	0.782184	0.91116	1		1.62825	1.00402	1		1.3949	1.2623	1		810	89.076	8.36768
Q96T51	RUN and FYVE domain-containing protein 1 OS=Homo sapiens GN=RUFY1 PE=1 SV=2 - [RUFY1_HUMAN]	14.8328	6.78	3	4	4	5	0.792814	0.923543	5	28.0774	1.62812	1.00394	5	57.2335	0.813417	0.736091	5	19.8836	708	79.7673	5.74463
P36551	Oxygen-dependent coproporphyrinogen-III oxidase, mitochondrial OS=Homo sapiens GN=CPOX PE=1 SV=3 - [HEM6_HUMAN]	12.9873	8.81	1	3	3	4	0.859446	1.00116	4	9.85603	1.62781	1.00374	4	4.00068	1.31369	1.1888	4	11.0779	454	50.12	8.25049
Q9P2A4	ABI gene family member 3 OS=Homo sapiens GN=ABI3 PE=1 SV=2 - [ABI3_HUMAN]	1.76787	2.19	1	1	1	1	0.852776	0.993392	1		1.62755	1.00358	1		0.966305	0.874444	1		366	39.0108	5.08447
Q9UBB5	Methyl-CpG-binding domain protein 2 OS=Homo sapiens GN=MBD2 PE=1 SV=1 - [MBD2_HUMAN]	0	2.43	1	1	1	1	0.872586	1.01647	1		1.62751	1.00356	1		0.767837	0.694843	1		411	43.2279	10.0376
Q12974	Protein tyrosine phosphatase type IVA 2 OS=Homo sapiens GN=PTP4A2 PE=1 SV=1 - [TP4A2_HUMAN]	4.44373	5.39	2	1	1	2	0.972017	1.1323	2	9.32062	1.62727	1.00341	2	2.30484	1.01454	0.918093	2	3.17331	167	19.1148	8.36768
Q99996	A-kinase anchor protein 9 OS=Homo sapiens GN=AKAP9 PE=1 SV=3 - [AKAP9_HUMAN]	4.12228	0.38	1	1	1	1	1.05032	1.22351	1		1.62374	1.00124	1		1.03163	0.933556	1		3911	453.387	4.98291
O75643	U5 small nuclear ribonucleoprotein 200 kDa helicase OS=Homo sapiens GN=SNRNP200 PE=1 SV=2 - [U520_HUMAN]	43.6313	4.73	1	9	9	14	0.740851	0.863012	14	12.251	1.62368	1.0012	14	11.9377	1.24108	1.1231	14	10.6887	2136	244.353	6.06201
Q96T60	Bifunctional polynucleotide phosphatase/kinase OS=Homo sapiens GN=PNKP PE=1 SV=1 - [PNKP_HUMAN]	5.752	2.3	1	1	1	2	0.912341	1.06278	2	5.76018	1.6236	1.00115	2	2.65831	1.19118	1.07794	2	6.79294	521	57.0405	8.45557
P30085	UMP-CMP kinase OS=Homo sapiens GN=CMPK1 PE=1 SV=3 - [KCY_HUMAN]	37.3451	25	1	5	5	11	0.966115	1.12542	11	22.4719	1.62351	1.0011	11	5.53388	0.955685	0.864834	11	22.2116	196	22.2083	5.56689
P00748	Coagulation factor XII OS=Homo sapiens GN=F12 PE=1 SV=3 - [FA12_HUMAN]	4.82154	1.3	1	1	1	2	0.846279	0.985824	2	0.97994	1.62344	1.00105	2	7.73768	1.04191	0.942861	2	3.94935	615	67.7479	7.73779
Q9Y394	Dehydrogenase/reductase SDR family member 7 OS=Homo sapiens GN=DHRS7 PE=1 SV=1 - [DHRS7_HUMAN]	9.88708	5.6	1	2	2	4	0.687036	0.800323	4	16.3319	1.62337	1.001	4	28.0805	0.806151	0.729515	4	7.57335	339	38.2741	8.32373
Q15286	Ras-related protein Rab-35 OS=Homo sapiens GN=RAB35 PE=1 SV=1 - [RAB35_HUMAN]	4.67234	9.95	14	1	2	2	1.03251	1.20277	1		1.62314	1.00087	1		1.16164	1.05121	1		201	23.0108	8.29443
P23526	Adenosylhomocysteinase OS=Homo sapiens GN=AHCY PE=1 SV=4 - [SAHH_HUMAN]	91.02	26.62	1	9	10	25	0.835031	0.972722	24	13.0226	1.62303	1.0008	24	14.6375	1.62001	1.466	24	26.8924	432	47.6852	6.34131
Q9NX63	MICOS complex subunit MIC19 OS=Homo sapiens GN=CHCHD3 PE=1 SV=1 - [MIC19_HUMAN]	54.9737	29.52	1	7	7	17	0.87519	1.0195	17	27.8322	1.62288	1.0007	17	23.5482	1.16634	1.05547	17	26.0589	227	26.1362	8.27979
Q9HD26	Golgi-associated PDZ and coiled-coil motif-containing protein OS=Homo sapiens GN=GOPC PE=1 SV=1 - [GOPC_HUMAN]	6.37399	3.9	1	2	2	2	0.826189	0.962421	2	6.51332	1.62286	1.00069	2	6.3219	1.52682	1.38168	2	10.2862	462	50.4888	5.92236
O00764	Pyridoxal kinase OS=Homo sapiens GN=PDXK PE=1 SV=1 - [PDXK_HUMAN]	12.5747	14.1	1	3	3	4	0.761931	0.887568	4	11.0993	1.62278	1.00064	4	6.7091	0.996228	0.901523	4	15.3615	312	35.0799	6.12549
P54578	Ubiquitin carboxyl-terminal hydrolase 14 OS=Homo sapiens GN=USP14 PE=1 SV=3 - [UBP14_HUMAN]	36.6922	13.56	1	6	6	11	0.839944	0.978444	11	8.27326	1.62226	1.00032	11	14.6932	0.987916	0.894001	11	11.7506	494	56.033	5.30029
P29350	Tyrosine-protein phosphatase non-receptor type 6 OS=Homo sapiens GN=PTPN6 PE=1 SV=1 - [PTN6_HUMAN]	36.2534	12.94	1	6	6	11	1.01892	1.18693	10	20.1654	1.62213	1.00024	11	15.1184	0.979382	0.886278	11	11.4521	595	67.5191	7.78174
P60709	Actin, cytoplasmic 1 OS=Homo sapiens GN=ACTB PE=1 SV=1 - [ACTB_HUMAN]	3286.89	66.93	5	9	24	853	0.858448	1	415	12.7225	1.62174	1	413	15.7248	1.10505	1	413	19.062	375	41.7097	5.47803
Q9NP77	RNA polymerase II subunit A C-terminal domain phosphatase SSU72 OS=Homo sapiens GN=SSU72 PE=1 SV=1 - [SSU72_HUMAN]	4.5722	11.86	1	2	2	2	1.02393	1.19277	2	1.89555	1.62153	0.99987	2	10.3382	0.945298	0.855435	2	60.5594	194	22.56	5.32568
P78527	DNA-dependent protein kinase catalytic subunit OS=Homo sapiens GN=PRKDC PE=1 SV=3 - [PRKDC_HUMAN]	141.989	6.95	1	24	25	45	0.757421	0.882314	43	13.2646	1.62017	0.999034	43	28.0948	1.65011	1.49324	43	26.4843	4128	468.788	7.12256
Q14697	Neutral alpha-glucosidase AB OS=Homo sapiens GN=GANAB PE=1 SV=3 - [GANAB_HUMAN]	115.317	16.63	2	16	16	38	0.795939	0.927183	38	10.2899	1.62012	0.999	38	19.211	1.15673	1.04677	38	21.4737	944	106.807	6.13818
Q15031	Probable leucine--tRNA ligase, mitochondrial OS=Homo sapiens GN=LARS2 PE=1 SV=2 - [SYLM_HUMAN]	3.0504	2.21	1	2	2	2	0.93811	1.0928	2	4.23473	1.61984	0.998832	2	6.13493	1.27873	1.15717	2	9.56549	903	101.911	8.22119
Q14573	Inositol 1,4,5-trisphosphate receptor type 3 OS=Homo sapiens GN=ITPR3 PE=1 SV=2 - [ITPR3_HUMAN]	9.43068	1.24	1	3	4	5	0.662665	0.771934	3	0.124763	1.6196	0.998682	3	10.7869	1.28156	1.15973	3	0.997319	2671	303.912	6.48096
P80404	4-aminobutyrate aminotransferase, mitochondrial OS=Homo sapiens GN=ABAT PE=1 SV=3 - [GABT_HUMAN]	4.79931	4.2	1	2	2	2	0.806813	0.93985	2	14.6541	1.61957	0.998664	2	5.45498	1.3535	1.22483	2	17.6729	500	56.4026	7.95752
Q08174	Protocadherin-1 OS=Homo sapiens GN=PCDH1 PE=1 SV=2 - [PCDH1_HUMAN]	2.16301	1.42	1	2	2	2	0.901107	1.04969	2	6.13542	1.61879	0.998184	2	34.7807	0.861811	0.779885	2	23.0331	1060	114.673	5.03369
Q99519	Sialidase-1 OS=Homo sapiens GN=NEU1 PE=1 SV=1 - [NEUR1_HUMAN]	12.1418	5.06	1	2	2	6	0.801925	0.934157	6	31.387	1.6182	0.997818	6	8.83852	1.46606	1.32669	6	10.9407	415	45.4386	5.88428
P35813	Protein phosphatase 1A OS=Homo sapiens GN=PPM1A PE=1 SV=1 - [PPM1A_HUMAN]	12.2366	7.85	1	3	3	4	0.908709	1.05855	4	4.26663	1.61787	0.997615	4	24.7123	0.946319	0.856359	4	10.5432	382	42.4207	5.36377
P27169	Serum paraoxonase/arylesterase 1 OS=Homo sapiens GN=PON1 PE=1 SV=3 - [PON1_HUMAN]	12.0188	7.32	1	2	2	3	0.761478	0.88704	3	10.1541	1.61765	0.997482	3	1.63043	0.817862	0.740113	3	5.32645	355	39.7062	5.22412
P55008	Allograft inflammatory factor 1 OS=Homo sapiens GN=AIF1 PE=1 SV=1 - [AIF1_HUMAN]	11.2963	13.61	1	1	1	2	0.667057	0.77705	2	8.03446	1.61728	0.997249	2	10.5935	0.591312	0.5351	2	10.9404	147	16.6926	6.23975
Q6UB35	Monofunctional C1-tetrahydrofolate synthase, mitochondrial OS=Homo sapiens GN=MTHFD1L PE=1 SV=1 - [C1TM_HUMAN]	12.8186	4.6	1	3	4	5	0.705912	0.822311	4	5.31231	1.61691	0.997022	4	3.33834	1.45544	1.31708	4	9.06433	978	105.724	8.06006
Q96HY6	DDRGK domain-containing protein 1 OS=Homo sapiens GN=DDRGK1 PE=1 SV=2 - [DDRGK_HUMAN]	17.6012	15.92	1	4	4	6	0.906269	1.05571	6	24.8925	1.61648	0.996756	6	26.6812	0.946653	0.85666	6	16.2559	314	35.5895	5.12256
Q9Y3F4	Serine-threonine kinase receptor-associated protein OS=Homo sapiens GN=STRAP PE=1 SV=1 - [STRAP_HUMAN]	33.9095	12.29	1	3	3	9	1.09169	1.2717	9	6.20106	1.61596	0.99644	9	19.1843	1.45562	1.31724	9	25.4422	350	38.414	5.12256
P39059	Collagen alpha-1(XV) chain OS=Homo sapiens GN=COL15A1 PE=1 SV=2 - [COFA1_HUMAN]	8.02202	1.3	1	2	2	3	0.853088	0.993756	3	10.3096	1.61565	0.996248	3	12.8829	0.792212	0.716901	3	25.0077	1388	141.632	4.99561
Q9H2J4	Phosducin-like protein 3 OS=Homo sapiens GN=PDCL3 PE=1 SV=1 - [PDCL3_HUMAN]	2.15149	5.44	1	1	1	1	0.723882	0.843245	1		1.61533	0.996051	1		0.93861	0.849382	1		239	27.5971	4.84326
Q5SSJ5	Heterochromatin protein 1-binding protein 3 OS=Homo sapiens GN=HP1BP3 PE=1 SV=1 - [HP1B3_HUMAN]	9.30809	3.44	1	2	2	4	0.792528	0.923211	4	4.44842	1.61359	0.994977	4	15.3153	0.814397	0.736978	4	15.4096	553	61.1693	9.67139
O15320	cTAGE family member 5 OS=Homo sapiens GN=CTAGE5 PE=1 SV=4 - [CTGE5_HUMAN]	12.002	4.1	7	3	3	5	0.874728	1.01896	5	14.952	1.61325	0.994768	5	33.5677	1.19647	1.08273	5	12.3485	804	90.9397	5.22412
Q9NXW2	DnaJ homolog subfamily B member 12 OS=Homo sapiens GN=DNAJB12 PE=1 SV=4 - [DJB12_HUMAN]	3.4052	2.93	1	1	1	1	0.566668	0.660107	1		1.6128	0.994487	1		1.10934	1.00388	1		375	41.7928	8.52881
P61221	ATP-binding cassette sub-family E member 1 OS=Homo sapiens GN=ABCE1 PE=1 SV=1 - [ABCE1_HUMAN]	0	1.5	1	1	1	1	0.74953	0.873122	1		1.61276	0.994465	1		1.14409	1.03533	1		599	67.271	8.33838
Q14690	Protein RRP5 homolog OS=Homo sapiens GN=PDCD11 PE=1 SV=3 - [RRP5_HUMAN]	3.02278	0.53	1	1	1	1	0.977696	1.13891	1		1.6119	0.993934	1		0.951126	0.860709	1		1871	208.57	8.86572
Q96HN2	Adenosylhomocysteinase 3 OS=Homo sapiens GN=AHCYL2 PE=1 SV=1 - [SAHH3_HUMAN]	24.3577	7.2	2	3	4	7	0.963182	1.122	6	9.17113	1.61142	0.993641	6	50.1318	0.865966	0.783644	6	7.88294	611	66.6785	7.35693
O15160	DNA-directed RNA polymerases I and III subunit RPAC1 OS=Homo sapiens GN=POLR1C PE=1 SV=1 - [RPAC1_HUMAN]	8.03992	4.62	1	1	1	2	1.12897	1.31513	2	20.4367	1.6111	0.993441	2	3.2089	1.75168	1.58516	2	13.1418	346	39.225	5.50342
P07814	Bifunctional glutamate/proline--tRNA ligase OS=Homo sapiens GN=EPRS PE=1 SV=5 - [SYEP_HUMAN]	56.2822	8.33	1	10	10	16	0.825145	0.961205	16	22.3215	1.61073	0.993215	16	21.5483	1.09677	0.992507	16	23.1476	1512	170.483	7.32764
Q96EL3	39S ribosomal protein L53, mitochondrial OS=Homo sapiens GN=MRPL53 PE=1 SV=1 - [RM53_HUMAN]	3.92467	11.61	1	1	1	1	0.744304	0.867034	1		1.61069	0.993191	1		1.1915	1.07823	1		112	12.0992	8.76318
P48764	Sodium/hydrogen exchanger 3 OS=Homo sapiens GN=SLC9A3 PE=1 SV=2 - [SL9A3_HUMAN]	2.04319	1.68	1	1	1	1	1.00519	1.17094	1		1.61047	0.993055	1		1.09677	0.992512	1		834	92.7958	7.47412
Q15910	Histone-lysine N-methyltransferase EZH2 OS=Homo sapiens GN=EZH2 PE=1 SV=2 - [EZH2_HUMAN]	2.28443	1.21	1	1	1	1	0.72927	0.849521	1		1.61041	0.993013	1		1.29112	1.16838	1		746	85.3086	7.02002
Q9NVD7	Alpha-parvin OS=Homo sapiens GN=PARVA PE=1 SV=1 - [PARVA_HUMAN]	38.194	15.32	2	4	4	9	0.938851	1.09366	9	9.9549	1.60999	0.992756	9	9.48255	0.962822	0.871292	9	25.2356	372	42.2174	5.94775
O14776	Transcription elongation regulator 1 OS=Homo sapiens GN=TCERG1 PE=1 SV=2 - [TCRG1_HUMAN]	8.53882	2.46	1	2	2	3	0.869496	1.01287	3	4.79928	1.60952	0.992465	3	3.47786	0.929463	0.841105	3	15.0053	1098	123.823	8.646
Q9HB07	UPF0160 protein MYG1, mitochondrial OS=Homo sapiens GN=C12orf10 PE=1 SV=2 - [MYG1_HUMAN]	11.1452	6.91	1	2	2	3	1.05896	1.23358	3	7.76002	1.60894	0.992108	3	0.905417	1.19738	1.08355	3	14.8972	376	42.4224	6.66846
Q07666	KH domain-containing, RNA-binding, signal transduction-associated protein 1 OS=Homo sapiens GN=KHDRBS1 PE=1 SV=1 - [KHDR1_HUMAN]	15.7349	14.22	3	6	6	6	0.884782	1.03068	6	16.4444	1.60893	0.992104	6	17.0981	1.09691	0.992635	6	18.9888	443	48.1972	8.66064
Q9GZM7	Tubulointerstitial nephritis antigen-like OS=Homo sapiens GN=TINAGL1 PE=1 SV=1 - [TINAL_HUMAN]	17.8182	6.64	1	3	3	6	1.05169	1.22511	6	15.9449	1.60578	0.990162	6	29.0733	1.26747	1.14698	6	25.4608	467	52.353	6.99072
Q96SQ9	Cytochrome P450 2S1 OS=Homo sapiens GN=CYP2S1 PE=1 SV=2 - [CP2S1_HUMAN]	8.82858	3.97	1	2	2	3	0.540713	0.629873	3	18.057	1.60555	0.990017	3	8.93443	1.72608	1.562	3	35.4972	504	55.7812	8.6167
Q15404	Ras suppressor protein 1 OS=Homo sapiens GN=RSU1 PE=1 SV=3 - [RSU1_HUMAN]	27.7508	13.36	1	3	3	7	1.1378	1.32541	7	8.94423	1.60504	0.989706	7	4.09314	0.989761	0.895671	7	6.36174	277	31.5207	8.646
P63151	Serine/threonine-protein phosphatase 2A 55 kDa regulatory subunit B alpha isoform OS=Homo sapiens GN=PPP2R2A PE=1 SV=1 - [2ABA_HUMAN]	11.2443	5.59	3	3	3	5	0.829545	0.96633	5	1.99454	1.60416	0.989162	5	20.2898	1.12534	1.01836	5	18.1519	447	51.6595	6.20166
P05362	Intercellular adhesion molecule 1 OS=Homo sapiens GN=ICAM1 PE=1 SV=2 - [ICAM1_HUMAN]	4.04762	3.01	1	1	1	1	0.698513	0.813693	1		1.60351	0.988761	1		1.17764	1.06569	1		532	57.789	7.98682
P11233	Ras-related protein Ral-A OS=Homo sapiens GN=RALA PE=1 SV=1 - [RALA_HUMAN]	10.9968	10.19	2	2	2	3	0.842107	0.980965	3	2.1811	1.60341	0.988697	3	4.0068	1.27073	1.14993	3	4.55516	206	23.552	7.10791
Q15773	Myeloid leukemia factor 2 OS=Homo sapiens GN=MLF2 PE=1 SV=1 - [MLF2_HUMAN]	2.5015	7.26	1	1	1	1	0.806306	0.93926	1		1.60337	0.988673	1		1.06315	0.962083	1		248	28.1292	6.90283
Q9H814	Phosphorylated adapter RNA export protein OS=Homo sapiens GN=PHAX PE=1 SV=1 - [PHAX_HUMAN]	1.99519	2.03	1	1	1	1	0.9107	1.06087	1		1.60322	0.98858	1		1.29353	1.17057	1		394	44.3751	5.40186
Q8TCS8	Polyribonucleotide nucleotidyltransferase 1, mitochondrial OS=Homo sapiens GN=PNPT1 PE=1 SV=2 - [PNPT1_HUMAN]	9.61639	3.7	1	2	2	3	0.816288	0.950888	3	6.93766	1.60311	0.988517	3	4.01457	1.4383	1.30157	3	2.23806	783	85.8966	7.76709
P18669	Phosphoglycerate mutase 1 OS=Homo sapiens GN=PGAM1 PE=1 SV=2 - [PGAM1_HUMAN]	160.655	43.7	3	8	8	43	0.858057	0.999545	43	9.25236	1.60303	0.988465	43	12.9112	0.651953	0.589976	43	22.4754	254	28.7858	7.18115
P38117	Electron transfer flavoprotein subunit beta OS=Homo sapiens GN=ETFB PE=1 SV=3 - [ETFB_HUMAN]	68.4154	29.41	1	6	6	22	0.894292	1.04175	22	11.6648	1.60271	0.988268	22	17.3776	1.04955	0.94978	22	21.1216	255	27.8262	8.104
P09525	Annexin A4 OS=Homo sapiens GN=ANXA4 PE=1 SV=4 - [ANXA4_HUMAN]	266.88	57.37	1	18	19	83	0.725547	0.845184	76	9.48737	1.60147	0.987505	76	11.2261	1.77719	1.60824	76	33.6426	319	35.8601	6.12549
Q3MHD2	Protein LSM12 homolog OS=Homo sapiens GN=LSM12 PE=1 SV=2 - [LSM12_HUMAN]	8.16328	6.67	1	1	1	2	0.705848	0.822237	2	19.929	1.60021	0.986726	2	19.5867	1.05351	0.953364	2	29.9686	195	21.6871	7.73779
Q04446	1,4-alpha-glucan-branching enzyme OS=Homo sapiens GN=GBE1 PE=1 SV=3 - [GLGB_HUMAN]	11.9001	3.7	1	2	2	3	0.699641	0.815007	3	7.07994	1.59898	0.985971	3	16.5155	0.929388	0.841037	3	2.95696	702	80.4226	6.31592
P06899	Histone H2B type 1-J OS=Homo sapiens GN=HIST1H2BJ PE=1 SV=3 - [H2B1J_HUMAN]	552.944	46.03	8	1	7	187	0.675916	0.787369	27	5.72087	1.59864	0.985755	27	6.4428	1.62245	1.46821	27	5.37362	126	13.8956	10.3159
Q8IXJ6	NAD-dependent protein deacetylase sirtuin-2 OS=Homo sapiens GN=SIRT2 PE=1 SV=2 - [SIR2_HUMAN]	4.04981	1.8	1	1	1	2	0.889403	1.03606	2	3.32117	1.59842	0.985624	2	16.0074	1.18996	1.07684	2	3.4544	389	43.1544	5.36377
Q9Y282	Endoplasmic reticulum-Golgi intermediate compartment protein 3 OS=Homo sapiens GN=ERGIC3 PE=1 SV=1 - [ERGI3_HUMAN]	1.84213	2.09	1	1	1	1	0.629394	0.733176	1		1.5978	0.985241	1		1.11035	1.00479	1		383	43.1945	6.06201
P12110	Collagen alpha-2(VI) chain OS=Homo sapiens GN=COL6A2 PE=1 SV=4 - [CO6A2_HUMAN]	70.8887	13.25	1	11	11	21	0.932517	1.08628	21	14.7831	1.59769	0.985172	21	12.1141	0.953508	0.862864	21	13.2811	1019	108.512	6.21436
P62861	40S ribosomal protein S30 OS=Homo sapiens GN=FAU PE=1 SV=1 - [RS30_HUMAN]	3.06206	16.95	1	1	1	1	0.658801	0.767433	1		1.59746	0.985032	1		1.73681	1.5717	1		59	6.64382	12.147
Q9BXR0	Queuine tRNA-ribosyltransferase OS=Homo sapiens GN=QTRT1 PE=1 SV=3 - [TGT_HUMAN]	0	1.74	1	1	1	1	0.89561	1.04329	1		1.59635	0.984345	1		1.0409	0.941952	1		403	44.0191	7.2251
Q8N7H5	RNA polymerase II-associated factor 1 homolog OS=Homo sapiens GN=PAF1 PE=1 SV=2 - [PAF1_HUMAN]	3.71058	3.58	1	2	2	2	0.898515	1.04667	2	5.08576	1.5961	0.98419	2	22.5675	1.24209	1.12401	2	5.83833	531	59.9391	4.62744
Q9NV70	Exocyst complex component 1 OS=Homo sapiens GN=EXOC1 PE=1 SV=4 - [EXOC1_HUMAN]	6.67475	3.02	1	3	3	3	0.815286	0.949721	3	5.86594	1.59547	0.983802	3	32.4159	1.18527	1.0726	3	7.38477	894	101.917	6.60986
P62304	Small nuclear ribonucleoprotein E OS=Homo sapiens GN=SNRPE PE=1 SV=1 - [RUXE_HUMAN]	2.13066	13.04	1	1	1	1	1.00022	1.16515	1		1.5954	0.983759	1		1.19906	1.08508	1		92	10.7966	9.43701
P21281	V-type proton ATPase subunit B, brain isoform OS=Homo sapiens GN=ATP6V1B2 PE=1 SV=3 - [VATB2_HUMAN]	31.75	14.29	2	7	7	14	0.862392	1.00459	14	12.6697	1.59526	0.983676	14	12.7741	1.01038	0.914327	14	11.6959	511	56.4649	5.80811
Q9Y281	Cofilin-2 OS=Homo sapiens GN=CFL2 PE=1 SV=1 - [COF2_HUMAN]	99.1214	22.29	1	1	3	23	1.00485	1.17054	2	6.0165	1.59525	0.98367	2	10.801	1.00329	0.907918	2	2.98311	166	18.7249	7.88428
Q8WUY1	Protein THEM6 OS=Homo sapiens GN=THEM6 PE=1 SV=2 - [THEM6_HUMAN]	6.43518	7.69	1	2	2	3	0.710981	0.828216	3	3.25318	1.59492	0.983465	3	2.2213	0.780629	0.706419	3	16.3174	208	23.8499	9.5542
P46821	Microtubule-associated protein 1B OS=Homo sapiens GN=MAP1B PE=1 SV=2 - [MAP1B_HUMAN]	8.08088	1.66	1	3	3	3	0.939961	1.09495	3	0.51694	1.59452	0.983215	3	8.6506	0.70677	0.639582	3	0.174836	2468	270.468	4.80518
Q14678	KN motif and ankyrin repeat domain-containing protein 1 OS=Homo sapiens GN=KANK1 PE=1 SV=3 - [KANK1_HUMAN]	2.13988	1.04	1	1	1	1	0.881584	1.02695	1		1.59442	0.983156	1		1.05135	0.951404	1		1352	147.197	5.30029
P52701	DNA mismatch repair protein Msh6 OS=Homo sapiens GN=MSH6 PE=1 SV=2 - [MSH6_HUMAN]	4.04921	1.1	1	1	1	1	0.829847	0.966683	1		1.59437	0.983123	1		2.70714	2.44979	1		1360	152.689	6.90283
Q2TAY7	WD40 repeat-containing protein SMU1 OS=Homo sapiens GN=SMU1 PE=1 SV=2 - [SMU1_HUMAN]	20.7722	13.26	1	6	6	8	0.864909	1.00753	8	9.65391	1.59425	0.983053	8	7.3201	1.18365	1.07113	8	12.4442	513	57.5072	7.18115
Q14254	Flotillin-2 OS=Homo sapiens GN=FLOT2 PE=1 SV=2 - [FLOT2_HUMAN]	27.7781	12.38	1	4	4	8	0.671481	0.782203	8	26.5002	1.59406	0.982933	8	33.0307	0.846112	0.765677	8	7.97958	428	47.0347	5.24951
Q9BZF9	Uveal autoantigen with coiled-coil domains and ankyrin repeats OS=Homo sapiens GN=UACA PE=1 SV=2 - [UACA_HUMAN]	6.29776	3.53	1	5	5	5	0.868988	1.01228	5	9.44961	1.59352	0.982602	5	5.42609	0.848005	0.767391	5	45.2452	1416	162.404	7.03467
Q9BTY7	Protein HGH1 homolog OS=Homo sapiens GN=HGH1 PE=1 SV=1 - [HGH1_HUMAN]	6.82495	4.87	1	2	2	3	0.914139	1.06487	3	1.57001	1.5927	0.982098	3	0.464987	1.1888	1.07579	3	11.862	390	42.1027	4.80518
P25398	40S ribosomal protein S12 OS=Homo sapiens GN=RPS12 PE=1 SV=3 - [RS12_HUMAN]	98.0833	31.82	1	4	4	40	0.883772	1.0295	39	5.44446	1.5926	0.982031	39	4.55041	1.1204	1.01389	39	6.978	132	14.5055	7.21045
Q9P253	Vacuolar protein sorting-associated protein 18 homolog OS=Homo sapiens GN=VPS18 PE=1 SV=2 - [VPS18_HUMAN]	0	0.92	1	1	1	1	0.634252	0.738835	1		1.59239	0.981906	1		1.16074	1.0504	1		973	110.116	6.07471
Q8NDH3	Probable aminopeptidase NPEPL1 OS=Homo sapiens GN=NPEPL1 PE=1 SV=3 - [PEPL1_HUMAN]	4.32923	4.59	1	2	2	3	0.824042	0.95992	3	11.9876	1.59216	0.981761	3	10.3077	0.959601	0.868378	3	2.02999	523	55.8255	6.87354
Q9UHB9	Signal recognition particle subunit SRP68 OS=Homo sapiens GN=SRP68 PE=1 SV=2 - [SRP68_HUMAN]	7.79684	2.55	1	1	1	2	0.802618	0.934964	2	0.0138951	1.59163	0.981434	2	5.99878	1.11864	1.0123	2	5.69021	627	70.6856	8.55811
Q9NXG2	THUMP domain-containing protein 1 OS=Homo sapiens GN=THUMPD1 PE=1 SV=2 - [THUM1_HUMAN]	2.17708	3.12	1	1	1	1	0.692724	0.806949	1		1.59142	0.981308	1		1.15777	1.04771	1		353	39.2908	7.88428
P68371	Tubulin beta-4B chain OS=Homo sapiens GN=TUBB4B PE=1 SV=1 - [TBB4B_HUMAN]	473.969	58.2	3	4	18	150	0.789532	0.91972	54	7.47221	1.59091	0.980993	54	8.43477	1.20394	1.08949	54	9.04084	445	49.799	4.89404
Q13131	5'-AMP-activated protein kinase catalytic subunit alpha-1 OS=Homo sapiens GN=PRKAA1 PE=1 SV=4 - [AAPK1_HUMAN]	15.8438	6.44	2	3	3	5	0.817407	0.952191	5	8.89743	1.59026	0.980589	5	21.2236	1.3425	1.21488	5	12.2417	559	63.9686	8.11865
P62277	40S ribosomal protein S13 OS=Homo sapiens GN=RPS13 PE=1 SV=2 - [RS13_HUMAN]	23.9755	29.8	1	4	4	7	0.743968	0.866643	7	17.2253	1.58998	0.98042	7	26.9314	1.39138	1.25911	7	7.21316	151	17.2117	10.5356
Q8WWP7	GTPase IMAP family member 1 OS=Homo sapiens GN=GIMAP1 PE=1 SV=1 - [GIMA1_HUMAN]	2.44392	2.94	1	1	1	1	0.730403	0.850841	1		1.58978	0.980292	1		0.994964	0.90038	1		306	34.3476	8.86572
P13995	Bifunctional methylenetetrahydrofolate dehydrogenase/cyclohydrolase, mitochondrial OS=Homo sapiens GN=MTHFD2 PE=1 SV=2 - [MTDC_HUMAN]	5.10098	6.29	1	2	2	2	0.89213	1.03924	2	0.941683	1.58929	0.979994	2	7.76878	1.25999	1.14021	2	9.5078	350	37.8712	8.73389
P53396	ATP-citrate synthase OS=Homo sapiens GN=ACLY PE=1 SV=3 - [ACLY_HUMAN]	40.2286	8.9	1	9	9	17	0.772175	0.899501	17	20.0644	1.5892	0.979935	17	18.2741	1.23772	1.12006	17	17.0944	1101	120.762	7.32764
P21127	Cyclin-dependent kinase 11B OS=Homo sapiens GN=CDK11B PE=1 SV=3 - [CD11B_HUMAN]	9.75321	3.4	2	3	3	4	0.803738	0.936269	4	6.91992	1.58915	0.979904	4	22.3826	1.17085	1.05954	4	4.03897	795	92.6503	5.56689
P49773	Histidine triad nucleotide-binding protein 1 OS=Homo sapiens GN=HINT1 PE=1 SV=2 - [HINT1_HUMAN]	4.22826	5.56	1	1	1	2	0.954266	1.11162	2	8.91957	1.58909	0.97987	2	1.13519	0.896091	0.810906	2	2.82291	126	13.7931	6.94678
O75676	Ribosomal protein S6 kinase alpha-4 OS=Homo sapiens GN=RPS6KA4 PE=1 SV=1 - [KS6A4_HUMAN]	2.29746	1.55	1	1	1	1	0.855789	0.996902	1		1.58904	0.979837	1		1.12864	1.02135	1		772	85.5523	8.27979
O95302	Peptidyl-prolyl cis-trans isomerase FKBP9 OS=Homo sapiens GN=FKBP9 PE=1 SV=2 - [FKBP9_HUMAN]	27.7377	7.72	1	5	5	10	0.726631	0.846447	10	22.71	1.58754	0.978914	10	25.4294	1.68379	1.52372	10	50.019	570	63.0435	5.08447
Q13596	Sorting nexin-1 OS=Homo sapiens GN=SNX1 PE=1 SV=3 - [SNX1_HUMAN]	6.45781	5.17	1	1	2	2	0.823735	0.959563	1		1.58692	0.978534	1		1.02802	0.930291	1		522	59.0331	5.14795
Q9UIG0	Tyrosine-protein kinase BAZ1B OS=Homo sapiens GN=BAZ1B PE=1 SV=2 - [BAZ1B_HUMAN]	2.28353	1.15	1	2	2	3	0.766018	0.892329	3	7.87257	1.58689	0.978511	3	23.961	1.52766	1.38244	3	32.7269	1483	170.796	8.48486
P48556	26S proteasome non-ATPase regulatory subunit 8 OS=Homo sapiens GN=PSMD8 PE=1 SV=2 - [PSMD8_HUMAN]	7.96975	2.57	1	1	1	2	0.793212	0.924007	2	1.42095	1.58671	0.978403	2	4.53342	1.25368	1.1345	2	6.64099	350	39.5868	9.70068
Q5T440	Putative transferase CAF17, mitochondrial OS=Homo sapiens GN=IBA57 PE=1 SV=1 - [CAF17_HUMAN]	8.38432	4.21	1	1	1	2	0.803102	0.935527	2	10.1887	1.5863	0.97815	2	6.22459	1.12861	1.02132	2	4.51859	356	38.1311	9.83252
P16444	Dipeptidase 1 OS=Homo sapiens GN=DPEP1 PE=1 SV=3 - [DPEP1_HUMAN]	9.38946	10.22	1	3	3	3	0.84796	0.987783	3	14.3053	1.58627	0.978128	3	6.23899	1.61218	1.45892	3	8.96189	411	45.645	6.15088
P15880	40S ribosomal protein S2 OS=Homo sapiens GN=RPS2 PE=1 SV=2 - [RS2_HUMAN]	56.7272	24.91	1	7	7	22	0.703224	0.819181	22	7.06131	1.58625	0.978119	22	28.2291	1.20838	1.09351	22	15.8682	293	31.3046	10.2427
Q13423	NAD(P) transhydrogenase, mitochondrial OS=Homo sapiens GN=NNT PE=1 SV=3 - [NNTM_HUMAN]	5.14222	2.03	1	2	2	2	0.772347	0.899702	2	0.361849	1.58602	0.977977	2	1.20575	1.15311	1.04349	2	8.47299	1086	113.823	8.08936
O00461	Golgi integral membrane protein 4 OS=Homo sapiens GN=GOLIM4 PE=1 SV=1 - [GOLI4_HUMAN]	18.6924	3.45	1	2	2	5	0.822331	0.957927	5	6.55043	1.58574	0.977804	5	18.4928	1.0349	0.936514	5	8.99477	696	81.8313	4.76709
Q9BVL2	Nucleoporin p58/p45 OS=Homo sapiens GN=NUPL1 PE=1 SV=1 - [NUPL1_HUMAN]	3.42644	2.17	1	1	1	1	0.768135	0.894795	1		1.58534	0.97756	1		1.41292	1.2786	1		599	60.8597	9.33447
Q9ULA0	Aspartyl aminopeptidase OS=Homo sapiens GN=DNPEP PE=1 SV=1 - [DNPEP_HUMAN]	20.2992	5.89	1	2	2	6	0.70672	0.823252	6	6.79939	1.58529	0.977529	6	8.67355	1.14579	1.03687	6	10.5426	475	52.3949	7.41553
Q9UHX1	Poly(U)-binding-splicing factor PUF60 OS=Homo sapiens GN=PUF60 PE=1 SV=1 - [PUF60_HUMAN]	22.1706	11.99	1	5	5	7	0.993729	1.15759	7	5.20339	1.58478	0.977213	7	12.3101	1.24939	1.13062	7	31.3668	559	59.8376	5.2876
P06681	Complement C2 OS=Homo sapiens GN=C2 PE=1 SV=2 - [CO2_HUMAN]	19.8017	5.45	1	4	4	7	0.861353	1.00338	7	20.0381	1.58462	0.977115	7	32.8568	0.941449	0.851952	7	10.9262	752	83.2143	7.41553
Q9ULC3	Ras-related protein Rab-23 OS=Homo sapiens GN=RAB23 PE=1 SV=1 - [RAB23_HUMAN]	1.94712	3.8	1	1	1	1	1.05583	1.22993	1		1.58442	0.976987	1		1.19377	1.08028	1		237	26.6425	6.59521
Q92820	Gamma-glutamyl hydrolase OS=Homo sapiens GN=GGH PE=1 SV=2 - [GGH_HUMAN]	16.6154	6.29	1	2	2	5	0.790222	0.920524	5	8.68947	1.58423	0.976873	5	20.3242	1.75806	1.59094	5	9.37078	318	35.9412	7.10791
O00160	Unconventional myosin-If OS=Homo sapiens GN=MYO1F PE=1 SV=3 - [MYO1F_HUMAN]	2.14196	0.64	1	1	1	1	0.943468	1.09904	1		1.58402	0.976745	1		1.02023	0.923243	1		1098	124.766	9.11475
P35268	60S ribosomal protein L22 OS=Homo sapiens GN=RPL22 PE=1 SV=2 - [RL22_HUMAN]	32.6028	28.91	1	2	2	7	0.60288	0.70229	7	12.8552	1.584	0.976729	7	20.157	1.80633	1.63462	7	23.7061	128	14.7778	9.18799
P22102	Trifunctional purine biosynthetic protein adenosine-3 OS=Homo sapiens GN=GART PE=1 SV=1 - [PUR2_HUMAN]	52.8081	6.83	1	7	7	16	0.834054	0.971583	16	17.9431	1.58324	0.976263	16	15.1122	0.965745	0.873938	16	17.0968	1010	107.699	6.69775
Q16762	Thiosulfate sulfurtransferase OS=Homo sapiens GN=TST PE=1 SV=4 - [THTR_HUMAN]	38.7059	21.21	1	4	4	11	1.01253	1.17949	11	10.2607	1.58295	0.976083	11	11.1399	1.08417	0.981105	11	21.9071	297	33.4078	7.25439
Q9UBC2	Epidermal growth factor receptor substrate 15-like 1 OS=Homo sapiens GN=EPS15L1 PE=1 SV=1 - [EP15R_HUMAN]	25.344	4.75	1	3	3	6	1.10182	1.2835	6	9.32333	1.58293	0.976071	6	18.5507	1.13025	1.02281	6	12.0005	864	94.197	5.10986
Q92499	ATP-dependent RNA helicase DDX1 OS=Homo sapiens GN=DDX1 PE=1 SV=2 - [DDX1_HUMAN]	38.5755	11.49	1	6	6	10	0.835782	0.973596	10	6.12792	1.58221	0.975627	10	11.2338	1.15188	1.04238	10	20.149	740	82.3798	7.2251
Q9P289	Serine/threonine-protein kinase 26 OS=Homo sapiens GN=STK26 PE=1 SV=2 - [STK26_HUMAN]	7.38849	6.73	1	1	3	3	1.06174	1.23681	1		1.58164	0.975278	1		1.09566	0.991506	1		416	46.4996	5.2876
Q9UDY4	DnaJ homolog subfamily B member 4 OS=Homo sapiens GN=DNAJB4 PE=1 SV=1 - [DNJB4_HUMAN]	27.3113	11.87	1	1	3	9	0.984946	1.14736	3	0.331501	1.58131	0.975071	3	0.84919	1.00186	0.906616	3	5.74126	337	37.7831	8.49951
Q5T0F9	Coiled-coil and C2 domain-containing protein 1B OS=Homo sapiens GN=CC2D1B PE=1 SV=1 - [C2D1B_HUMAN]	2.11968	1.17	1	1	1	1	0.938865	1.09368	1		1.58129	0.975062	1		1.01482	0.918348	1		858	94.1664	5.26221
O75530	Polycomb protein EED OS=Homo sapiens GN=EED PE=1 SV=2 - [EED_HUMAN]	1.79466	2.04	1	1	1	1	0.726742	0.846577	1		1.58098	0.974868	1		1.54084	1.39436	1		441	50.1656	7.03467
O14618	Copper chaperone for superoxide dismutase OS=Homo sapiens GN=CCS PE=1 SV=1 - [CCS_HUMAN]	8.86244	10.58	1	3	3	4	0.84974	0.989856	4	17.4843	1.58045	0.974543	4	17.6987	0.971011	0.878703	4	19.0554	274	29.0224	5.57959
Q96EP5	DAZ-associated protein 1 OS=Homo sapiens GN=DAZAP1 PE=1 SV=1 - [DAZP1_HUMAN]	3.45192	3.93	1	1	1	1	0.718796	0.83732	1		1.57998	0.974254	1		1.07515	0.972945	1		407	43.3561	8.55811
P62906	60S ribosomal protein L10a OS=Homo sapiens GN=RPL10A PE=1 SV=2 - [RL10A_HUMAN]	99.6483	26.73	1	5	5	64	0.722978	0.842191	64	8.81025	1.57981	0.974145	64	10.5737	1.28253	1.1606	64	9.45471	217	24.8155	9.93506
Q96DI7	U5 small nuclear ribonucleoprotein 40 kDa protein OS=Homo sapiens GN=SNRNP40 PE=1 SV=1 - [SNR40_HUMAN]	4.65354	4.48	1	1	1	1	0.899486	1.0478	1		1.57936	0.97387	1		1.32759	1.20139	1		357	39.2857	8.104
Q99497	Protein deglycase DJ-1 OS=Homo sapiens GN=PARK7 PE=1 SV=2 - [PARK7_HUMAN]	114.877	43.39	1	7	7	31	1.04929	1.22231	31	11.2779	1.57847	0.973318	31	17.889	0.975527	0.88279	31	21.5376	189	19.8785	6.78564
P11498	Pyruvate carboxylase, mitochondrial OS=Homo sapiens GN=PC PE=1 SV=2 - [PYC_HUMAN]	22.1153	5.01	1	5	5	10	0.794326	0.925305	10	7.4325	1.57801	0.973039	10	36.5231	1.0723	0.970365	10	20.2185	1178	129.551	6.84424
P0CW22	40S ribosomal protein S17-like OS=Homo sapiens GN=RPS17L PE=1 SV=1 - [RS17L_HUMAN]	17.573	32.59	1	4	4	5	0.754812	0.879275	5	11.9962	1.57745	0.972691	5	32.8282	1.05959	0.958865	5	24.5457	135	15.5404	9.84717
P48444	Coatomer subunit delta OS=Homo sapiens GN=ARCN1 PE=1 SV=1 - [COPD_HUMAN]	33.6707	13.31	1	6	6	11	0.902186	1.05095	11	12.8847	1.57691	0.972362	11	9.27706	1.00977	0.91378	11	6.16222	511	57.1741	6.21436
Q96N66	Lysophospholipid acyltransferase 7 OS=Homo sapiens GN=MBOAT7 PE=1 SV=2 - [MBOA7_HUMAN]	4.7291	2.54	1	1	1	1	0.430275	0.501224	1		1.57691	0.97236	1		1.00811	0.912274	1		472	52.7303	8.96826
Q9UQ80	Proliferation-associated protein 2G4 OS=Homo sapiens GN=PA2G4 PE=1 SV=3 - [PA2G4_HUMAN]	42.7337	25.13	1	8	8	14	0.88255	1.02808	14	14.9424	1.57656	0.972141	14	6.91799	1.27976	1.1581	14	20.3634	394	43.7592	6.55127
P21283	V-type proton ATPase subunit C 1 OS=Homo sapiens GN=ATP6V1C1 PE=1 SV=4 - [VATC1_HUMAN]	12.9431	13.61	1	5	5	6	0.84275	0.981714	6	12.1596	1.57654	0.972132	6	11.5955	1.19706	1.08327	6	15.8748	382	43.914	7.45947
P0C0S5	Histone H2A.Z OS=Homo sapiens GN=H2AFZ PE=1 SV=2 - [H2AZ_HUMAN]	99.1437	31.25	2	3	5	58	0.770601	0.897667	7	13.7608	1.57618	0.971908	7	3.42529	1.33562	1.20865	7	12.7392	128	13.5446	10.5796
Q15833	Syntaxin-binding protein 2 OS=Homo sapiens GN=STXBP2 PE=1 SV=2 - [STXB2_HUMAN]	13.2476	8.6	1	3	3	4	0.883056	1.02867	4	10.8575	1.57524	0.971329	4	3.82478	1.15425	1.04453	4	30.2648	593	66.4105	6.55127
Q99832	T-complex protein 1 subunit eta OS=Homo sapiens GN=CCT7 PE=1 SV=2 - [TCPH_HUMAN]	67.4705	25.41	1	8	8	19	0.742775	0.865253	19	9.92969	1.57495	0.971148	19	16.1378	1.22439	1.10799	19	9.81855	543	59.3289	7.6499
Q86TI2	Dipeptidyl peptidase 9 OS=Homo sapiens GN=DPP9 PE=1 SV=3 - [DPP9_HUMAN]	3.24897	1.27	1	1	1	1	0.833114	0.970489	1		1.5733	0.970134	1		1.1568	1.04683	1		863	98.201	6.45557
O15355	Protein phosphatase 1G OS=Homo sapiens GN=PPM1G PE=1 SV=1 - [PPM1G_HUMAN]	7.0172	4.95	1	3	3	3	0.843228	0.98227	3	13.1057	1.57256	0.969678	3	0.456628	1.47772	1.33724	3	9.9226	546	59.2347	4.36084
Q8IXH7	Negative elongation factor C/D OS=Homo sapiens GN=NELFCD PE=1 SV=2 - [NELFD_HUMAN]	4.35403	2.71	1	1	1	1	0.78622	0.915862	1		1.57246	0.969613	1		1.20844	1.09356	1		590	66.2043	5.09717
O14933	Ubiquitin/ISG15-conjugating enzyme E2 L6 OS=Homo sapiens GN=UBE2L6 PE=1 SV=4 - [UB2L6_HUMAN]	2.08222	5.23	1	1	1	1	0.801011	0.933092	1		1.57216	0.969432	1		0.87112	0.788308	1		153	17.7572	7.88428
Q9NRW7	Vacuolar protein sorting-associated protein 45 OS=Homo sapiens GN=VPS45 PE=1 SV=1 - [VPS45_HUMAN]	2.09087	1.4	1	1	1	1	0.945486	1.10139	1		1.57207	0.969372	1		1.16536	1.05457	1		570	65.0358	8.23584
Q8NBF2	NHL repeat-containing protein 2 OS=Homo sapiens GN=NHLRC2 PE=1 SV=1 - [NHLC2_HUMAN]	5.78576	2.62	1	2	2	2	0.914609	1.06542	2	2.63266	1.57194	0.969294	2	20.759	0.915908	0.828838	2	10.324	726	79.3935	5.5542
P04440	HLA class II histocompatibility antigen, DP beta 1 chain OS=Homo sapiens GN=HLA-DPB1 PE=1 SV=1 - [DPB1_HUMAN]	5.21365	7.75	5	1	2	2	0.934031	1.08805	1		1.57125	0.968868	1		1.10709	1.00184	1		258	29.1408	8.57275
P10643	Complement component C7 OS=Homo sapiens GN=C7 PE=1 SV=2 - [CO7_HUMAN]	30.0007	6.05	1	4	4	8	0.897895	1.04595	8	7.68408	1.57006	0.968136	8	11.2052	0.6135	0.555179	8	33.4682	843	93.4573	6.48096
P47755	F-actin-capping protein subunit alpha-2 OS=Homo sapiens GN=CAPZA2 PE=1 SV=3 - [CAZA2_HUMAN]	24.3567	29.02	1	3	5	8	0.988496	1.15149	5	11.1165	1.57001	0.968107	5	19.4999	1.21184	1.09664	5	15.7915	286	32.9286	5.84619
P49590	Probable histidine--tRNA ligase, mitochondrial OS=Homo sapiens GN=HARS2 PE=1 SV=1 - [SYHM_HUMAN]	6.62059	5.73	1	1	4	5	0.697023	0.811957	1		1.56944	0.967754	1		1.30541	1.18132	1		506	56.8517	8.23584
P42892	Endothelin-converting enzyme 1 OS=Homo sapiens GN=ECE1 PE=1 SV=2 - [ECE1_HUMAN]	2.85317	1.3	1	1	1	1	0.769946	0.896904	1		1.56944	0.96775	1		1.00307	0.907717	1		770	87.1082	5.88428
P03952	Plasma kallikrein OS=Homo sapiens GN=KLKB1 PE=1 SV=1 - [KLKB1_HUMAN]	4.82415	1.41	1	1	1	2	0.704103	0.820205	2	2.08693	1.56925	0.967633	2	10.2371	0.992832	0.89845	2	7.8116	638	71.3228	8.22119
P08670	Vimentin OS=Homo sapiens GN=VIM PE=1 SV=4 - [VIME_HUMAN]	2161.6	75.97	9	38	46	771	0.911623	1.06194	554	13.4847	1.56907	0.967522	554	20.8599	0.905779	0.819673	554	21.6882	466	53.6191	5.12256
Q05519	Serine/arginine-rich splicing factor 11 OS=Homo sapiens GN=SRSF11 PE=1 SV=1 - [SRS11_HUMAN]	7.26144	6.4	1	2	2	2	0.868677	1.01192	2	20.1779	1.56893	0.967439	2	18.4543	0.795786	0.720136	2	49.7892	484	53.5102	10.521
Q12904	Aminoacyl tRNA synthase complex-interacting multifunctional protein 1 OS=Homo sapiens GN=AIMP1 PE=1 SV=2 - [AIMP1_HUMAN]	32.4937	19.23	12	4	5	9	0.92487	1.07737	8	8.57685	1.56882	0.967372	8	5.65897	1.26254	1.14252	8	14.4528	312	34.3311	8.42627
Q14520	Hyaluronan-binding protein 2 OS=Homo sapiens GN=HABP2 PE=1 SV=1 - [HABP2_HUMAN]	5.47979	1.61	1	1	1	2	0.794513	0.925522	2	12.5568	1.56818	0.966976	2	4.43579	1.34268	1.21504	2	56.6548	560	62.6304	6.53662
Q15555	Microtubule-associated protein RP/EB family member 2 OS=Homo sapiens GN=MAPRE2 PE=1 SV=1 - [MARE2_HUMAN]	5.81495	5.2	1	1	1	1	1.09641	1.2772	1		1.56785	0.966771	1		1.09842	0.994003	1		327	37.0082	5.56689
Q9BUJ2	Heterogeneous nuclear ribonucleoprotein U-like protein 1 OS=Homo sapiens GN=HNRNPUL1 PE=1 SV=2 - [HNRL1_HUMAN]	47.7966	10.05	1	6	6	14	0.798801	0.930518	14	5.78077	1.56711	0.966315	14	11.8783	1.5355	1.38953	14	14.6461	856	95.6793	6.91748
Q9H8L6	Multimerin-2 OS=Homo sapiens GN=MMRN2 PE=1 SV=2 - [MMRN2_HUMAN]	4.15319	2.42	1	1	1	1	0.884201	1.03	1		1.56646	0.965914	1		1.03163	0.933556	1		949	104.344	5.85889
P42331	Rho GTPase-activating protein 25 OS=Homo sapiens GN=ARHGAP25 PE=1 SV=2 - [RHG25_HUMAN]	9.1581	4.5	2	3	3	4	0.811258	0.945029	2	11.6504	1.56616	0.965727	2	4.5501	1.13091	1.0234	2	5.96352	645	73.3888	6.3667
Q9NRV9	Heme-binding protein 1 OS=Homo sapiens GN=HEBP1 PE=1 SV=1 - [HEBP1_HUMAN]	13.0976	19.05	1	3	3	4	0.839383	0.977791	4	16.0549	1.5659	0.96557	4	7.2928	0.819644	0.741726	4	27.0459	189	21.0835	5.79541
Q9UH65	Switch-associated protein 70 OS=Homo sapiens GN=SWAP70 PE=1 SV=1 - [SWP70_HUMAN]	4.5162	3.25	1	2	2	2	0.786448	0.916127	2	3.95355	1.56573	0.965462	2	33.1735	0.996828	0.902066	2	21.7352	585	68.9545	5.87158
Q13155	Aminoacyl tRNA synthase complex-interacting multifunctional protein 2 OS=Homo sapiens GN=AIMP2 PE=1 SV=2 - [AIMP2_HUMAN]	5.96732	6.56	1	2	2	2	0.768485	0.895202	2	7.77933	1.56561	0.965391	2	0.172508	1.12652	1.01943	2	2.89159	320	35.3263	8.22119
Q9UHD1	Cysteine and histidine-rich domain-containing protein 1 OS=Homo sapiens GN=CHORDC1 PE=1 SV=2 - [CHRD1_HUMAN]	5.31682	4.52	1	1	1	2	0.624059	0.726962	2	0.636803	1.56545	0.965291	2	15.4436	1.14118	1.0327	2	12.6219	332	37.4656	7.86963
Q14197	Peptidyl-tRNA hydrolase ICT1, mitochondrial OS=Homo sapiens GN=ICT1 PE=1 SV=1 - [ICT1_HUMAN]	5.43613	12.14	1	2	2	2	0.856527	0.997762	2	8.28218	1.56534	0.965226	2	32.5073	1.00227	0.906987	2	7.09302	206	23.6154	10.0669
P05198	Eukaryotic translation initiation factor 2 subunit 1 OS=Homo sapiens GN=EIF2S1 PE=1 SV=3 - [IF2A_HUMAN]	32.177	20.95	1	5	5	9	0.810625	0.944291	9	8.05771	1.56407	0.964439	9	33.6724	1.14271	1.03408	9	17.3188	315	36.0894	5.08447
Q13177	Serine/threonine-protein kinase PAK 2 OS=Homo sapiens GN=PAK2 PE=1 SV=3 - [PAK2_HUMAN]	13.1429	7.06	1	2	2	3	0.778292	0.906627	3	20.8873	1.56398	0.964387	3	7.194	1.0452	0.94584	3	6.59977	524	58.0059	5.96045
P12694	2-oxoisovalerate dehydrogenase subunit alpha, mitochondrial OS=Homo sapiens GN=BCKDHA PE=1 SV=2 - [ODBA_HUMAN]	15.8023	5.39	1	2	2	5	0.843909	0.983063	5	14.8932	1.56334	0.963993	5	8.54663	1.03886	0.940098	5	26.6257	445	50.4392	8.26514
Q08211	ATP-dependent RNA helicase A OS=Homo sapiens GN=DHX9 PE=1 SV=4 - [DHX9_HUMAN]	119.053	14.33	1	12	12	31	0.811769	0.945624	31	12.9019	1.56312	0.963857	31	31.5441	1.28593	1.16369	31	26.3346	1270	140.869	6.84424
Q9BZK7	F-box-like/WD repeat-containing protein TBL1XR1 OS=Homo sapiens GN=TBL1XR1 PE=1 SV=1 - [TBL1R_HUMAN]	13.4711	4.28	3	2	2	4	0.860612	1.00252	4	6.63291	1.56303	0.963801	4	9.63723	1.34451	1.2167	4	11.1316	514	55.5601	5.5542
Q5T7V8	RAB6-interacting golgin OS=Homo sapiens GN=GORAB PE=1 SV=1 - [GORAB_HUMAN]	1.79765	2.28	1	1	1	1	0.727243	0.847161	1		1.56265	0.963566	1		1.00292	0.907579	1		394	44.9653	7.07861
P40121	Macrophage-capping protein OS=Homo sapiens GN=CAPG PE=1 SV=2 - [CAPG_HUMAN]	96.0986	27.01	1	9	9	29	0.774715	0.90246	29	16.0511	1.56237	0.963393	29	25.5292	0.90804	0.821718	29	8.97478	348	38.4745	6.18896
Q16891	MICOS complex subunit MIC60 OS=Homo sapiens GN=IMMT PE=1 SV=1 - [MIC60_HUMAN]	155.264	23.61	1	17	17	44	0.774321	0.902001	44	12.4748	1.56201	0.96317	44	28.3729	1.03449	0.936144	44	15.1321	758	83.6264	6.48096
Q9UBT2	SUMO-activating enzyme subunit 2 OS=Homo sapiens GN=UBA2 PE=1 SV=2 - [SAE2_HUMAN]	4.32625	4.53	1	2	2	2	0.773882	0.90149	2	12.7517	1.56157	0.962902	2	34.5657	1.16581	1.05498	2	23.7524	640	71.1792	5.2876
Q6YN16	Hydroxysteroid dehydrogenase-like protein 2 OS=Homo sapiens GN=HSDL2 PE=1 SV=1 - [HSDL2_HUMAN]	6.77594	9.33	1	3	3	3	0.959901	1.11818	3	12.0656	1.56155	0.962886	3	24.0484	1.10958	1.0041	3	11.8907	418	45.3655	7.98682
Q04721	Neurogenic locus notch homolog protein 2 OS=Homo sapiens GN=NOTCH2 PE=1 SV=3 - [NOTC2_HUMAN]	3.15627	0.53	1	1	1	1	0.837251	0.975308	1		1.56145	0.962825	1		1.21725	1.10153	1		2471	265.226	5.13525
Q5TA45	Integrator complex subunit 11 OS=Homo sapiens GN=CPSF3L PE=1 SV=2 - [INT11_HUMAN]	3.72983	1.67	1	1	1	1	0.844596	0.983863	1		1.56142	0.962804	1		1.123	1.01624	1		600	67.6186	8.06006
Q16576	Histone-binding protein RBBP7 OS=Homo sapiens GN=RBBP7 PE=1 SV=1 - [RBBP7_HUMAN]	26.1304	8.71	1	1	3	7	0.843433	0.982509	1		1.56136	0.962769	1		1.06802	0.966486	1		425	47.7902	5.04639
Q96PP9	Guanylate-binding protein 4 OS=Homo sapiens GN=GBP4 PE=2 SV=2 - [GBP4_HUMAN]	5.28912	2.81	1	1	1	1	0.660263	0.769136	1		1.56123	0.962688	1		1.35672	1.22775	1		640	73.1185	6.02393
P35858	Insulin-like growth factor-binding protein complex acid labile subunit OS=Homo sapiens GN=IGFALS PE=1 SV=1 - [ALS_HUMAN]	9.25788	4.13	1	2	2	3	0.740019	0.862043	3	6.72382	1.56042	0.962193	3	15.9262	0.926386	0.838321	3	10.6351	605	65.9938	6.78564
Q9BY43	Charged multivesicular body protein 4a OS=Homo sapiens GN=CHMP4A PE=1 SV=3 - [CHM4A_HUMAN]	12.0627	10.36	1	2	2	3	0.911565	1.06188	3	2.52524	1.56018	0.962042	3	20.4748	0.90847	0.822108	3	11.3128	222	25.0828	4.70361
Q8WUW1	Protein BRICK1 OS=Homo sapiens GN=BRK1 PE=1 SV=1 - [BRK1_HUMAN]	10.7519	22.67	1	2	2	4	0.799596	0.931444	4	15.884	1.55978	0.961798	4	18.7723	1.06124	0.960352	4	15.5171	75	8.73946	5.45264
Q9Y2Y6	Transmembrane protein 98 OS=Homo sapiens GN=TMEM98 PE=1 SV=1 - [TMM98_HUMAN]	0	4.87	1	1	1	1	0.812957	0.947007	1		1.55949	0.961617	1		1.07353	0.971473	1		226	24.5948	4.94482
Q13790	Apolipoprotein F OS=Homo sapiens GN=APOF PE=1 SV=2 - [APOF_HUMAN]	5.54769	3.37	1	1	1	2	0.516381	0.601528	2	8.40964	1.55944	0.961589	2	5.79763	0.420908	0.380895	2	14.858	326	35.377	5.64307
Q96I15	Selenocysteine lyase OS=Homo sapiens GN=SCLY PE=1 SV=4 - [SCLY_HUMAN]	3.9531	4.27	1	1	1	1	0.915322	1.06625	1		1.55914	0.9614	1		1.09261	0.988746	1		445	48.1186	7.12256
Q9UBQ0	Vacuolar protein sorting-associated protein 29 OS=Homo sapiens GN=VPS29 PE=1 SV=1 - [VPS29_HUMAN]	8.48206	12.64	1	2	2	3	0.758844	0.883972	3	2.30319	1.55883	0.961209	3	10.2263	1.17549	1.06374	3	32.0281	182	20.4927	6.78564
P21695	Glycerol-3-phosphate dehydrogenase [NAD(+)], cytoplasmic OS=Homo sapiens GN=GPD1 PE=1 SV=4 - [GPDA_HUMAN]	1.84122	2.58	1	1	1	1	1.35473	1.57811	1		1.55871	0.961137	1		1.09609	0.991889	1		349	37.5433	6.17627
P59998	Actin-related protein 2/3 complex subunit 4 OS=Homo sapiens GN=ARPC4 PE=1 SV=3 - [ARPC4_HUMAN]	10.4947	10.12	1	2	2	5	0.669822	0.780271	5	5.52605	1.55862	0.961081	5	4.34112	1.0196	0.922676	5	27.3663	168	19.6543	8.42627
O15382	Branched-chain-amino-acid aminotransferase, mitochondrial OS=Homo sapiens GN=BCAT2 PE=1 SV=2 - [BCAT2_HUMAN]	0	2.04	1	1	1	1	0.784679	0.914067	1		1.55861	0.961072	1		1.13967	1.03133	1		392	44.2591	8.646
O95870	Abhydrolase domain-containing protein 16A OS=Homo sapiens GN=ABHD16A PE=1 SV=3 - [ABHGA_HUMAN]	4.30503	3.05	1	1	1	1	0.688217	0.801699	1		1.55805	0.960731	1		1.12995	1.02253	1		558	63.2031	8.1333
Q8N612	FTS and Hook-interacting protein OS=Homo sapiens GN=FAM160A2 PE=1 SV=3 - [F16A2_HUMAN]	2.0582	0.72	1	1	1	1	0.980353	1.14201	1		1.55782	0.960591	1		1.44515	1.30777	1		972	105.502	6.771
Q9UIV1	CCR4-NOT transcription complex subunit 7 OS=Homo sapiens GN=CNOT7 PE=1 SV=3 - [CNOT7_HUMAN]	3.74531	4.91	1	1	1	1	0.704092	0.820192	1		1.55683	0.959976	1		1.07621	0.973899	1		285	32.7239	4.84326
Q00613	Heat shock factor protein 1 OS=Homo sapiens GN=HSF1 PE=1 SV=1 - [HSF1_HUMAN]	3.05103	1.89	1	1	1	1	0.877305	1.02197	1		1.55678	0.959944	1		1.20392	1.08947	1		529	57.2248	5.18604
Q14683	Structural maintenance of chromosomes protein 1A OS=Homo sapiens GN=SMC1A PE=1 SV=2 - [SMC1A_HUMAN]	42.0863	9.25	1	11	11	16	0.886677	1.03288	16	11.2678	1.55638	0.959699	16	20.8377	1.2886	1.1661	16	28.8808	1233	143.144	7.63525
P51114	Fragile X mental retardation syndrome-related protein 1 OS=Homo sapiens GN=FXR1 PE=1 SV=3 - [FXR1_HUMAN]	11.1749	5.64	1	2	3	4	0.803537	0.936035	2	28.3085	1.55576	0.959317	2	25.6872	1.15585	1.04597	2	4.63621	621	69.6779	6.15088
P30050	60S ribosomal protein L12 OS=Homo sapiens GN=RPL12 PE=1 SV=1 - [RL12_HUMAN]	110.145	35.76	1	5	5	27	0.796196	0.927483	27	18.8678	1.55552	0.959168	27	14.9296	1.16688	1.05595	27	26.3324	165	17.8075	9.42236
O14562	Ubiquitin domain-containing protein UBFD1 OS=Homo sapiens GN=UBFD1 PE=1 SV=2 - [UBFD1_HUMAN]	3.09252	3.56	1	1	1	1	0.776973	0.90509	1		1.55544	0.959117	1		1.19488	1.08129	1		309	33.3609	5.77002
Q9UGP8	Translocation protein SEC63 homolog OS=Homo sapiens GN=SEC63 PE=1 SV=2 - [SEC63_HUMAN]	12.9136	1.97	1	1	1	3	0.892181	1.03929	3	5.17062	1.55492	0.958798	3	13.3881	1.04772	0.948122	3	1.11169	760	87.9416	5.31299
Q13404	Ubiquitin-conjugating enzyme E2 variant 1 OS=Homo sapiens GN=UBE2V1 PE=1 SV=2 - [UB2V1_HUMAN]	15.0515	21.09	2	3	3	6	0.806135	0.93906	6	9.22189	1.55479	0.958721	6	12.1872	1.02129	0.9242	6	18.977	147	16.4843	7.92822
Q14112	Nidogen-2 OS=Homo sapiens GN=NID2 PE=1 SV=3 - [NID2_HUMAN]	123.738	15.35	1	13	14	33	0.866698	1.00961	32	15.8854	1.55476	0.958703	32	18.1281	0.99531	0.900692	32	15.9584	1375	151.158	5.2876
P82914	28S ribosomal protein S15, mitochondrial OS=Homo sapiens GN=MRPS15 PE=1 SV=1 - [RT15_HUMAN]	13.1659	11.28	1	3	3	6	0.87119	1.01484	6	17.4995	1.55445	0.95851	6	7.89417	1.16805	1.05701	6	24.427	257	29.8234	10.4771
Q93050	V-type proton ATPase 116 kDa subunit a isoform 1 OS=Homo sapiens GN=ATP6V0A1 PE=1 SV=3 - [VPP1_HUMAN]	5.00581	2.63	1	2	2	2	0.748847	0.872327	2	0.758498	1.55368	0.958034	2	2.92378	0.984951	0.891318	2	16.286	837	96.3501	6.43018
P23083	Ig heavy chain V-I region V35 OS=Homo sapiens PE=1 SV=1 - [HV103_HUMAN]	8.76086	21.37	1	2	2	3	0.949214	1.10573	3	0.498214	1.55341	0.95787	3	4.13637	0.810092	0.733082	3	3.50849	117	13.0004	9.5542
O43837	Isocitrate dehydrogenase [NAD] subunit beta, mitochondrial OS=Homo sapiens GN=IDH3B PE=1 SV=2 - [IDH3B_HUMAN]	3.51805	3.38	1	1	1	1	0.698861	0.814098	1		1.55314	0.957699	1		1.176	1.06421	1		385	42.1566	8.45557
Q5RKV6	Exosome complex component MTR3 OS=Homo sapiens GN=EXOSC6 PE=1 SV=1 - [EXOS6_HUMAN]	13.7419	11.4	1	2	2	3	0.680256	0.792425	3	15.7923	1.55296	0.95759	3	6.12673	1.33042	1.20394	3	2.90466	272	28.2177	6.27783
Q9NTX5	Ethylmalonyl-CoA decarboxylase OS=Homo sapiens GN=ECHDC1 PE=1 SV=2 - [ECHD1_HUMAN]	19.7422	16.94	1	4	4	5	0.893393	1.04071	5	7.82804	1.55265	0.957402	5	8.76657	0.877875	0.794421	5	6.914	307	33.6765	8.20654
O95989	Diphosphoinositol polyphosphate phosphohydrolase 1 OS=Homo sapiens GN=NUDT3 PE=1 SV=1 - [NUDT3_HUMAN]	2.98985	8.14	1	1	1	1	1.05131	1.22466	1		1.55199	0.956991	1		0.704757	0.637761	1		172	19.4587	6.34131
P62899	60S ribosomal protein L31 OS=Homo sapiens GN=RPL31 PE=1 SV=1 - [RL31_HUMAN]	14.1671	14.4	1	2	2	6	0.849378	0.989434	6	17.9674	1.55184	0.956901	6	8.77015	1.55556	1.40768	6	11.0659	125	14.4539	10.5356
Q16539	Mitogen-activated protein kinase 14 OS=Homo sapiens GN=MAPK14 PE=1 SV=3 - [MK14_HUMAN]	6.89754	4.44	9	1	2	3	0.831247	0.968314	1		1.55176	0.956852	1		0.972294	0.879864	1		360	41.267	5.78271
Q9Y265	RuvB-like 1 OS=Homo sapiens GN=RUVBL1 PE=1 SV=1 - [RUVB1_HUMAN]	45.4516	16.67	1	5	5	10	0.803252	0.935703	10	5.82472	1.55148	0.956679	10	19.2905	1.38688	1.25503	10	17.4412	456	50.1963	6.41748
Q13620	Cullin-4B OS=Homo sapiens GN=CUL4B PE=1 SV=4 - [CUL4B_HUMAN]	2.61852	2.08	1	1	2	2	0.693804	0.808207	1		1.55142	0.956641	1		1.18666	1.07385	1		913	103.916	7.37158
Q9BX97	Plasmalemma vesicle-associated protein OS=Homo sapiens GN=PLVAP PE=2 SV=1 - [PLVAP_HUMAN]	1.81807	1.81	1	1	1	1	0.694383	0.808882	1		1.55122	0.956518	1		0.919136	0.83176	1		442	50.5621	8.79248
P62913	60S ribosomal protein L11 OS=Homo sapiens GN=RPL11 PE=1 SV=2 - [RL11_HUMAN]	24.896	24.72	1	4	5	8	0.728697	0.848854	7	5.12972	1.55107	0.956428	7	8.10477	1.3755	1.24474	7	6.66473	178	20.2396	9.59814
P00736	Complement C1r subcomponent OS=Homo sapiens GN=C1R PE=1 SV=2 - [C1R_HUMAN]	17.7844	9.36	1	5	5	6	0.637576	0.742708	6	11.9578	1.55097	0.956363	6	12.0432	0.809404	0.73246	6	11.2234	705	80.0668	6.21436
Q96C86	m7GpppX diphosphatase OS=Homo sapiens GN=DCPS PE=1 SV=2 - [DCPS_HUMAN]	22.0258	15.43	1	4	4	6	0.865813	1.00858	6	7.15142	1.55088	0.956309	6	2.36598	0.858395	0.776793	6	7.33777	337	38.585	6.37939
P05165	Propionyl-CoA carboxylase alpha chain, mitochondrial OS=Homo sapiens GN=PCCA PE=1 SV=4 - [PCCA_HUMAN]	33.2171	10.99	1	7	7	11	0.737985	0.859674	11	16.5648	1.55044	0.956038	11	27.0685	0.889846	0.805254	11	26.9587	728	80.0081	7.51807
P78356	Phosphatidylinositol 5-phosphate 4-kinase type-2 beta OS=Homo sapiens GN=PIP4K2B PE=1 SV=1 - [PI42B_HUMAN]	12.447	8.41	2	3	3	5	0.937146	1.09167	4	5.32806	1.5501	0.955825	4	6.73176	0.855681	0.774337	4	9.10397	416	47.3478	7.32764
Q9HD33	39S ribosomal protein L47, mitochondrial OS=Homo sapiens GN=MRPL47 PE=1 SV=2 - [RM47_HUMAN]	2.1977	3.2	1	1	1	1	0.694899	0.809483	1		1.54973	0.955597	1		0.901624	0.815912	1		250	29.4319	10.3745
Q96A00	Protein phosphatase 1 regulatory subunit 14A OS=Homo sapiens GN=PPP1R14A PE=1 SV=1 - [PP14A_HUMAN]	1.91824	4.08	1	1	1	1	0.819177	0.954253	1		1.54943	0.955412	1		1.12175	1.01511	1		147	16.6828	9.37842
P40926	Malate dehydrogenase, mitochondrial OS=Homo sapiens GN=MDH2 PE=1 SV=3 - [MDHM_HUMAN]	477.455	60.06	1	17	17	148	0.883813	1.02955	148	11.0133	1.54886	0.955063	148	11.9028	1.18765	1.07475	148	13.6187	338	35.4807	8.67529
Q10588	ADP-ribosyl cyclase/cyclic ADP-ribose hydrolase 2 OS=Homo sapiens GN=BST1 PE=1 SV=2 - [BST1_HUMAN]	4.46634	2.52	1	1	1	2	0.734508	0.855623	2	0.782642	1.54865	0.954934	2	0.877529	0.901405	0.815715	2	8.72942	318	35.7011	7.79639
P42677	40S ribosomal protein S27 OS=Homo sapiens GN=RPS27 PE=1 SV=3 - [RS27_HUMAN]	18.1641	38.1	1	1	3	6	0.887146	1.03343	1		1.54839	0.954771	1		1.53576	1.38976	1		84	9.45484	9.45166
P53634	Dipeptidyl peptidase 1 OS=Homo sapiens GN=CTSC PE=1 SV=2 - [CATC_HUMAN]	30.3316	9.5	1	4	4	7	0.778745	0.907154	7	8.18653	1.54807	0.954576	7	15.2848	1.01056	0.914495	7	9.29349	463	51.8203	6.99072
Q99747	Gamma-soluble NSF attachment protein OS=Homo sapiens GN=NAPG PE=1 SV=1 - [SNAG_HUMAN]	23.0735	14.74	1	4	4	8	0.799626	0.931479	8	4.39901	1.54781	0.954413	8	7.89423	1.02856	0.930781	8	10.1818	312	34.7243	5.41455
P16035	Metalloproteinase inhibitor 2 OS=Homo sapiens GN=TIMP2 PE=1 SV=2 - [TIMP2_HUMAN]	5.70937	6.36	1	1	1	2	0.7746	0.902326	2	1.98034	1.54757	0.954268	2	20.5984	1.12167	1.01504	2	21.6206	220	24.3831	7.48877
P07602	Prosaposin OS=Homo sapiens GN=PSAP PE=1 SV=2 - [SAP_HUMAN]	125.163	18.89	1	10	10	39	0.754764	0.879219	39	5.79359	1.54694	0.953877	39	19.4149	0.847941	0.767333	39	19.5992	524	58.0739	5.17334
Q9UQE7	Structural maintenance of chromosomes protein 3 OS=Homo sapiens GN=SMC3 PE=1 SV=2 - [SMC3_HUMAN]	79.3636	16.27	1	16	16	29	0.895535	1.0432	29	13.3666	1.54683	0.953813	29	17.0233	1.39679	1.264	29	15.9748	1217	141.454	7.18115
Q13464	Rho-associated protein kinase 1 OS=Homo sapiens GN=ROCK1 PE=1 SV=1 - [ROCK1_HUMAN]	8.19269	3.03	1	2	3	3	0.810267	0.943874	2	9.07365	1.54678	0.953777	2	10.185	1.06157	0.960652	2	1.52701	1354	158.076	5.89697
O00507	Probable ubiquitin carboxyl-terminal hydrolase FAF-Y OS=Homo sapiens GN=USP9Y PE=2 SV=2 - [USP9Y_HUMAN]	4.06204	0.55	2	1	1	1	0.849536	0.989619	1		1.54666	0.953707	1		1.34727	1.21919	1		2555	290.891	5.85889
P14314	Glucosidase 2 subunit beta OS=Homo sapiens GN=PRKCSH PE=1 SV=2 - [GLU2B_HUMAN]	120.973	28.79	1	13	13	45	0.869031	1.01233	45	13.3851	1.54594	0.953263	45	16.9617	1.09726	0.992947	45	17.7159	528	59.3878	4.41162
Q9BUH6	Protein PAXX OS=Homo sapiens GN=C9orf142 PE=1 SV=2 - [PAXX_HUMAN]	15.8824	7.84	1	1	1	4	0.925863	1.07853	4	12.821	1.54559	0.953049	4	4.33075	0.676918	0.612568	4	10.7669	204	21.626	5.47803
P46939	Utrophin OS=Homo sapiens GN=UTRN PE=1 SV=2 - [UTRO_HUMAN]	32.5953	3	1	11	11	14	0.83285	0.970181	14	12.8563	1.54523	0.952822	14	20.6965	0.911702	0.825032	14	26.9101	3433	394.22	5.32568
Q14669	E3 ubiquitin-protein ligase TRIP12 OS=Homo sapiens GN=TRIP12 PE=1 SV=1 - [TRIPC_HUMAN]	4.26099	0.7	1	1	1	1	0.731695	0.852346	1		1.54472	0.952507	1		1.18058	1.06835	1		1992	220.296	8.48486
P13284	Gamma-interferon-inducible lysosomal thiol reductase OS=Homo sapiens GN=IFI30 PE=1 SV=3 - [GILT_HUMAN]	7.0349	4.4	1	1	1	7	0.925858	1.07852	7	8.59277	1.54466	0.952474	7	18.7593	0.756011	0.684142	7	9.48435	250	27.945	4.88135
P11717	Cation-independent mannose-6-phosphate receptor OS=Homo sapiens GN=IGF2R PE=1 SV=3 - [MPRI_HUMAN]	14.3661	2.65	1	6	6	8	0.783218	0.912365	8	6.8583	1.54453	0.952393	8	7.80191	0.792427	0.717096	8	13.5084	2491	274.199	5.93506
O14745	Na(+)/H(+) exchange regulatory cofactor NHE-RF1 OS=Homo sapiens GN=SLC9A3R1 PE=1 SV=4 - [NHRF1_HUMAN]	21.0161	14.25	1	4	4	8	1.42874	1.66433	8	12.1314	1.54416	0.952165	8	8.07491	1.42967	1.29376	8	20.067	358	38.8446	5.77002
O14841	5-oxoprolinase OS=Homo sapiens GN=OPLAH PE=1 SV=3 - [OPLA_HUMAN]	9.15311	3.42	1	3	3	3	0.836529	0.974467	3	15.4511	1.54406	0.9521	3	4.75705	0.952291	0.861763	3	12.0951	1288	137.371	6.58057
P13489	Ribonuclease inhibitor OS=Homo sapiens GN=RNH1 PE=1 SV=2 - [RINI_HUMAN]	100.673	34.49	1	13	13	27	0.835459	0.97322	27	12.8395	1.54386	0.951979	27	19.5106	0.95106	0.860649	27	11.3832	461	49.9411	4.81787
P25787	Proteasome subunit alpha type-2 OS=Homo sapiens GN=PSMA2 PE=1 SV=2 - [PSA2_HUMAN]	9.26691	8.12	1	1	1	2	0.87036	1.01388	2	11.8729	1.54333	0.951654	2	11.2482	1.18718	1.07432	2	11.0691	234	25.8823	7.43018
P33316	Deoxyuridine 5'-triphosphate nucleotidohydrolase, mitochondrial OS=Homo sapiens GN=DUT PE=1 SV=4 - [DUT_HUMAN]	17.3738	22.62	1	4	4	5	0.781124	0.909925	5	10.9792	1.54312	0.951525	5	21.1642	1.38483	1.25318	5	8.34915	252	26.5466	9.36377
A6NDG6	Phosphoglycolate phosphatase OS=Homo sapiens GN=PGP PE=1 SV=1 - [PGP_HUMAN]	8.07655	7.48	1	2	2	3	0.997963	1.16252	3	3.81818	1.54265	0.951234	3	5.08482	1.4366	1.30003	3	13.4292	321	33.9845	6.13818
P20618	Proteasome subunit beta type-1 OS=Homo sapiens GN=PSMB1 PE=1 SV=2 - [PSB1_HUMAN]	59.2655	31.95	1	5	5	18	0.788631	0.91867	18	13.6386	1.54245	0.951111	18	15.3553	1.23751	1.11987	18	21.0637	241	26.4724	8.1333
P50914	60S ribosomal protein L14 OS=Homo sapiens GN=RPL14 PE=1 SV=4 - [RL14_HUMAN]	11.4881	10.7	1	2	2	3	0.681585	0.793974	3	3.21027	1.54195	0.950804	3	14.8938	1.44011	1.30321	3	4.28789	215	23.417	10.9312
Q15393	Splicing factor 3B subunit 3 OS=Homo sapiens GN=SF3B3 PE=1 SV=4 - [SF3B3_HUMAN]	30.1532	4.6	1	5	5	9	0.791229	0.921696	9	12.6392	1.54194	0.950792	9	8.41503	1.64795	1.49129	9	16.1802	1217	135.492	5.26221
P54725	UV excision repair protein RAD23 homolog A OS=Homo sapiens GN=RAD23A PE=1 SV=1 - [RD23A_HUMAN]	14.3361	7.99	1	1	3	5	0.901766	1.05046	1		1.54171	0.950651	1		0.913191	0.82638	1		363	39.5847	4.57666
Q9HCU5	Prolactin regulatory element-binding protein OS=Homo sapiens GN=PREB PE=1 SV=2 - [PREB_HUMAN]	3.35109	5.52	1	2	2	2	0.711929	0.82932	2	20.4946	1.54166	0.950626	2	14.7853	1.18754	1.07465	2	35.5691	417	45.4397	7.88428
Q9GZQ3	COMM domain-containing protein 5 OS=Homo sapiens GN=COMMD5 PE=1 SV=1 - [COMD5_HUMAN]	2.47469	5.36	1	1	1	1	0.747317	0.870544	1		1.54163	0.950602	1		1.34017	1.21277	1		224	24.6549	7.02002
Q9BX66	Sorbin and SH3 domain-containing protein 1 OS=Homo sapiens GN=SORBS1 PE=1 SV=3 - [SRBS1_HUMAN]	2.16866	1.24	1	1	1	1	0.98657	1.14925	1		1.54147	0.950504	1		0.930283	0.841847	1		1292	142.426	6.84424
P53609	Geranylgeranyl transferase type-1 subunit beta OS=Homo sapiens GN=PGGT1B PE=1 SV=2 - [PGTB1_HUMAN]	2.42669	3.71	1	1	1	1	0.793045	0.923812	1		1.54097	0.950198	1		1.00517	0.909618	1		377	42.3408	6.82959
Q15750	TGF-beta-activated kinase 1 and MAP3K7-binding protein 1 OS=Homo sapiens GN=TAB1 PE=1 SV=1 - [TAB1_HUMAN]	3.20309	2.58	1	1	1	1	0.837943	0.976114	1		1.54078	0.950079	1		1.30096	1.17728	1		504	54.6104	5.51611
O95777	U6 snRNA-associated Sm-like protein LSm8 OS=Homo sapiens GN=LSM8 PE=1 SV=3 - [LSM8_HUMAN]	23.2704	26.04	1	2	2	6	0.909982	1.06003	6	7.95587	1.54036	0.949819	6	26.6163	1.06731	0.965848	6	24.1	96	10.3963	4.4751
Q01995	Transgelin OS=Homo sapiens GN=TAGLN PE=1 SV=4 - [TAGL_HUMAN]	646.942	67.66	1	13	14	228	1.06256	1.23777	224	13.0267	1.54015	0.949692	224	12.2342	0.643084	0.58195	224	29.7533	201	22.5964	8.83643
Q13825	Methylglutaconyl-CoA hydratase, mitochondrial OS=Homo sapiens GN=AUH PE=1 SV=1 - [AUHM_HUMAN]	4.03626	4.13	1	1	1	2	0.872091	1.01589	2	15.25	1.53959	0.949347	2	12.3288	1.81257	1.64026	2	36.2299	339	35.5862	9.48096
Q01518	Adenylyl cyclase-associated protein 1 OS=Homo sapiens GN=CAP1 PE=1 SV=5 - [CAP1_HUMAN]	201.248	32.21	1	15	15	66	0.939507	1.09442	66	16.083	1.53875	0.948831	66	16.6139	1.01411	0.917703	66	13.4205	475	51.8687	8.06006
Q9NYK5	39S ribosomal protein L39, mitochondrial OS=Homo sapiens GN=MRPL39 PE=1 SV=3 - [RM39_HUMAN]	3.77622	4.44	1	1	1	1	0.624755	0.727773	1		1.53871	0.948806	1		0.893972	0.808988	1		338	38.6867	7.6499
O95825	Quinone oxidoreductase-like protein 1 OS=Homo sapiens GN=CRYZL1 PE=1 SV=2 - [QORL1_HUMAN]	3.78306	8.02	1	1	1	1	0.883391	1.02906	1		1.53864	0.948758	1		1.23781	1.12014	1		349	38.672	5.78271
Q9BY44	Eukaryotic translation initiation factor 2A OS=Homo sapiens GN=EIF2A PE=1 SV=3 - [EIF2A_HUMAN]	10.1685	2.56	1	1	1	3	0.761065	0.886559	3	5.92174	1.53845	0.948645	3	8.35384	0.89964	0.814117	3	12.9744	585	64.9492	8.86572
Q9UJC3	Protein Hook homolog 1 OS=Homo sapiens GN=HOOK1 PE=1 SV=2 - [HOOK1_HUMAN]	12.3757	3.71	1	3	3	4	1.03735	1.2084	4	4.0839	1.53808	0.948413	4	15.186	1.45719	1.31866	4	14.831	728	84.5948	5.14795
P48739	Phosphatidylinositol transfer protein beta isoform OS=Homo sapiens GN=PITPNB PE=1 SV=2 - [PIPNB_HUMAN]	12.7851	7.75	1	2	2	4	0.728193	0.848267	4	10.323	1.5376	0.948122	4	1.98833	1.5157	1.37161	4	10.2213	271	31.5199	6.87354
Q13907	Isopentenyl-diphosphate Delta-isomerase 1 OS=Homo sapiens GN=IDI1 PE=1 SV=2 - [IDI1_HUMAN]	7.72162	4.41	2	1	1	2	0.890534	1.03738	2	5.98491	1.53752	0.948068	2	5.04361	1.1835	1.07099	2	15.1955	227	26.3025	6.34131
P42704	Leucine-rich PPR motif-containing protein, mitochondrial OS=Homo sapiens GN=LRPPRC PE=1 SV=3 - [LPPRC_HUMAN]	180.078	21.02	1	24	24	50	0.763206	0.889053	50	13.0728	1.5361	0.947194	50	27.448	1.2865	1.1642	50	19.5989	1394	157.805	6.12549
P50897	Palmitoyl-protein thioesterase 1 OS=Homo sapiens GN=PPT1 PE=1 SV=1 - [PPT1_HUMAN]	22.5071	10.46	1	2	2	6	0.743219	0.86577	6	10.9983	1.53575	0.946976	6	9.62324	0.955559	0.86472	6	12.8668	306	34.1713	6.52197
Q9BUQ8	Probable ATP-dependent RNA helicase DDX23 OS=Homo sapiens GN=DDX23 PE=1 SV=3 - [DDX23_HUMAN]	7.07403	2.44	1	2	2	2	0.795581	0.926767	2	4.39595	1.53543	0.946783	2	9.41418	1.39551	1.26285	2	49.0773	820	95.5239	9.5542
Q04206	Transcription factor p65 OS=Homo sapiens GN=RELA PE=1 SV=2 - [TF65_HUMAN]	9.97059	5.26	1	3	3	7	0.823085	0.958806	6	6.99233	1.53534	0.946724	6	7.0713	1.03554	0.937098	6	9.60959	551	60.1814	5.68115
P29373	Cellular retinoic acid-binding protein 2 OS=Homo sapiens GN=CRABP2 PE=1 SV=2 - [RABP2_HUMAN]	3.02475	11.59	1	1	1	1	0.750135	0.873827	1		1.5353	0.9467	1		1.42916	1.2933	1		138	15.683	5.40186
Q15154	Pericentriolar material 1 protein OS=Homo sapiens GN=PCM1 PE=1 SV=4 - [PCM1_HUMAN]	2.07401	0.4	1	1	1	1	0.698045	0.813147	1		1.53488	0.946445	1		1.00213	0.906867	1		2024	228.392	5.021
Q9NPR2	Semaphorin-4B OS=Homo sapiens GN=SEMA4B PE=1 SV=3 - [SEM4B_HUMAN]	1.71209	1.08	1	1	1	1	0.974164	1.1348	1		1.53413	0.945982	1		1.08316	0.980195	1		832	92.1347	6.94678
P31939	Bifunctional purine biosynthesis protein PURH OS=Homo sapiens GN=ATIC PE=1 SV=3 - [PUR9_HUMAN]	75.4648	31.59	1	13	13	22	0.72598	0.845689	22	8.31176	1.53347	0.94557	22	13.1046	1.0668	0.965383	22	23.5098	592	64.5753	6.7124
P02786	Transferrin receptor protein 1 OS=Homo sapiens GN=TFRC PE=1 SV=2 - [TFR1_HUMAN]	5.37344	1.45	1	1	1	2	0.709803	0.826844	2	3.57252	1.53304	0.945305	2	6.62483	1.69958	1.53801	2	26.826	760	84.8179	6.60986
Q13232	Nucleoside diphosphate kinase 3 OS=Homo sapiens GN=NME3 PE=1 SV=2 - [NDK3_HUMAN]	8.23212	10.06	1	2	2	3	0.764611	0.89069	3	0.799268	1.53289	0.945216	3	7.72854	1.43721	1.30059	3	10.192	169	19.0029	7.84033
Q15006	ER membrane protein complex subunit 2 OS=Homo sapiens GN=EMC2 PE=1 SV=1 - [EMC2_HUMAN]	22.1197	13.8	1	3	3	7	0.825293	0.961377	7	3.53468	1.53268	0.945088	7	12.6049	1.19311	1.07969	7	13.7038	297	34.8114	6.56592
P62244	40S ribosomal protein S15a OS=Homo sapiens GN=RPS15A PE=1 SV=2 - [RS15A_HUMAN]	5.3107	6.92	1	1	1	2	0.674927	0.786217	2	5.67846	1.53243	0.944934	2	17.8794	1.31316	1.18832	2	7.14657	130	14.83	10.1255
Q27J81	Inverted formin-2 OS=Homo sapiens GN=INF2 PE=1 SV=2 - [INF2_HUMAN]	13.4378	3.36	1	3	4	5	0.822445	0.95806	4	9.22681	1.53217	0.944771	4	19.2494	0.953519	0.862874	4	29.411	1249	135.54	5.37646
Q96PU5	E3 ubiquitin-protein ligase NEDD4-like OS=Homo sapiens GN=NEDD4L PE=1 SV=2 - [NED4L_HUMAN]	1.76427	3.79	6	3	3	3	0.886445	1.03261	3	0.711102	1.53161	0.944423	3	2.47088	1.06708	0.965643	3	14.494	975	111.862	5.8208
Q9UI10	Translation initiation factor eIF-2B subunit delta OS=Homo sapiens GN=EIF2B4 PE=1 SV=2 - [EI2BD_HUMAN]	2.86122	3.63	1	1	1	1	0.831528	0.96864	1		1.53144	0.944318	1		1.0046	0.909097	1		523	57.5213	9.37842
Q9UKK9	ADP-sugar pyrophosphatase OS=Homo sapiens GN=NUDT5 PE=1 SV=1 - [NUDT5_HUMAN]	13.3218	13.7	1	2	2	3	0.945169	1.10102	3	7.96321	1.53135	0.944269	3	1.70246	1.0484	0.948737	3	7.95413	219	24.3122	4.94482
Q5JTZ9	Alanine--tRNA ligase, mitochondrial OS=Homo sapiens GN=AARS2 PE=1 SV=1 - [SYAM_HUMAN]	6.7563	3.15	1	2	2	2	0.83758	0.975691	2	6.59602	1.531	0.94405	2	0.799154	1.11462	1.00866	2	22.0716	985	107.273	6.26514
P61158	Actin-related protein 3 OS=Homo sapiens GN=ACTR3 PE=1 SV=3 - [ARP3_HUMAN]	214.138	39.23	2	12	12	52	0.774941	0.902724	52	9.43867	1.53097	0.944032	51	19.9984	1.1552	1.04539	51	17.9911	418	47.341	5.88428
Q9H936	Mitochondrial glutamate carrier 1 OS=Homo sapiens GN=SLC25A22 PE=1 SV=1 - [GHC1_HUMAN]	9.42902	7.12	2	2	2	3	0.66766	0.777753	3	10.7282	1.53046	0.943716	3	18.1871	0.921574	0.833966	3	7.03752	323	34.4483	9.29053
Q9BVC6	Transmembrane protein 109 OS=Homo sapiens GN=TMEM109 PE=1 SV=1 - [TM109_HUMAN]	4.82706	4.94	1	1	1	2	0.459081	0.53478	2	14.2075	1.53019	0.943548	2	6.18133	1.05508	0.954776	2	2.89365	243	26.1936	10.4771
Q8NCW5	NAD(P)H-hydrate epimerase OS=Homo sapiens GN=APOA1BP PE=1 SV=2 - [NNRE_HUMAN]	0	2.78	1	1	1	1	0.826301	0.962552	1		1.5299	0.94337	1		0.929502	0.84114	1		288	31.6542	7.66455
Q9Y305	Acyl-coenzyme A thioesterase 9, mitochondrial OS=Homo sapiens GN=ACOT9 PE=1 SV=2 - [ACOT9_HUMAN]	25.6697	10.48	1	3	3	8	0.84228	0.981166	8	18.8453	1.52957	0.943168	8	16.2265	0.960989	0.869634	8	28.5787	439	49.8695	8.60205
P00491	Purine nucleoside phosphorylase OS=Homo sapiens GN=PNP PE=1 SV=2 - [PNPH_HUMAN]	54.232	18.69	1	4	4	13	0.850797	0.991087	13	13.9248	1.52936	0.943039	13	29.0287	1.08026	0.977568	13	12.5086	289	32.0972	6.94678
O60449	Lymphocyte antigen 75 OS=Homo sapiens GN=LY75 PE=1 SV=3 - [LY75_HUMAN]	2.5245	0.46	1	1	1	1	0.702363	0.818178	1		1.52934	0.943028	1		1.2996	1.17606	1		1722	198.184	6.66846
P25205	DNA replication licensing factor MCM3 OS=Homo sapiens GN=MCM3 PE=1 SV=3 - [MCM3_HUMAN]	32.0738	8.17	1	5	5	9	0.758122	0.883131	9	5.54354	1.52893	0.942775	9	27.4072	2.33389	2.11202	9	67.8466	808	90.924	5.77002
Q07954	Prolow-density lipoprotein receptor-related protein 1 OS=Homo sapiens GN=LRP1 PE=1 SV=2 - [LRP1_HUMAN]	84.4686	4.31	1	16	16	29	0.787182	0.916983	29	11.0363	1.52883	0.942712	29	13.5357	0.903514	0.817623	29	17.9856	4544	504.276	5.38916
P52788	Spermine synthase OS=Homo sapiens GN=SMS PE=1 SV=2 - [SPSY_HUMAN]	19.7849	7.1	1	2	2	5	0.850546	0.990795	5	11.8437	1.52869	0.942622	5	19.4284	1.19212	1.0788	5	17.5086	366	41.2418	5.021
Q06203	Amidophosphoribosyltransferase OS=Homo sapiens GN=PPAT PE=1 SV=1 - [PUR1_HUMAN]	6.59917	1.93	1	1	1	2	0.765688	0.891944	2	3.67512	1.52859	0.942566	2	4.46371	1.14923	1.03998	2	9.83112	517	57.3624	6.75635
P62753	40S ribosomal protein S6 OS=Homo sapiens GN=RPS6 PE=1 SV=1 - [RS6_HUMAN]	60.6176	27.31	1	8	8	16	0.92491	1.07742	16	12.8552	1.5278	0.942077	16	16.3211	1.69174	1.53091	16	38.5859	249	28.663	10.8433
P18283	Glutathione peroxidase 2 OS=Homo sapiens GN=GPX2 PE=1 SV=3 - [GPX2_HUMAN]	22.4734	24.21	1	4	4	7	0.906817	1.05634	7	30.1814	1.52764	0.941975	7	21.333	1.0044	0.908915	7	21.3571	190	21.9411	7.78174
P62310	U6 snRNA-associated Sm-like protein LSm3 OS=Homo sapiens GN=LSM3 PE=1 SV=2 - [LSM3_HUMAN]	7.02106	11.76	1	1	1	2	0.901126	1.04971	2	3.84622	1.52761	0.941959	2	14.3657	1.37553	1.24477	2	5.6786	102	11.838	4.70361
Q16877	6-phosphofructo-2-kinase/fructose-2,6-bisphosphatase 4 OS=Homo sapiens GN=PFKFB4 PE=2 SV=6 - [F264_HUMAN]	2.3793	2.13	4	1	1	1	0.765625	0.891871	1		1.52759	0.941948	1		1.26372	1.14359	1		469	54.0053	6.62451
P49441	Inositol polyphosphate 1-phosphatase OS=Homo sapiens GN=INPP1 PE=1 SV=1 - [INPP_HUMAN]	10.6594	3.51	1	1	1	3	0.951429	1.10831	3	5.34016	1.52745	0.941859	3	9.11305	1.06299	0.961942	3	11.5269	399	43.9702	5.26221
Q9UHD8	Septin-9 OS=Homo sapiens GN=SEPT9 PE=1 SV=2 - [SEPT9_HUMAN]	36.8415	11.95	1	7	7	15	0.829046	0.965749	15	17.9158	1.5273	0.94177	15	9.94304	1.00377	0.908347	15	28.4145	586	65.3608	8.96826
Q9UJZ1	Stomatin-like protein 2, mitochondrial OS=Homo sapiens GN=STOML2 PE=1 SV=1 - [STML2_HUMAN]	77.8034	29.21	1	8	8	22	0.767947	0.894576	22	11.7461	1.52698	0.941569	22	11.2144	1.08512	0.981967	22	26.9147	356	38.5102	7.38623
Q15369	Transcription elongation factor B polypeptide 1 OS=Homo sapiens GN=TCEB1 PE=1 SV=1 - [ELOC_HUMAN]	20.5488	39.29	1	3	3	6	0.959183	1.11735	6	6.1916	1.52676	0.941437	6	6.61638	0.941614	0.852101	6	11.9802	112	12.465	4.77979
O00186	Syntaxin-binding protein 3 OS=Homo sapiens GN=STXBP3 PE=1 SV=2 - [STXB3_HUMAN]	4.38808	1.69	1	1	1	2	0.943391	1.09895	2	7.62315	1.52568	0.94077	2	1.87003	1.10004	0.995469	2	14.3012	592	67.7208	7.79639
Q15027	Arf-GAP with coiled-coil, ANK repeat and PH domain-containing protein 1 OS=Homo sapiens GN=ACAP1 PE=1 SV=1 - [ACAP1_HUMAN]	0	2.16	1	1	1	1	0.838476	0.976734	1		1.5255	0.940659	1		0.932987	0.844294	1		740	81.4848	7.66455
P29218	Inositol monophosphatase 1 OS=Homo sapiens GN=IMPA1 PE=1 SV=1 - [IMPA1_HUMAN]	18.4887	17.33	1	4	4	6	0.925037	1.07757	6	6.85162	1.52488	0.940274	6	17.3481	0.957911	0.866849	6	25.8147	277	30.1692	5.26221
P0C0L4	Complement C4-A OS=Homo sapiens GN=C4A PE=1 SV=2 - [CO4A_HUMAN]	198.446	20.01	2	24	24	52	0.602589	0.701951	52	23.037	1.52487	0.940268	52	30.3869	0.612302	0.554095	52	29.9709	1744	192.664	7.07861
Q93034	Cullin-5 OS=Homo sapiens GN=CUL5 PE=1 SV=4 - [CUL5_HUMAN]	0	1.67	1	1	1	1	0.789832	0.920069	1		1.5248	0.940229	1		0.846651	0.766165	1		780	90.8974	7.94287
P43034	Platelet-activating factor acetylhydrolase IB subunit alpha OS=Homo sapiens GN=PAFAH1B1 PE=1 SV=2 - [LIS1_HUMAN]	22.8695	9.76	1	3	4	16	0.904542	1.05369	6	8.39069	1.52293	0.939073	6	10.7369	0.938926	0.849668	6	18.6222	410	46.6082	7.37158
P09972	Fructose-bisphosphate aldolase C OS=Homo sapiens GN=ALDOC PE=1 SV=2 - [ALDOC_HUMAN]	107.425	25	1	4	9	43	0.879565	1.0246	13	15.179	1.52238	0.938732	13	24.9461	1.11241	1.00666	13	23.4288	364	39.4312	6.87354
P10644	cAMP-dependent protein kinase type I-alpha regulatory subunit OS=Homo sapiens GN=PRKAR1A PE=1 SV=1 - [KAP0_HUMAN]	11.1026	6.56	1	2	2	3	0.970172	1.13015	3	1.9982	1.52201	0.938508	3	15.6234	0.863124	0.781073	3	0.836228	381	42.955	5.35107
P50991	T-complex protein 1 subunit delta OS=Homo sapiens GN=CCT4 PE=1 SV=4 - [TCPD_HUMAN]	44.7731	20.96	1	7	8	13	0.702019	0.817777	12	11.3009	1.522	0.9385	12	7.90853	1.29575	1.17257	12	20.9081	539	57.8878	7.82568
Q12907	Vesicular integral-membrane protein VIP36 OS=Homo sapiens GN=LMAN2 PE=1 SV=1 - [LMAN2_HUMAN]	20.4625	11.8	1	3	3	5	0.778966	0.907412	5	38.986	1.5216	0.93825	5	13.5946	1.39268	1.26029	5	22.9713	356	40.2031	6.94678
Q96EV8	Dysbindin OS=Homo sapiens GN=DTNBP1 PE=1 SV=1 - [DTBP1_HUMAN]	2.33366	2.85	1	1	1	1	0.877482	1.02217	1		1.52146	0.938169	1		1.05754	0.957011	1		351	39.4682	4.66553
O75368	SH3 domain-binding glutamic acid-rich-like protein OS=Homo sapiens GN=SH3BGRL PE=1 SV=1 - [SH3L1_HUMAN]	37.6325	56.14	1	4	4	12	0.999087	1.16383	12	13.0118	1.5213	0.938066	12	15.8764	0.914449	0.827519	12	15.9426	114	12.7664	5.24951
Q9P258	Protein RCC2 OS=Homo sapiens GN=RCC2 PE=1 SV=2 - [RCC2_HUMAN]	5.62668	4.6	1	2	2	2	0.728736	0.848899	2	0.0045767	1.52124	0.938032	2	1.33916	1.1311	1.02357	2	2.72562	522	56.0492	8.77783
Q13586	Stromal interaction molecule 1 OS=Homo sapiens GN=STIM1 PE=1 SV=3 - [STIM1_HUMAN]	14.0618	2.48	1	2	2	5	0.995589	1.15975	5	19.4603	1.52123	0.938024	5	16.19	1.35491	1.22611	5	7.14236	685	77.3753	6.66846
Q68DA7	Formin-1 OS=Homo sapiens GN=FMN1 PE=1 SV=3 - [FMN1_HUMAN]	2.31921	0.63	1	1	1	1	0.841721	0.980515	1		1.52096	0.937859	1		1.03723	0.938631	1		1419	157.48	8.44092
P35613	Basigin OS=Homo sapiens GN=BSG PE=1 SV=2 - [BASI_HUMAN]	8.67138	8.31	1	2	2	2	0.763559	0.889464	2	6.88728	1.52073	0.937718	2	2.27614	0.924095	0.836247	2	20.5568	385	42.1741	5.65576
P38646	Stress-70 protein, mitochondrial OS=Homo sapiens GN=HSPA9 PE=1 SV=2 - [GRP75_HUMAN]	370.466	38.44	1	24	25	113	0.889077	1.03568	112	6.55364	1.51998	0.937255	112	10.1428	1.08078	0.978039	112	10.9345	679	73.6348	6.16357
O60232	Sjoegren syndrome/scleroderma autoantigen 1 OS=Homo sapiens GN=SSSCA1 PE=1 SV=1 - [SSA27_HUMAN]	2.0434	3.52	1	1	1	1	0.932225	1.08594	1		1.51986	0.937181	1		1.0373	0.938687	1		199	21.4607	5.23682
P49589	Cysteine--tRNA ligase, cytoplasmic OS=Homo sapiens GN=CARS PE=1 SV=3 - [SYCC_HUMAN]	31.4712	9.89	1	7	7	10	0.776786	0.904872	10	9.30327	1.51978	0.93713	10	5.24328	0.978837	0.885785	10	14.7633	748	85.4192	6.75635
Q96TA1	Niban-like protein 1 OS=Homo sapiens GN=FAM129B PE=1 SV=3 - [NIBL1_HUMAN]	22.5607	10.86	1	7	7	9	0.801508	0.933671	9	9.41112	1.51937	0.93688	9	6.02274	0.947087	0.857054	9	2.24151	746	84.0847	6.18896
Q01105	Protein SET OS=Homo sapiens GN=SET PE=1 SV=3 - [SET_HUMAN]	91.6249	12.76	2	3	3	35	0.861739	1.00383	35	20.3714	1.51878	0.936516	35	37.5492	1.45169	1.31369	35	35.6113	290	33.4687	4.32275
O75448	Mediator of RNA polymerase II transcription subunit 24 OS=Homo sapiens GN=MED24 PE=1 SV=1 - [MED24_HUMAN]	7.04875	1.11	1	1	1	2	0.778229	0.906554	2	0.0299951	1.5187	0.936464	2	3.83225	1.18944	1.07637	2	8.80561	989	110.234	6.94678
Q9NXR7	BRCA1-A complex subunit BRE OS=Homo sapiens GN=BRE PE=1 SV=2 - [BRE_HUMAN]	4.81392	1.83	1	1	1	2	0.846168	0.985695	2	2.41133	1.51854	0.936366	2	24.1625	0.869482	0.786826	2	5.42609	383	43.5238	5.80811
P52597	Heterogeneous nuclear ribonucleoprotein F OS=Homo sapiens GN=HNRNPF PE=1 SV=3 - [HNRPF_HUMAN]	151.207	28.43	1	6	8	35	0.935128	1.08932	21	11.2979	1.51831	0.936225	21	9.32927	1.0872	0.983843	21	15.9437	415	45.6429	5.57959
P34949	Mannose-6-phosphate isomerase OS=Homo sapiens GN=MPI PE=1 SV=2 - [MPI_HUMAN]	2.2662	2.6	1	1	1	1	1.14798	1.33728	1		1.51801	0.936038	1		1.05624	0.95583	1		423	46.6258	5.94775
P15531	Nucleoside diphosphate kinase A OS=Homo sapiens GN=NME1 PE=1 SV=1 - [NDKA_HUMAN]	72.1355	45.39	1	3	6	23	0.766965	0.893432	10	28.2313	1.51774	0.935871	10	19.6666	1.21366	1.09829	10	20.9859	152	17.1377	6.18896
Q9Y333	U6 snRNA-associated Sm-like protein LSm2 OS=Homo sapiens GN=LSM2 PE=1 SV=1 - [LSM2_HUMAN]	38.1422	32.63	1	3	3	10	0.749358	0.872922	10	9.82548	1.5167	0.935231	10	10.8896	1.38518	1.2535	10	28.6831	95	10.8276	6.52197
P19075	Tetraspanin-8 OS=Homo sapiens GN=TSPAN8 PE=1 SV=1 - [TSN8_HUMAN]	2.85036	4.22	1	1	1	1	0.569774	0.663726	1		1.51668	0.935218	1		0.63297	0.572798	1		237	26.0265	5.60498
Q92973	Transportin-1 OS=Homo sapiens GN=TNPO1 PE=1 SV=2 - [TNPO1_HUMAN]	13.2431	4.68	1	3	3	4	0.884111	1.02989	4	11.5117	1.51563	0.934569	4	67.6442	0.988788	0.89479	4	30.3667	898	102.289	4.98291
Q8WVC0	RNA polymerase-associated protein LEO1 OS=Homo sapiens GN=LEO1 PE=1 SV=1 - [LEO1_HUMAN]	2.21582	1.05	1	1	1	1	0.778844	0.90727	1		1.51506	0.934222	1		1.2013	1.0871	1		666	75.3593	4.51318
P15954	Cytochrome c oxidase subunit 7C, mitochondrial OS=Homo sapiens GN=COX7C PE=1 SV=1 - [COX7C_HUMAN]	9.24837	28.57	1	2	2	3	0.596376	0.694714	3	18.8985	1.51443	0.933831	3	13.789	1.15243	1.04288	3	12.182	63	7.24082	10.272
Q9NX46	Poly(ADP-ribose) glycohydrolase ARH3 OS=Homo sapiens GN=ADPRHL2 PE=1 SV=1 - [ARHL2_HUMAN]	12.8642	6.89	1	2	2	4	0.982819	1.14488	4	5.85558	1.51422	0.933702	4	7.71539	1.23758	1.11993	4	5.76247	363	38.9222	5.07178
P54760	Ephrin type-B receptor 4 OS=Homo sapiens GN=EPHB4 PE=1 SV=2 - [EPHB4_HUMAN]	2.26951	1.22	1	1	1	1	0.846705	0.986321	1		1.51416	0.933665	1		1.35708	1.22807	1		987	108.201	6.90283
P23258	Tubulin gamma-1 chain OS=Homo sapiens GN=TUBG1 PE=1 SV=2 - [TBG1_HUMAN]	10.6686	5.32	2	2	2	3	0.837776	0.975919	3	10.7322	1.51386	0.933483	3	17.7778	0.977712	0.884767	3	5.393	451	51.1378	6.13818
P10515	Dihydrolipoyllysine-residue acetyltransferase component of pyruvate dehydrogenase complex, mitochondrial OS=Homo sapiens GN=DLAT PE=1 SV=3 - [ODP2_HUMAN]	30.0173	3.71	1	2	2	7	0.65012	0.75732	7	23.2658	1.51319	0.933069	7	13.3754	1.23024	1.11329	7	12.2652	647	68.9531	7.84033
P49756	RNA-binding protein 25 OS=Homo sapiens GN=RBM25 PE=1 SV=3 - [RBM25_HUMAN]	12.4278	3.91	1	3	3	4	0.762012	0.887662	4	4.81254	1.51315	0.933043	4	7.78062	0.966295	0.874435	4	12.0106	843	100.124	6.31592
Q93077	Histone H2A type 1-C OS=Homo sapiens GN=HIST1H2AC PE=1 SV=3 - [H2A1C_HUMAN]	487.499	40	3	1	7	154	1.00827	1.17452	1		1.51295	0.932917	1		0.978146	0.88516	1		130	14.0969	11.0483
O75821	Eukaryotic translation initiation factor 3 subunit G OS=Homo sapiens GN=EIF3G PE=1 SV=2 - [EIF3G_HUMAN]	0	3.13	1	1	1	1	0.994464	1.15844	1		1.5115	0.932025	1		0.53925	0.487987	1		320	35.5889	6.12549
Q9H2H8	Peptidyl-prolyl cis-trans isomerase-like 3 OS=Homo sapiens GN=PPIL3 PE=1 SV=1 - [PPIL3_HUMAN]	16.3488	8.07	1	1	1	4	1.02613	1.19534	4	4.93421	1.51148	0.932015	4	5.93239	0.814481	0.737054	4	7.62079	161	18.1429	6.78564
P04181	Ornithine aminotransferase, mitochondrial OS=Homo sapiens GN=OAT PE=1 SV=1 - [OAT_HUMAN]	25.8895	7.74	1	2	2	5	0.589419	0.68661	5	19.6919	1.51141	0.931973	5	9.51834	1.07815	0.975653	5	3.93763	439	48.5042	7.03467
P39748	Flap endonuclease 1 OS=Homo sapiens GN=FEN1 PE=1 SV=1 - [FEN1_HUMAN]	16.7124	8.16	1	2	2	4	0.977068	1.13818	4	4.96764	1.51094	0.93168	4	12.4663	1.84155	1.66648	4	33.3852	380	42.5661	8.6167
P42224	Signal transducer and activator of transcription 1-alpha/beta OS=Homo sapiens GN=STAT1 PE=1 SV=2 - [STAT1_HUMAN]	50.8532	14	1	9	9	15	0.683278	0.795946	15	23.6667	1.51091	0.93166	15	21.4079	1.32743	1.20124	15	21.1816	750	87.2795	6.04932
P06280	Alpha-galactosidase A OS=Homo sapiens GN=GLA PE=1 SV=1 - [AGAL_HUMAN]	6.18953	6.76	1	2	2	2	0.767989	0.894625	2	1.79712	1.51056	0.931443	2	19.0757	1.15442	1.04468	2	1.53086	429	48.7349	5.60498
P28676	Grancalcin OS=Homo sapiens GN=GCA PE=1 SV=2 - [GRAN_HUMAN]	1.61195	3.23	1	1	1	1	0.519987	0.605729	1		1.51051	0.931415	1		1.1253	1.01832	1		217	23.9945	5.21143
P14923	Junction plakoglobin OS=Homo sapiens GN=JUP PE=1 SV=3 - [PLAK_HUMAN]	119.778	22.42	1	10	11	28	0.686453	0.799644	21	12.1419	1.50959	0.930846	21	13.9578	1.10327	0.998387	21	13.4125	745	81.6927	6.13818
Q9Y2T3	Guanine deaminase OS=Homo sapiens GN=GDA PE=1 SV=1 - [GUAD_HUMAN]	3.31028	2.64	1	1	1	1	0.853642	0.994401	1		1.50887	0.930402	1		1.20774	1.09293	1		454	50.9706	5.68115
Q9H7Z7	Prostaglandin E synthase 2 OS=Homo sapiens GN=PTGES2 PE=1 SV=1 - [PGES2_HUMAN]	24.9731	10.88	1	4	4	8	0.727466	0.84742	8	25.2565	1.50838	0.930102	8	15.1845	1.0574	0.956883	8	11.1743	377	41.9167	9.15869
P17655	Calpain-2 catalytic subunit OS=Homo sapiens GN=CAPN2 PE=1 SV=6 - [CAN2_HUMAN]	28.5721	16	1	7	7	10	0.930187	1.08357	10	7.58743	1.50708	0.929299	9	15.3947	1.03511	0.936713	9	24.5726	700	79.9448	4.98291
Q13451	Peptidyl-prolyl cis-trans isomerase FKBP5 OS=Homo sapiens GN=FKBP5 PE=1 SV=2 - [FKBP5_HUMAN]	3.95751	2.41	1	1	1	1	0.882739	1.0283	1		1.50706	0.929289	1		1.44897	1.31123	1		457	51.1796	5.89697
P55884	Eukaryotic translation initiation factor 3 subunit B OS=Homo sapiens GN=EIF3B PE=1 SV=3 - [EIF3B_HUMAN]	39.0118	11.3	1	8	8	13	0.849889	0.990029	13	13.5422	1.50638	0.928871	13	17.8027	1.34992	1.22159	13	14.3055	814	92.4238	4.99561
P00367	Glutamate dehydrogenase 1, mitochondrial OS=Homo sapiens GN=GLUD1 PE=1 SV=2 - [DHE3_HUMAN]	110.161	30.11	2	12	12	34	0.73641	0.857839	34	9.02385	1.50444	0.927669	34	9.2843	0.862643	0.780637	34	11.3367	558	61.3592	7.79639
Q9NQC3	Reticulon-4 OS=Homo sapiens GN=RTN4 PE=1 SV=2 - [RTN4_HUMAN]	8.23654	2.01	1	2	2	3	0.58235	0.678375	3	3.19787	1.50433	0.927604	3	4.51751	0.680099	0.615447	3	5.94425	1192	129.851	4.50049
Q9UHR4	Brain-specific angiogenesis inhibitor 1-associated protein 2-like protein 1 OS=Homo sapiens GN=BAIAP2L1 PE=1 SV=2 - [BI2L1_HUMAN]	14.7756	6.85	1	3	4	6	0.918311	1.06973	5	11.7855	1.50422	0.927535	5	17.6271	1.14515	1.03629	5	26.2613	511	56.8471	8.67529
P17301	Integrin alpha-2 OS=Homo sapiens GN=ITGA2 PE=1 SV=1 - [ITA2_HUMAN]	20.0236	4.15	1	3	3	7	0.680173	0.792329	7	5.47781	1.50396	0.927374	7	20.1433	1.29919	1.17568	7	24.1855	1181	129.214	5.31299
P35754	Glutaredoxin-1 OS=Homo sapiens GN=GLRX PE=1 SV=2 - [GLRX1_HUMAN]	12.2276	19.81	1	1	1	3	0.765841	0.892123	3	19.9054	1.50385	0.927309	3	34.7138	1.00674	0.911038	3	10.9136	106	11.7682	8.08936
P09619	Platelet-derived growth factor receptor beta OS=Homo sapiens GN=PDGFRB PE=1 SV=1 - [PGFRB_HUMAN]	2.95469	0.9	1	1	1	1	0.848251	0.988122	1		1.50353	0.927113	1		1.10162	0.996898	1		1106	123.889	4.98291
P02647	Apolipoprotein A-I OS=Homo sapiens GN=APOA1 PE=1 SV=1 - [APOA1_HUMAN]	298.111	72.28	1	23	24	113	0.632923	0.737287	81	31.9458	1.5029	0.926722	81	40.7856	0.461488	0.417617	81	52.0921	267	30.7589	5.75732
O75935	Dynactin subunit 3 OS=Homo sapiens GN=DCTN3 PE=1 SV=1 - [DCTN3_HUMAN]	2.31672	4.84	1	1	1	1	1.03599	1.20682	1		1.50286	0.926697	1		0.804813	0.728305	1		186	21.1062	5.46533
Q96CJ1	ELL-associated factor 2 OS=Homo sapiens GN=EAF2 PE=1 SV=1 - [EAF2_HUMAN]	2.12327	2.69	2	1	1	1	0.799224	0.931011	1		1.50272	0.92661	1		1.31095	1.18633	1		260	28.7737	5.17334
P00747	Plasminogen OS=Homo sapiens GN=PLG PE=1 SV=2 - [PLMN_HUMAN]	60.558	15.56	1	11	11	18	0.635087	0.739808	18	22.6594	1.50256	0.926512	18	11.7835	0.626464	0.56691	18	26.1894	810	90.5102	7.23975
Q9UMS4	Pre-mRNA-processing factor 19 OS=Homo sapiens GN=PRPF19 PE=1 SV=1 - [PRP19_HUMAN]	12.6228	8.53	1	3	3	4	0.853077	0.993743	4	3.09859	1.50165	0.925953	4	21.382	1.26791	1.14738	4	13.7054	504	55.1463	6.60986
P40123	Adenylyl cyclase-associated protein 2 OS=Homo sapiens GN=CAP2 PE=1 SV=1 - [CAP2_HUMAN]	3.09369	2.1	1	1	1	1	0.83216	0.969378	1		1.50161	0.925926	1		1.02142	0.924319	1		477	52.7908	6.3667
Q6XQN6	Nicotinate phosphoribosyltransferase OS=Homo sapiens GN=NAPRT PE=1 SV=2 - [PNCB_HUMAN]	51.7478	14.31	1	5	5	13	0.734149	0.855205	13	14.1205	1.50149	0.925851	13	12.5059	1.10509	1.00003	13	25.9926	538	57.542	5.68115
Q96CW1	AP-2 complex subunit mu OS=Homo sapiens GN=AP2M1 PE=1 SV=2 - [AP2M1_HUMAN]	6.6435	5.06	1	2	2	3	0.799348	0.931154	3	11.7247	1.50145	0.925831	3	18.9729	1.45724	1.31871	3	2.1539	435	49.623	9.53955
Q15029	116 kDa U5 small nuclear ribonucleoprotein component OS=Homo sapiens GN=EFTUD2 PE=1 SV=1 - [U5S1_HUMAN]	63.4482	18.42	1	12	13	19	0.784578	0.913949	18	9.06075	1.50145	0.925831	18	12.5412	1.18196	1.0696	18	19.0879	972	109.366	4.99561
P04179	Superoxide dismutase [Mn], mitochondrial OS=Homo sapiens GN=SOD2 PE=1 SV=2 - [SODM_HUMAN]	31.1205	20.27	1	5	5	11	0.887957	1.03437	11	4.3214	1.50134	0.925762	11	9.62023	1.22063	1.1046	11	13.1498	222	24.7066	8.25049
P09874	Poly [ADP-ribose] polymerase 1 OS=Homo sapiens GN=PARP1 PE=1 SV=4 - [PARP1_HUMAN]	59.3468	13.71	1	12	12	18	0.798083	0.929681	17	17.5679	1.50096	0.925528	17	35.361	1.33357	1.2068	17	19.6753	1014	113.012	8.88037
Q6P587	Acylpyruvase FAHD1, mitochondrial OS=Homo sapiens GN=FAHD1 PE=1 SV=2 - [FAHD1_HUMAN]	20.944	13.39	1	3	3	6	0.828975	0.965667	6	18.3972	1.50072	0.925381	6	24.696	0.950706	0.860328	6	14.9856	224	24.8267	7.38623
P09871	Complement C1s subcomponent OS=Homo sapiens GN=C1S PE=1 SV=1 - [C1S_HUMAN]	23.2204	10.61	1	5	5	7	0.687284	0.800612	7	11.1635	1.50041	0.925188	7	19.4394	0.712887	0.645118	7	3.4911	688	76.6348	4.95752
Q14980	Nuclear mitotic apparatus protein 1 OS=Homo sapiens GN=NUMA1 PE=1 SV=2 - [NUMA1_HUMAN]	198.437	16.36	6	30	31	57	0.867608	1.01067	56	12.1378	1.50022	0.925071	56	24.2181	1.15424	1.04451	56	16.555	2115	238.115	5.78271
Q9UK45	U6 snRNA-associated Sm-like protein LSm7 OS=Homo sapiens GN=LSM7 PE=1 SV=1 - [LSM7_HUMAN]	2.28912	7.77	1	1	1	1	0.863922	1.00638	1		1.50004	0.924956	1		1.23102	1.114	1		103	11.595	5.2749
Q9NWV4	UPF0587 protein C1orf123 OS=Homo sapiens GN=C1orf123 PE=1 SV=1 - [CA123_HUMAN]	13.5655	15.63	1	2	2	5	0.783236	0.912386	5	11.0664	1.49999	0.924926	5	15.6221	1.01121	0.915081	5	7.83393	160	18.0368	5.0083
Q96BR5	Cytochrome c oxidase assembly factor 7 OS=Homo sapiens GN=COA7 PE=1 SV=2 - [COA7_HUMAN]	8.45509	6.93	1	2	2	4	0.916825	1.068	4	5.23706	1.49954	0.924653	4	2.18823	1.41216	1.27791	4	2.08443	231	25.6921	6.02393
P62937	Peptidyl-prolyl cis-trans isomerase A OS=Homo sapiens GN=PPIA PE=1 SV=2 - [PPIA_HUMAN]	439.371	55.15	4	12	13	212	0.921758	1.07375	202	11.6901	1.49923	0.92446	202	10.3315	1.04702	0.947482	202	8.60725	165	18.0009	7.81104
P78371	T-complex protein 1 subunit beta OS=Homo sapiens GN=CCT2 PE=1 SV=4 - [TCPB_HUMAN]	137.152	27.66	1	10	10	32	0.858834	1.00045	32	17.0397	1.49896	0.924293	32	14.1865	1.19339	1.07994	32	23.6109	535	57.4521	6.45557
P50583	Bis(5'-nucleosyl)-tetraphosphatase [asymmetrical] OS=Homo sapiens GN=NUDT2 PE=1 SV=3 - [AP4A_HUMAN]	8.82456	25.85	1	4	4	6	0.825218	0.961291	6	25.8835	1.49885	0.924227	6	6.48992	0.912737	0.825969	6	23.658	147	16.8186	5.35107
Q9BSH5	Haloacid dehalogenase-like hydrolase domain-containing protein 3 OS=Homo sapiens GN=HDHD3 PE=1 SV=1 - [HDHD3_HUMAN]	35.7346	20.72	1	4	4	9	0.782321	0.911319	9	7.37252	1.49881	0.924202	9	10.8611	1.07846	0.97594	9	13.7695	251	27.9824	6.7124
P53992	Protein transport protein Sec24C OS=Homo sapiens GN=SEC24C PE=1 SV=3 - [SC24C_HUMAN]	35.9421	7.95	1	5	5	9	0.829127	0.965843	9	16.0347	1.49836	0.923924	9	30.7591	1.05246	0.952407	9	22.3339	1094	118.249	7.06396
P08865	40S ribosomal protein SA OS=Homo sapiens GN=RPSA PE=1 SV=4 - [RSSA_HUMAN]	120.514	29.15	1	5	5	23	0.720618	0.839443	23	5.46627	1.49805	0.923734	23	8.34605	1.21858	1.10274	23	16.9421	295	32.8334	4.86865
Q9UL25	Ras-related protein Rab-21 OS=Homo sapiens GN=RAB21 PE=1 SV=3 - [RAB21_HUMAN]	11.1575	12	1	2	2	4	1.02219	1.19074	4	3.19307	1.49802	0.923716	4	4.78107	0.955719	0.864865	4	10.2699	225	24.3323	7.94287
P27635	60S ribosomal protein L10 OS=Homo sapiens GN=RPL10 PE=1 SV=4 - [RL10_HUMAN]	34.6987	23.83	1	5	5	9	0.712174	0.829606	9	14.5946	1.49703	0.923104	9	19.9285	1.13388	1.02609	9	20.4149	214	24.5879	10.0815
Q17RN3	Protein FAM98C OS=Homo sapiens GN=FAM98C PE=2 SV=1 - [FA98C_HUMAN]	2.86652	4.3	1	1	1	1	0.972157	1.13246	1		1.49687	0.923003	1		1.1707	1.05941	1		349	37.3053	7.18115
P05156	Complement factor I OS=Homo sapiens GN=CFI PE=1 SV=2 - [CFAI_HUMAN]	21.3433	5.49	1	2	2	5	0.621066	0.723475	5	25.5265	1.49678	0.922949	5	9.99191	0.653557	0.591428	5	29.6401	583	65.7066	7.50342
Q86X10	Ral GTPase-activating protein subunit beta OS=Homo sapiens GN=RALGAPB PE=1 SV=1 - [RLGPB_HUMAN]	6.49536	1.2	1	2	2	3	0.776207	0.904198	3	0.0212053	1.49661	0.922846	3	25.7139	1.10214	0.997367	3	7.87102	1494	166.692	6.78564
Q9C0J8	pre-mRNA 3' end processing protein WDR33 OS=Homo sapiens GN=WDR33 PE=1 SV=2 - [WDR33_HUMAN]	7.31499	1.57	1	2	2	3	0.747722	0.871016	3	2.71056	1.49578	0.922333	3	8.93035	1.13611	1.0281	3	32.9463	1336	145.799	9.17334
P10599	Thioredoxin OS=Homo sapiens GN=TXN PE=1 SV=3 - [THIO_HUMAN]	166.627	45.71	1	4	4	63	0.966933	1.12637	63	11.6368	1.49539	0.922094	63	13.197	0.943214	0.853549	63	17.8078	105	11.7297	4.91943
Q9BXW7	Cat eye syndrome critical region protein 5 OS=Homo sapiens GN=CECR5 PE=1 SV=1 - [CECR5_HUMAN]	3.02085	2.13	1	1	1	1	0.804784	0.937487	1		1.49536	0.92207	1		1.18523	1.07256	1		423	46.2918	8.1333
Q9Y3C6	Peptidyl-prolyl cis-trans isomerase-like 1 OS=Homo sapiens GN=PPIL1 PE=1 SV=1 - [PPIL1_HUMAN]	16.7435	22.89	1	3	3	6	0.822821	0.958499	6	11.8739	1.4941	0.921296	6	10.2484	1.19522	1.0816	6	19.9075	166	18.2251	7.98682
Q14019	Coactosin-like protein OS=Homo sapiens GN=COTL1 PE=1 SV=3 - [COTL1_HUMAN]	43.4269	33.1	1	3	3	14	1.00625	1.17217	14	17.4215	1.49406	0.921272	14	26.1836	0.878426	0.79492	14	18.7778	142	15.935	5.66846
P82094	TATA element modulatory factor OS=Homo sapiens GN=TMF1 PE=1 SV=2 - [TMF1_HUMAN]	2.65213	0.91	1	1	1	1	0.870647	1.01421	1		1.494	0.921235	1		0.948119	0.857987	1		1093	122.767	4.91943
P26641	Elongation factor 1-gamma OS=Homo sapiens GN=EEF1G PE=1 SV=3 - [EF1G_HUMAN]	48.6914	15.1	1	7	7	17	0.855603	0.996686	17	9.51337	1.4939	0.921173	17	27.2948	1.30293	1.17907	17	10.5843	437	50.0871	6.66846
A8MWD9	Putative small nuclear ribonucleoprotein G-like protein 15 OS=Homo sapiens GN=SNRPGP15 PE=5 SV=2 - [RUXGL_HUMAN]	14.799	17.11	2	1	1	4	0.874804	1.01905	4	9.27471	1.49388	0.921159	4	7.01581	1.39235	1.25999	4	7.04457	76	8.53845	8.83643
Q92688	Acidic leucine-rich nuclear phosphoprotein 32 family member B OS=Homo sapiens GN=ANP32B PE=1 SV=1 - [AN32B_HUMAN]	65.6918	19.52	2	3	5	20	0.914832	1.06568	5	36.3298	1.49376	0.921089	5	7.36989	1.22277	1.10653	5	18.5371	251	28.7703	4.05615
P22352	Glutathione peroxidase 3 OS=Homo sapiens GN=GPX3 PE=1 SV=2 - [GPX3_HUMAN]	11.6971	12.83	1	2	2	4	0.755897	0.880539	4	5.06555	1.49331	0.920811	4	4.17149	0.757272	0.685283	4	8.35435	226	25.5369	8.1333
O00231	26S proteasome non-ATPase regulatory subunit 11 OS=Homo sapiens GN=PSMD11 PE=1 SV=3 - [PSD11_HUMAN]	7.48943	2.84	1	1	1	2	0.794749	0.925797	2	15.6743	1.49324	0.920769	2	4.76826	1.57237	1.42289	2	0.791988	422	47.434	6.48096
O75223	Gamma-glutamylcyclotransferase OS=Homo sapiens GN=GGCT PE=1 SV=1 - [GGCT_HUMAN]	8.47239	12.23	1	2	2	3	0.913831	1.06452	3	2.40714	1.49319	0.920734	3	1.0432	1.1386	1.03036	3	5.17899	188	20.9943	5.13525
Q01581	Hydroxymethylglutaryl-CoA synthase, cytoplasmic OS=Homo sapiens GN=HMGCS1 PE=1 SV=2 - [HMCS1_HUMAN]	5.27018	4.04	1	1	2	2	0.854615	0.995535	1		1.49306	0.920655	1		1.42548	1.28997	1		520	57.2574	5.41455
Q06830	Peroxiredoxin-1 OS=Homo sapiens GN=PRDX1 PE=1 SV=1 - [PRDX1_HUMAN]	253.091	41.71	1	8	11	112	0.852457	0.993021	61	7.30047	1.49185	0.91991	61	10.4668	1.22584	1.10931	61	12.5837	199	22.0963	8.1333
Q9C0B1	Alpha-ketoglutarate-dependent dioxygenase FTO OS=Homo sapiens GN=FTO PE=1 SV=3 - [FTO_HUMAN]	6.92049	5.15	1	2	2	3	0.927116	1.07999	3	5.22382	1.49176	0.919851	3	3.14035	1.14792	1.03879	3	24.1387	505	58.2449	5.22412
Q96GD0	Pyridoxal phosphate phosphatase OS=Homo sapiens GN=PDXP PE=1 SV=2 - [PLPP_HUMAN]	3.63171	10.47	1	2	2	2	0.752161	0.876186	2	2.14514	1.49158	0.91974	2	19.169	0.900104	0.814537	2	19.5973	296	31.6783	6.55127
P38606	V-type proton ATPase catalytic subunit A OS=Homo sapiens GN=ATP6V1A PE=1 SV=2 - [VATA_HUMAN]	28.0658	10.86	1	5	5	10	0.739255	0.861153	10	21.6733	1.49141	0.91964	10	10.95	0.980484	0.887276	10	12.3342	617	68.2605	5.51611
Q9NPF4	Probable tRNA N6-adenosine threonylcarbamoyltransferase OS=Homo sapiens GN=OSGEP PE=1 SV=1 - [OSGEP_HUMAN]	9.09078	8.36	1	2	2	3	0.845383	0.98478	3	0.0341226	1.49047	0.919057	3	2.86081	0.986456	0.89268	3	4.02016	335	36.4033	6.354
Q9Y3A3	MOB-like protein phocein OS=Homo sapiens GN=MOB4 PE=1 SV=1 - [PHOCN_HUMAN]	0	4	1	1	1	1	0.863848	1.00629	1		1.49022	0.918905	1		1.03421	0.935896	1		225	26.0156	5.78271
Q9UFN0	Protein NipSnap homolog 3A OS=Homo sapiens GN=NIPSNAP3A PE=1 SV=2 - [NPS3A_HUMAN]	7.52619	6.88	2	2	2	3	0.777581	0.905799	3	17.8241	1.49014	0.918855	3	0.663629	0.798976	0.723023	3	6.1171	247	28.4485	9.15869
Q969X6	Cirhin OS=Homo sapiens GN=CIRH1A PE=1 SV=1 - [CIR1A_HUMAN]	6.7799	2.77	1	2	2	3	0.720044	0.838774	3	3.63415	1.48976	0.918617	3	5.2781	1.33409	1.20727	3	21.8445	686	76.8414	8.85107
Q15418	Ribosomal protein S6 kinase alpha-1 OS=Homo sapiens GN=RPS6KA1 PE=1 SV=2 - [KS6A1_HUMAN]	17.1498	8.3	2	3	5	6	0.963771	1.12269	4	4.47879	1.48909	0.91821	4	1.55963	1.04731	0.947746	4	8.11725	735	82.6708	7.82568
Q86W92	Liprin-beta-1 OS=Homo sapiens GN=PPFIBP1 PE=1 SV=2 - [LIPB1_HUMAN]	7.04374	1.48	1	2	2	2	0.776216	0.904208	2	25.5923	1.48844	0.917803	2	9.13417	0.999568	0.904545	2	17.0277	1011	113.952	5.5542
Q15019	Septin-2 OS=Homo sapiens GN=SEPT2 PE=1 SV=1 - [SEPT2_HUMAN]	102.991	29.92	1	9	9	28	0.885623	1.03166	28	22.7246	1.4881	0.917598	28	24.1905	1.11732	1.01111	28	24.4012	361	41.4613	6.59521
P08727	Keratin, type I cytoskeletal 19 OS=Homo sapiens GN=KRT19 PE=1 SV=4 - [K1C19_HUMAN]	1088.26	70	11	25	34	393	1.29963	1.51393	310	27.9273	1.4878	0.91741	310	15.546	1.04813	0.948491	310	13.9599	400	44.0791	5.13525
Q8WTS6	Histone-lysine N-methyltransferase SETD7 OS=Homo sapiens GN=SETD7 PE=1 SV=1 - [SETD7_HUMAN]	2.34705	2.46	1	1	1	1	0.892398	1.03955	1		1.48724	0.917068	1		0.88605	0.801819	1		366	40.6951	4.62744
Q9Y6D6	Brefeldin A-inhibited guanine nucleotide-exchange protein 1 OS=Homo sapiens GN=ARFGEF1 PE=1 SV=2 - [BIG1_HUMAN]	4.48112	0.81	1	1	1	1	0.923071	1.07528	1		1.48692	0.916867	1		1.24705	1.1285	1		1849	208.635	5.84619
Q8IYB8	ATP-dependent RNA helicase SUPV3L1, mitochondrial OS=Homo sapiens GN=SUPV3L1 PE=1 SV=1 - [SUV3_HUMAN]	17.0027	6.23	1	3	3	6	0.758179	0.883197	6	17.2378	1.48672	0.916747	6	31.2352	0.854505	0.773272	6	30.9841	786	87.9354	7.98682
Q96TA2	ATP-dependent zinc metalloprotease YME1L1 OS=Homo sapiens GN=YME1L1 PE=1 SV=2 - [YMEL1_HUMAN]	9.86907	3.75	1	2	2	3	0.954839	1.11228	3	1.6797	1.48671	0.91674	3	15.7	1.1244	1.01752	3	4.44475	773	86.4009	8.76318
Q8IZ83	Aldehyde dehydrogenase family 16 member A1 OS=Homo sapiens GN=ALDH16A1 PE=1 SV=2 - [A16A1_HUMAN]	23.1394	5.86	1	4	4	8	0.817572	0.952384	8	11.6621	1.48561	0.916061	8	9.08663	1.12216	1.01548	8	3.34975	802	85.0737	6.78564
Q9BPW8	Protein NipSnap homolog 1 OS=Homo sapiens GN=NIPSNAP1 PE=1 SV=1 - [NIPS1_HUMAN]	26.9205	8.45	1	3	3	7	0.734697	0.855843	7	10.9616	1.48543	0.915948	7	10.7061	1.1988	1.08484	7	13.3115	284	33.2888	9.30518
Q9UBB4	Ataxin-10 OS=Homo sapiens GN=ATXN10 PE=1 SV=1 - [ATX10_HUMAN]	2.36782	2.95	1	1	1	1	0.772011	0.89931	1		1.4842	0.915193	1		0.851257	0.770334	1		475	53.4548	5.24951
Q16740	ATP-dependent Clp protease proteolytic subunit, mitochondrial OS=Homo sapiens GN=CLPP PE=1 SV=1 - [CLPP_HUMAN]	10.9249	5.42	1	1	1	3	0.884228	1.03003	3	7.27806	1.48404	0.915094	3	12.7614	0.945793	0.855883	3	2.45816	277	30.1606	8.08936
O75165	DnaJ homolog subfamily C member 13 OS=Homo sapiens GN=DNAJC13 PE=1 SV=5 - [DJC13_HUMAN]	2.95214	0.49	1	1	1	1	0.690598	0.804473	1		1.48398	0.915054	1		1.05417	0.95396	1		2243	254.252	6.7417
Q05315	Galectin-10 OS=Homo sapiens GN=CLC PE=1 SV=3 - [LEG10_HUMAN]	5.7421	9.15	1	2	2	3	1.12641	1.31214	3	0.127938	1.4839	0.915006	3	5.89794	0.800027	0.723974	3	2.3517	142	16.4422	7.37158
Q8IYS1	Peptidase M20 domain-containing protein 2 OS=Homo sapiens GN=PM20D2 PE=1 SV=2 - [P20D2_HUMAN]	10.1853	4.13	2	2	2	3	0.906847	1.05638	3	31.9239	1.48382	0.914955	3	25.0086	2.13739	1.93421	3	5.07208	436	47.746	5.84619
Q9GZT3	SRA stem-loop-interacting RNA-binding protein, mitochondrial OS=Homo sapiens GN=SLIRP PE=1 SV=1 - [SLIRP_HUMAN]	31.3748	22.02	1	2	2	8	0.733132	0.85402	8	8.12392	1.48324	0.9146	8	7.16211	1.23428	1.11695	8	16.132	109	12.3414	10.2427
P23921	Ribonucleoside-diphosphate reductase large subunit OS=Homo sapiens GN=RRM1 PE=1 SV=1 - [RIR1_HUMAN]	3.01741	1.26	1	1	1	1	1.2184	1.4193	1		1.48198	0.913823	1		1.18656	1.07376	1		792	90.0125	7.15186
Q9H0E2	Toll-interacting protein OS=Homo sapiens GN=TOLLIP PE=1 SV=1 - [TOLIP_HUMAN]	5.94343	5.47	1	2	2	3	0.825376	0.961475	3	3.25575	1.48143	0.913481	3	16.2355	1.09263	0.98876	3	2.47813	274	30.2622	5.97314
Q9BSJ8	Extended synaptotagmin-1 OS=Homo sapiens GN=ESYT1 PE=1 SV=1 - [ESYT1_HUMAN]	59.8847	9.51	1	9	9	17	0.73252	0.853307	17	11.9956	1.48135	0.913435	17	14.1055	1.11094	1.00533	17	15.7781	1104	122.78	5.8335
P14866	Heterogeneous nuclear ribonucleoprotein L OS=Homo sapiens GN=HNRNPL PE=1 SV=2 - [HNRPL_HUMAN]	38.8847	15.28	1	7	7	14	0.959745	1.118	14	10.1784	1.48127	0.913386	14	20.0653	1.19395	1.08045	14	30.7293	589	64.0924	8.22119
P08758	Annexin A5 OS=Homo sapiens GN=ANXA5 PE=1 SV=2 - [ANXA5_HUMAN]	277.885	35.63	1	15	16	106	0.670815	0.781427	99	12.4055	1.48107	0.913263	99	14.5897	1.0943	0.99027	99	14.9068	320	35.9144	5.04639
O94979	Protein transport protein Sec31A OS=Homo sapiens GN=SEC31A PE=1 SV=3 - [SC31A_HUMAN]	29.2516	6.07	1	7	7	11	0.876047	1.0205	11	22.5004	1.48093	0.913176	11	12.6348	0.807569	0.730798	11	10.0845	1220	132.931	6.88818
Q9UP83	Conserved oligomeric Golgi complex subunit 5 OS=Homo sapiens GN=COG5 PE=1 SV=3 - [COG5_HUMAN]	1.9565	2.03	1	2	2	2	0.773473	0.901013	2	22.2925	1.48076	0.913071	2	34.7315	1.35466	1.22589	2	22.7199	839	92.6848	6.59521
Q9UNN5	FAS-associated factor 1 OS=Homo sapiens GN=FAF1 PE=1 SV=2 - [FAF1_HUMAN]	7.98366	1.69	1	1	1	2	0.858341	0.999875	2	7.05868	1.48012	0.912674	2	4.64688	1.35815	1.22904	2	5.76333	650	73.9076	4.88135
Q9Y3I0	tRNA-splicing ligase RtcB homolog OS=Homo sapiens GN=RTCB PE=1 SV=1 - [RTCB_HUMAN]	48.571	20.2	1	9	9	16	0.88569	1.03173	16	12.9447	1.47986	0.912517	16	19.9619	1.30257	1.17874	16	30.7643	505	55.1749	7.2251
O43815	Striatin OS=Homo sapiens GN=STRN PE=1 SV=4 - [STRN_HUMAN]	9.68764	5.9	1	4	4	4	0.838825	0.977142	4	8.59696	1.47982	0.91249	4	2.8787	1.119	1.01263	4	5.66815	780	86.0788	5.2749
Q9HBB8	Cadherin-related family member 5 OS=Homo sapiens GN=CDHR5 PE=1 SV=3 - [CDHR5_HUMAN]	2.12424	1.18	1	1	1	1	0.870757	1.01434	1		1.4794	0.912232	1		1.35764	1.22857	1		845	88.1687	4.93213
Q6ZUK4	Transmembrane protein 26 OS=Homo sapiens GN=TMEM26 PE=1 SV=1 - [TMM26_HUMAN]	1.74193	2.99	1	1	1	1	0.848093	0.987937	1		1.47932	0.912183	1		0.903929	0.817999	1		368	41.645	6.87354
Q9BV44	THUMP domain-containing protein 3 OS=Homo sapiens GN=THUMPD3 PE=1 SV=1 - [THUM3_HUMAN]	0	1.58	1	1	1	1	0.851333	0.991711	1		1.47914	0.912072	1		1.18074	1.0685	1		507	56.9668	6.3667
Q9NVJ2	ADP-ribosylation factor-like protein 8B OS=Homo sapiens GN=ARL8B PE=1 SV=1 - [ARL8B_HUMAN]	6.36597	4.84	1	1	1	2	0.620511	0.722829	2	16.7799	1.47846	0.91165	2	4.22418	1.01708	0.920396	2	14.8614	186	21.5251	8.42627
P11142	Heat shock cognate 71 kDa protein OS=Homo sapiens GN=HSPA8 PE=1 SV=1 - [HSP7C_HUMAN]	1060.9	46.44	1	15	28	339	0.8377	0.975831	206	12.0072	1.47834	0.911575	206	13.6662	1.28359	1.16157	206	13.4324	646	70.8542	5.51611
Q15388	Mitochondrial import receptor subunit TOM20 homolog OS=Homo sapiens GN=TOMM20 PE=1 SV=1 - [TOM20_HUMAN]	8.74476	8.97	1	1	1	3	0.881374	1.02671	3	10.7501	1.47816	0.91147	3	0.973462	1.00975	0.913757	3	10.8601	145	16.2877	8.60205
P12109	Collagen alpha-1(VI) chain OS=Homo sapiens GN=COL6A1 PE=1 SV=3 - [CO6A1_HUMAN]	128.748	16.44	1	13	13	41	0.911678	1.06201	41	16.675	1.47798	0.911359	41	14.0237	0.906934	0.820717	41	20.826	1028	108.462	5.42725
Q9BYD1	39S ribosomal protein L13, mitochondrial OS=Homo sapiens GN=MRPL13 PE=1 SV=1 - [RM13_HUMAN]	14.3816	14.04	1	2	2	4	0.742939	0.865444	4	2.93962	1.47765	0.911152	4	14.4167	1.15965	1.04941	4	3.47651	178	20.6787	9.15869
Q96KP4	Cytosolic non-specific dipeptidase OS=Homo sapiens GN=CNDP2 PE=1 SV=2 - [CNDP2_HUMAN]	113.042	32.84	1	12	12	30	0.860843	1.00279	30	11.2973	1.47753	0.911077	29	14.9716	0.871541	0.788689	29	15.6346	475	52.8449	5.97314
Q9Y490	Talin-1 OS=Homo sapiens GN=TLN1 PE=1 SV=3 - [TLN1_HUMAN]	601.59	31.96	1	53	56	152	0.830034	0.966901	147	14.9889	1.47662	0.910521	147	25.7858	0.923453	0.835666	147	19.4439	2541	269.599	6.07471
O43264	Centromere/kinetochore protein zw10 homolog OS=Homo sapiens GN=ZW10 PE=1 SV=3 - [ZW10_HUMAN]	5.17436	1.8	1	1	1	2	0.881077	1.02636	2	4.16702	1.47661	0.910513	2	8.29425	1.09976	0.995214	2	9.55916	779	88.7729	6.26514
P49368	T-complex protein 1 subunit gamma OS=Homo sapiens GN=CCT3 PE=1 SV=4 - [TCPG_HUMAN]	84.4055	26.97	1	11	11	26	0.815689	0.95019	25	8.92681	1.47628	0.910306	25	22.8544	1.1314	1.02384	25	23.2532	545	60.4953	6.49365
P52789	Hexokinase-2 OS=Homo sapiens GN=HK2 PE=1 SV=2 - [HXK2_HUMAN]	39.1213	8.62	1	5	6	12	0.905262	1.05453	10	9.36424	1.47564	0.909915	10	24.9457	0.897908	0.81255	10	37.1399	917	102.313	6.04932
P62195	26S protease regulatory subunit 8 OS=Homo sapiens GN=PSMC5 PE=1 SV=1 - [PRS8_HUMAN]	36.5861	20.44	1	7	7	9	0.909974	1.06002	9	12.024	1.47529	0.9097	9	15.0703	1.30214	1.17835	9	17.1257	406	45.5971	7.54736
P51665	26S proteasome non-ATPase regulatory subunit 7 OS=Homo sapiens GN=PSMD7 PE=1 SV=2 - [PSMD7_HUMAN]	7.53586	6.17	1	2	2	3	0.986086	1.14868	3	14.6422	1.47522	0.909655	3	24.4935	1.23658	1.11903	3	8.31027	324	37.0025	6.771
O75083	WD repeat-containing protein 1 OS=Homo sapiens GN=WDR1 PE=1 SV=4 - [WDR1_HUMAN]	196.099	21.95	1	9	9	45	1.01393	1.18112	45	13.4408	1.47475	0.909363	45	15.0457	1.00947	0.913507	45	14.2367	606	66.1519	6.65381
Q01082	Spectrin beta chain, non-erythrocytic 1 OS=Homo sapiens GN=SPTBN1 PE=1 SV=2 - [SPTB2_HUMAN]	607.308	33.67	1	62	67	180	0.860276	1.00213	172	14.6119	1.47456	0.90925	172	20.0679	1.12312	1.01635	172	17.4454	2364	274.439	5.56689
Q09028	Histone-binding protein RBBP4 OS=Homo sapiens GN=RBBP4 PE=1 SV=3 - [RBBP4_HUMAN]	23.7225	6.35	2	1	3	7	0.878609	1.02349	1		1.47455	0.909239	1		1.43953	1.30268	1		425	47.6261	4.89404
P21926	CD9 antigen OS=Homo sapiens GN=CD9 PE=1 SV=4 - [CD9_HUMAN]	6.3525	9.21	1	2	2	3	0.529016	0.616247	3	0.0777672	1.47434	0.909111	3	0.683268	1.0843	0.981221	3	1.13472	228	25.399	7.15186
Q03252	Lamin-B2 OS=Homo sapiens GN=LMNB2 PE=1 SV=3 - [LMNB2_HUMAN]	210.965	35.67	1	21	26	86	0.957631	1.11554	74	9.84499	1.47328	0.908457	74	21.9796	1.11174	1.00606	74	15.4529	600	67.6475	5.35107
P55287	Cadherin-11 OS=Homo sapiens GN=CDH11 PE=2 SV=2 - [CAD11_HUMAN]	2.21319	1.63	1	1	1	1	0.780956	0.90973	1		1.4728	0.908164	1		0.816295	0.738695	1		796	87.9108	4.90674
P27695	DNA-(apurinic or apyrimidinic site) lyase OS=Homo sapiens GN=APEX1 PE=1 SV=2 - [APEX1_HUMAN]	12.6306	15.41	1	4	4	4	0.705768	0.822144	4	6.01437	1.47266	0.908073	4	7.03334	1.20396	1.08951	4	11.1692	318	35.5322	8.11865
P08397	Porphobilinogen deaminase OS=Homo sapiens GN=HMBS PE=1 SV=2 - [HEM3_HUMAN]	16.9163	7.76	1	3	3	7	0.818872	0.953898	7	18.8026	1.47244	0.907941	7	3.60124	1.0334	0.935158	7	4.86257	361	39.3056	7.18115
Q9NQ48	Leucine zipper transcription factor-like protein 1 OS=Homo sapiens GN=LZTFL1 PE=1 SV=1 - [LZTL1_HUMAN]	12.1612	3.68	1	1	1	3	0.955155	1.11265	3	9.54899	1.47212	0.907746	3	0.426597	1.08985	0.986246	3	2.92232	299	34.5711	5.36377
Q9NVZ3	Adaptin ear-binding coat-associated protein 2 OS=Homo sapiens GN=NECAP2 PE=1 SV=1 - [NECP2_HUMAN]	6.10525	5.32	1	1	1	2	0.854453	0.995346	2	2.21857	1.47154	0.907384	2	7.94944	1.01409	0.917685	2	6.54086	263	28.3213	8.38232
Q8TAF3	WD repeat-containing protein 48 OS=Homo sapiens GN=WDR48 PE=1 SV=1 - [WDR48_HUMAN]	4.60615	1.92	1	1	1	2	0.775739	0.903653	2	0.666755	1.4715	0.907362	2	6.22635	1.23564	1.11818	2	6.91145	677	76.1624	7.03467
P46736	Lys-63-specific deubiquitinase BRCC36 OS=Homo sapiens GN=BRCC3 PE=1 SV=2 - [BRCC3_HUMAN]	2.35811	3.48	1	1	1	1	0.835423	0.973179	1		1.47136	0.907272	1		1.01419	0.917775	1		316	36.0491	5.92236
Q7Z6Z7	E3 ubiquitin-protein ligase HUWE1 OS=Homo sapiens GN=HUWE1 PE=1 SV=3 - [HUWE1_HUMAN]	13.9016	1.19	1	4	4	5	0.740461	0.862557	5	11.7941	1.47097	0.907037	5	17.6871	1.23763	1.11998	5	28.3679	4374	481.589	5.22412
O75323	Protein NipSnap homolog 2 OS=Homo sapiens GN=GBAS PE=1 SV=1 - [NIPS2_HUMAN]	6.45164	4.9	1	1	1	2	0.767163	0.893662	2	11.4587	1.47085	0.906962	2	25.6091	1.10867	1.00328	2	7.36522	286	33.7212	9.36377
Q9Y6C2	EMILIN-1 OS=Homo sapiens GN=EMILIN1 PE=1 SV=2 - [EMIL1_HUMAN]	138.164	25.1	1	16	16	33	0.712684	0.830201	33	12.8859	1.47051	0.906748	33	35.7372	0.816937	0.739276	33	12.5563	1016	106.601	5.14795
Q00577	Transcriptional activator protein Pur-alpha OS=Homo sapiens GN=PURA PE=1 SV=2 - [PURA_HUMAN]	12.4325	11.49	1	2	2	3	0.775219	0.903047	3	8.37833	1.47022	0.906571	3	16.558	0.95864	0.867508	3	7.06053	322	34.8894	6.44287
P62424	60S ribosomal protein L7a OS=Homo sapiens GN=RPL7A PE=1 SV=2 - [RL7A_HUMAN]	56.2196	27.44	1	6	6	17	0.779752	0.908327	17	13.0478	1.47008	0.906486	17	37.063	1.29988	1.17631	17	20.1285	266	29.977	10.6089
Q16822	Phosphoenolpyruvate carboxykinase [GTP], mitochondrial OS=Homo sapiens GN=PCK2 PE=1 SV=3 - [PCKGM_HUMAN]	23.9597	12.97	1	5	5	7	0.960363	1.11872	7	29.4374	1.46991	0.90638	7	34.4335	0.921868	0.834232	7	16.0545	640	70.6846	7.62061
P61247	40S ribosomal protein S3a OS=Homo sapiens GN=RPS3A PE=1 SV=2 - [RS3A_HUMAN]	98.915	28.41	1	7	7	27	0.745075	0.867932	27	19.1706	1.4696	0.906191	27	24.1631	1.35325	1.2246	27	35.85	264	29.9257	9.72998
P01767	Ig heavy chain V-III region BUT OS=Homo sapiens PE=1 SV=1 - [HV306_HUMAN]	11.4349	26.09	2	1	2	4	0.77764	0.905867	1		1.46947	0.906111	1		1.11177	1.00608	1		115	12.3712	9.24658
Q9NWU5	39S ribosomal protein L22, mitochondrial OS=Homo sapiens GN=MRPL22 PE=1 SV=1 - [RM22_HUMAN]	5.3107	13.59	1	3	3	3	0.856708	0.997973	3	3.1927	1.46932	0.906017	3	6.61408	1.03506	0.936665	3	15.9871	206	23.6256	9.93506
P27361	Mitogen-activated protein kinase 3 OS=Homo sapiens GN=MAPK3 PE=1 SV=4 - [MK03_HUMAN]	11.8793	11.61	2	4	4	4	1.00566	1.17148	3	4.22372	1.46888	0.905747	3	63.5192	1.14062	1.03219	3	18.417	379	43.1081	6.7417
Q9H3F6	BTB/POZ domain-containing adapter for CUL3-mediated RhoA degradation protein 3 OS=Homo sapiens GN=KCTD10 PE=1 SV=1 - [BACD3_HUMAN]	5.34357	3.19	1	1	1	2	1.00149	1.16662	2	5.73626	1.46856	0.905545	2	1.72098	1.1459	1.03697	2	7.51175	313	35.4098	6.34131
Q15370	Transcription elongation factor B polypeptide 2 OS=Homo sapiens GN=TCEB2 PE=1 SV=1 - [ELOB_HUMAN]	6.16031	28.81	1	2	2	2	0.808355	0.941646	2	46.423	1.46822	0.905336	2	42.0026	0.956869	0.865906	2	30.1878	118	13.1246	4.88135
O95881	Thioredoxin domain-containing protein 12 OS=Homo sapiens GN=TXNDC12 PE=1 SV=1 - [TXD12_HUMAN]	8.03272	10.47	1	2	2	3	1.00949	1.17595	3	11.9871	1.46797	0.905182	3	23.4688	0.965988	0.874158	3	17.6466	172	19.1936	5.40186
O43707	Alpha-actinin-4 OS=Homo sapiens GN=ACTN4 PE=1 SV=2 - [ACTN4_HUMAN]	1276.36	62.79	2	35	50	394	0.827966	0.964492	206	13.9515	1.46763	0.904977	206	15.8147	1.53509	1.38916	206	32.4778	911	104.788	5.43994
P56381	ATP synthase subunit epsilon, mitochondrial OS=Homo sapiens GN=ATP5E PE=1 SV=2 - [ATP5E_HUMAN]	5.93912	29.41	2	2	2	3	0.683849	0.796611	3	0.00068469	1.46757	0.904935	3	19.0136	0.796857	0.721105	3	0.567399	51	5.77611	9.92041
P04406	Glyceraldehyde-3-phosphate dehydrogenase OS=Homo sapiens GN=GAPDH PE=1 SV=3 - [G3P_HUMAN]	675.294	57.61	2	16	16	199	0.791911	0.922491	197	16.9181	1.46673	0.904421	197	14.3625	1.04248	0.943376	197	21.2899	335	36.0304	8.45557
P14543	Nidogen-1 OS=Homo sapiens GN=NID1 PE=1 SV=3 - [NID1_HUMAN]	70.4216	11.31	1	10	11	21	0.968148	1.12779	20	10.0103	1.46573	0.903806	20	17.079	0.973915	0.881331	20	11.127	1247	136.291	5.2876
[truncated: 1,310 more rows]

## Sheet: 3C
Accession	Description	Score	Coverage	# Proteins	# Unique Peptides	# Peptides	# PSMs	128/126	normalized 128/126	128/126 Count	128/126 Variability [%]	130/126	normalized 130/126	130/126 Count	130/126 Variability [%]	131/126	normalized 131/126	131/126 Count	131/126 Variability [%]	# AAs	MW [kDa]	calc. pI
[truncated: 2,818 more rows]
